# Supplementary material for: Genome-wide association study of psychiatric and substance use comorbidity in Mexican individuals
Source: Sci Rep. 2021 Mar 24;11:6771. doi: 10.1038/s41598-021-85881-4 (PMC7990941; doi:10.1038/s41598-021-85881-4)
Supplement: Supplementary file 1 — Supplementary Table S1. [file 41598_2021_85881_MOESM1_ESM.zip › SupplementaryTableS1.txt]

SNP	CHR	BP	OR	SE	L95	U95	STAT	P	A1	F_A	F_U	A2
1KG_10_33123774	10	33123774	1.021	0.07357	0.8838	1.179	0.2807	0.7789	I	0.3559	0.3487	D
1KG_1_14106394	1	14106394	0.9336	0.08266	0.7939	1.098	-0.8317	0.4056	D	0.2727	0.269	I
1KG_15_99511804	15	99511804	0.9896	0.07347	0.8569	1.143	-0.142	0.887	I	0.4757	0.4793	D
1KG_20_16729654	20	16729654	1.084	0.09109	0.9068	1.296	0.8856	0.3758	D	0.193	0.1803	I
1KG_3_122459289	3	122459289	0.8859	0.09499	0.7354	1.067	-1.275	0.2022	I	0.1608	0.1769	D
1KG_3_8671350	3	8671350	1.013	0.09663	0.838	1.224	0.131	0.8958	I	0.1897	0.1727	D
1KG_6_30558477	6	30558477	0.9503	0.07586	0.819	1.103	-0.6717	0.5018	D	0.3392	0.348	I
1KG_9_125391770	9	125391770	0.9129	0.09155	0.7629	1.092	-0.9959	0.3193	I	0.2203	0.2085	D
chr12_57567762	12	57567762	1.016	0.07166	0.8824	1.169	0.2149	0.8298	C	0.4581	0.4413	A
chr1_46908710	1	46908710	1.065	0.1542	0.7874	1.441	0.4095	0.6822	A	0.05956	0.06203	G
chr17_39595484	17	39595484	1.146	0.1387	0.8733	1.504	0.9832	0.3255	A	0.07445	0.06143	G
chr20_44047974	20	44047974	1.066	0.1051	0.8675	1.31	0.6068	0.544	A	0.13	0.1298	G
chr6_152658141	6	152658141	1.063	0.1498	0.7923	1.425	0.4061	0.6847	A	0.06533	0.06156	C
exm100042	1	152282267	0.8939	0.07177	0.7766	1.029	-1.563	0.1181	A	0.4552	0.5116	G
exm1000949	12	49993678	1.059	0.1245	0.8298	1.352	0.4622	0.6439	T	0.08794	0.08305	C
exm1001828	12	50369305	0.9865	0.07925	0.8446	1.152	-0.1716	0.8638	A	0.3124	0.3391	G
exm1002141	12	50537815	1.112	0.08416	0.9427	1.311	1.259	0.2082	A	0.2496	0.2266	G
exm1002276	12	50744119	1.134	0.09374	0.9439	1.363	1.344	0.179	G	0.2027	0.1742	A
exm1002419	12	50749554	0.8881	0.07928	0.7603	1.037	-1.497	0.1344	T	0.2923	0.3328	G
exm1002434	12	50754563	1.134	0.09374	0.9439	1.363	1.344	0.179	T	0.2027	0.1742	G
exm1002721	12	51203371	1.105	0.09571	0.9161	1.333	1.044	0.2964	T	0.1985	0.1651	C
exm1002742	12	51236802	0.9401	0.08168	0.801	1.103	-0.7563	0.4495	C	0.2613	0.2698	T
exm1002762	12	51237816	1.028	0.1043	0.8381	1.262	0.2671	0.7894	A	0.1466	0.1336	G
exm1002912	12	51442944	0.9695	0.074	0.8386	1.121	-0.418	0.6759	G	0.3878	0.3789	A
exm1003138	12	51681903	0.9531	0.1337	0.7334	1.239	-0.3595	0.7192	T	0.07789	0.07768	C
exm1003199	12	51707626	0.9118	0.1395	0.6936	1.199	-0.6614	0.5083	T	0.07095	0.07328	C
exm1003221	12	51723499	0.9274	0.1493	0.6922	1.243	-0.5047	0.6138	C	0.06114	0.06212	T
exm1003254	12	51737562	1.062	0.1176	0.8432	1.337	0.51	0.61	C	0.1147	0.09831	T
exm1003257	12	51737607	1.006	0.07584	0.8672	1.167	0.08128	0.9352	A	0.469	0.4854	G
exm1003772	12	52284668	1.168	0.1424	0.8833	1.543	1.088	0.2766	A	0.08193	0.06443	C
exm1004250	12	52631313	1.18	0.131	0.9126	1.525	1.262	0.2069	A	0.09631	0.0722	G
exm1004519	12	52708420	0.9675	0.07307	0.8384	1.117	-0.4517	0.6515	G	0.4472	0.466	A
exm1004821	12	52777513	1.026	0.07537	0.8851	1.189	0.3411	0.733	C	0.3568	0.3647	T
exm1004824	12	52777578	1.028	0.0754	0.8871	1.192	0.3712	0.7105	T	0.3568	0.3645	C
exm1004876	12	52788928	0.8561	0.0861	0.7232	1.014	-1.804	0.07122	A	0.2281	0.2493	G
exm1004994	12	52818377	1.016	0.08087	0.8674	1.191	0.2003	0.8412	T	0.2864	0.2996	C
exm1005075	12	52827608	0.9868	0.09557	0.8182	1.19	-0.1391	0.8894	T	0.1725	0.1769	C
exm1005090	12	52827818	0.9579	0.0811	0.8172	1.123	-0.53	0.5961	T	0.2705	0.2769	C
exm1005511	12	52908872	1.013	0.1011	0.831	1.235	0.1284	0.8978	T	0.1491	0.1498	C
exm1005516	12	52908917	1.019	0.1007	0.8362	1.241	0.1837	0.8543	C	0.1508	0.1511	T
exm1005630	12	52938320	1.076	0.08633	0.9082	1.274	0.8441	0.3986	T	0.2328	0.2451	C
exm1005644	12	52938497	0.9938	0.07548	0.8571	1.152	-0.08274	0.9341	C	0.4975	0.4871	A
exm1005717	12	52946498	0.959	0.1292	0.7445	1.235	-0.3241	0.7459	T	0.09664	0.08639	C
exm1005809	12	52965173	0.8578	0.07366	0.7425	0.991	-2.082	0.03734	T	0.4271	0.4609	G
exm100588	1	152323132	0.8825	0.07262	0.7654	1.017	-1.722	0.08513	T	0.3727	0.4234	G
exm1005935	12	52986187	1.032	0.09273	0.8604	1.238	0.338	0.7353	C	0.196	0.1837	T
exm1005958	12	52992812	1.027	0.09258	0.8567	1.231	0.2891	0.7725	C	0.196	0.1842	T
exm1006019	12	53004603	0.8649	0.1707	0.619	1.208	-0.8505	0.395	A	0.05109	0.04956	G
exm1006180	12	53044267	1.014	0.1582	0.7436	1.382	0.08716	0.9305	T	0.05872	0.04949	C
exm1006206	12	53045626	0.9611	0.07697	0.8265	1.118	-0.5152	0.6064	C	0.3023	0.3185	T
exm1006232	12	53069014	0.9814	0.0782	0.8419	1.144	-0.2403	0.8101	C	0.2647	0.2687	T
exm1006402	12	53088484	1.006	0.07733	0.8643	1.17	0.07398	0.941	T	0.2844	0.283	C
exm1006468	12	53162528	1.014	0.08104	0.8654	1.189	0.1764	0.86	A	0.263	0.2641	G
exm1006550	12	53167395	1.037	0.0813	0.8839	1.216	0.4425	0.6581	T	0.2618	0.2614	C
exm1006634	12	53185492	1.046	0.08891	0.8783	1.245	0.5011	0.6163	T	0.2092	0.2145	C
exm1006776	12	53205757	1.018	0.1397	0.7746	1.339	0.1311	0.8957	C	0.07873	0.07157	T
exm1006802	12	53207628	1.067	0.1452	0.8029	1.419	0.4482	0.654	A	0.07131	0.06309	G
exm1006997	12	53238347	1.09	0.08739	0.9182	1.293	0.9839	0.3252	A	0.2156	0.2185	G
exm1007049	12	53242440	1.22	0.0726	1.058	1.407	2.739	0.006168	A	0.4681	0.4302	G
exm1007057	12	53242579	1.063	0.08434	0.9008	1.254	0.7213	0.4707	T	0.2362	0.2385	C
exm1007656	12	53497402	0.9304	0.117	0.7398	1.17	-0.6163	0.5377	G	0.1084	0.1201	A
exm1007698	12	53509933	0.9645	0.1026	0.7888	1.179	-0.3522	0.7247	T	0.1502	0.1553	C
exm100796	1	152326843	0.897	0.09577	0.7435	1.082	-1.135	0.2564	T	0.1499	0.1808	C
exm1008125	12	53662624	1.088	0.122	0.8567	1.382	0.6922	0.4888	C	0.1072	0.09017	A
exm1008191	12	53671005	1.001	0.0932	0.834	1.202	0.01232	0.9902	A	0.1963	0.2095	G
exm1008313	12	53682457	0.9912	0.08419	0.8404	1.169	-0.1053	0.9162	A	0.2446	0.2437	G
exm1009064	12	54069925	1.044	0.1251	0.8171	1.334	0.3452	0.73	A	0.09312	0.09458	G
exm1009106	12	54109659	0.8213	0.1104	0.6615	1.02	-1.783	0.0746	T	0.1231	0.1359	C
exm1009246	12	54367690	0.9955	0.09944	0.8192	1.21	-0.04567	0.9636	T	0.1584	0.1719	C
exm1009346	12	54403384	0.8903	0.1266	0.6946	1.141	-0.9178	0.3587	T	0.08579	0.1028	G
exm100941	1	152329435	0.8812	0.07289	0.7639	1.017	-1.735	0.08282	T	0.3786	0.4286	C
exm1009447	12	54448106	1.213	0.1331	0.9345	1.574	1.451	0.1468	G	0.08208	0.06102	A
exm100969	1	152331240	0.8841	0.07252	0.7669	1.019	-1.699	0.08925	A	0.3775	0.4271	G
exm100981	1	152382120	0.9237	0.07415	0.7987	1.068	-1.071	0.2842	T	0.3437	0.3819	C
exm1009932	12	54911426	1.151	0.1118	0.9244	1.433	1.256	0.209	T	0.1206	0.1095	C
exm1010227	12	55355033	0.9326	0.08295	0.7927	1.097	-0.8407	0.4005	T	0.2412	0.2624	C
exm1010343	12	55523685	1.106	0.106	0.8988	1.362	0.9533	0.3405	T	0.1544	0.1269	C
exm1010354	12	55523860	1.104	0.1064	0.8964	1.36	0.9319	0.3514	C	0.1533	0.1262	A
exm1010375	12	55524172	1.1	0.1065	0.8928	1.355	0.895	0.3708	A	0.1524	0.1258	G
exm1010442	12	55641075	1.055	0.1101	0.8504	1.309	0.4881	0.6255	G	0.1365	0.1174	A
exm1010452	12	55641295	1.059	0.11	0.854	1.314	0.525	0.5996	G	0.1382	0.1182	A
exm1010453	12	55641328	1.057	0.1101	0.8521	1.312	0.5055	0.6132	A	0.1365	0.1173	G
exm1010511	12	55688895	0.814	0.093	0.6784	0.9768	-2.213	0.02692	G	0.1692	0.2061	A
exm1010557	12	55714772	0.8389	0.08222	0.7141	0.9856	-2.136	0.0327	G	0.2554	0.2915	A
exm1010578	12	55715048	1.148	0.1383	0.8751	1.505	0.9956	0.3195	T	0.08208	0.06377	C
exm1010581	12	55715119	0.8355	0.08227	0.711	0.9817	-2.185	0.02889	G	0.2554	0.2922	A
exm1010610	12	55725690	1.15	0.1383	0.8769	1.508	1.01	0.3126	T	0.08208	0.06377	C
exm1010716	12	55794976	1.14	0.1296	0.8846	1.47	1.014	0.3105	A	0.0948	0.074	G
exm1010821	12	55846623	1.058	0.1453	0.7955	1.406	0.385	0.7003	C	0.07119	0.05902	T
exm1010856	12	55863381	0.815	0.08161	0.6946	0.9564	-2.506	0.0122	A	0.2554	0.2988	G
exm1010999	12	56030938	1.011	0.07409	0.8745	1.169	0.1507	0.8802	T	0.3802	0.3759	C
exm1011022	12	56031273	1.002	0.07392	0.8673	1.159	0.0332	0.9735	A	0.3802	0.3775	G
exm1011180	12	56089357	1.043	0.09206	0.8711	1.25	0.4607	0.645	C	0.237	0.2119	T
exm1011349	12	56115233	1.037	0.1251	0.8113	1.325	0.288	0.7734	A	0.08655	0.09137	G
exm101276	1	152681603	0.9178	0.1087	0.7417	1.136	-0.7892	0.43	G	0.1222	0.1376	A
exm101296	1	152681835	1.083	0.1245	0.8487	1.382	0.6423	0.5207	T	0.09228	0.09177	G
exm101311	1	152692472	1.14	0.07356	0.9866	1.316	1.776	0.07565	C	0.3451	0.3124	A
exm101313	1	152692512	1.156	0.153	0.8563	1.56	0.9457	0.3443	A	0.05882	0.0465	G
exm101333	1	152732174	1.079	0.07813	0.9254	1.257	0.9681	0.333	C	0.3057	0.3077	T
exm1013353	12	56743044	0.9566	0.1072	0.7753	1.18	-0.4143	0.6787	A	0.1261	0.1437	G
exm1013486	12	56814653	1.037	0.07646	0.8923	1.204	0.4696	0.6387	A	0.335	0.3244	G
exm101349	1	152732567	1.086	0.07663	0.9343	1.262	1.073	0.2831	A	0.3233	0.321	G
exm1013519	12	56815922	1.077	0.08889	0.9049	1.282	0.8356	0.4034	C	0.2564	0.2288	T
exm1013725	12	56865338	1.002	0.08754	0.8441	1.19	0.02399	0.9809	G	0.2278	0.2414	A
exm1014119	12	57109792	1.096	0.0934	0.9126	1.316	0.9813	0.3265	A	0.181	0.1684	G
exm1014330	12	57114100	1.092	0.09321	0.9099	1.311	0.9473	0.3435	A	0.1801	0.1678	G
exm1014414	12	57146069	1.003	0.104	0.8178	1.229	0.02558	0.9796	G	0.1382	0.1384	T
exm1014631	12	57390038	1.068	0.1246	0.8369	1.364	0.5304	0.5958	C	0.09129	0.08814	T
exm1014783	12	57422934	1.057	0.1312	0.8171	1.367	0.4205	0.6741	A	0.08305	0.08163	G
exm1014881	12	57433051	0.9447	0.08371	0.8017	1.113	-0.6796	0.4968	A	0.2462	0.2779	G
exm1015309	12	57567762	1.015	0.07173	0.8817	1.168	0.2055	0.8372	C	0.4581	0.4412	T
exm1016213	12	57859431	1.063	0.08514	0.8998	1.256	0.7194	0.4719	A	0.2705	0.2412	G
exm1016307	12	57865321	1.053	0.08504	0.8917	1.245	0.6126	0.5401	A	0.2714	0.2418	G
exm101636	1	152882610	1.059	0.0737	0.917	1.224	0.7839	0.4331	G	0.3953	0.3988	A
exm1016381	12	57870155	1.056	0.08515	0.8939	1.248	0.6422	0.5207	C	0.2714	0.2422	A
exm1017126	12	58010163	1.077	0.0894	0.9038	1.283	0.8283	0.4075	A	0.2362	0.2069	G
exm1017174	12	58015494	1.062	0.09114	0.8879	1.269	0.6552	0.5123	A	0.221	0.1966	G
exm1018465	12	62928633	1.074	0.07896	0.9203	1.254	0.9084	0.3637	A	0.2965	0.2783	G
exm1018735	12	63954300	1.017	0.1437	0.7673	1.348	0.1165	0.9072	T	0.07301	0.06387	C
exm1019103	12	64746833	0.9468	0.09017	0.7935	1.13	-0.6058	0.5447	T	0.1834	0.1919	C
exm1019661	12	66546100	1.172	0.08646	0.989	1.388	1.832	0.06693	G	0.2345	0.1956	A
exm1019702	12	66605228	1.359	0.1557	1.001	1.844	1.969	0.0489	A	0.06628	0.0424	G
exm1019806	12	66698895	1.178	0.07685	1.013	1.369	2.128	0.03332	C	0.3509	0.3014	T
exm1019923	12	66725160	1.149	0.07841	0.985	1.339	1.767	0.0773	C	0.3677	0.3264	T
exm1019927	12	66725202	0.7595	0.08432	0.6438	0.896	-3.262	0.001106	T	0.2328	0.2885	C
exm1020351	12	68707287	0.9944	0.09735	0.8217	1.203	-0.05752	0.9541	A	0.1608	0.154	G
exm1020362	12	68708761	0.9778	0.07584	0.8428	1.135	-0.2955	0.7676	C	0.3221	0.338	T
exm1020377	12	68709892	1.057	0.07629	0.9103	1.228	0.7284	0.4664	T	0.3593	0.3607	C
exm1020421	12	68720627	0.9826	0.07537	0.8477	1.139	-0.2328	0.8159	G	0.3277	0.341	A
exm102074	1	153276449	1.01	0.1333	0.7781	1.312	0.07698	0.9386	C	0.07789	0.08209	T
exm102076	1	153277423	0.9584	0.07151	0.8331	1.103	-0.5938	0.5526	T	0.4841	0.4983	C
exm1021090	12	70091452	0.9534	0.1334	0.734	1.238	-0.3576	0.7207	G	0.08151	0.08384	A
exm1021356	12	70963619	1.152	0.1377	0.8796	1.509	1.028	0.3039	A	0.0737	0.06712	G
exm1021427	12	70983895	1.216	0.1174	0.9664	1.531	1.669	0.09521	C	0.1147	0.08983	A
exm1021461	12	70990054	1.009	0.09363	0.8396	1.212	0.09268	0.9262	C	0.1879	0.1703	T
exm1021467	12	71002893	1.007	0.07279	0.8734	1.162	0.1005	0.9199	C	0.4791	0.4749	T
exm102151	1	153314153	0.9093	0.09155	0.7599	1.088	-1.039	0.299	C	0.175	0.1976	A
exm1021510	12	71029733	0.9208	0.07523	0.7945	1.067	-1.097	0.2725	T	0.3585	0.3958	C
exm1021548	12	71094955	1.026	0.1549	0.7571	1.39	0.1643	0.8695	T	0.0536	0.05492	C
exm1021558	12	71139664	0.9843	0.1042	0.8025	1.207	-0.1524	0.8789	T	0.1482	0.1419	C
exm1021627	12	71523134	0.9986	0.1061	0.8111	1.229	-0.01366	0.9891	C	0.1467	0.1296	A
exm1021654	12	71533622	1.128	0.1002	0.9269	1.373	1.203	0.229	T	0.1594	0.1566	C
exm1021777	12	71977787	0.9496	0.1377	0.7251	1.244	-0.3755	0.7073	C	0.07203	0.07627	T
exm1021834	12	72008421	0.9447	0.1447	0.7114	1.254	-0.3933	0.6941	C	0.06449	0.0688	T
exm1022546	12	75715330	1.123	0.1197	0.8879	1.419	0.9666	0.3337	A	0.1166	0.09626	C
exm1022737	12	75900382	0.9129	0.07517	0.7878	1.058	-1.212	0.2254	T	0.3664	0.399	C
exm102282	1	153410822	1.097	0.08365	0.9314	1.293	1.11	0.2669	C	0.258	0.2364	A
exm1023198	12	77449790	1.198	0.1427	0.9059	1.585	1.267	0.2051	A	0.07538	0.05763	G
exm102333	1	153509890	0.9938	0.1026	0.8128	1.215	-0.06073	0.9516	C	0.134	0.14	T
exm1023406	12	78542699	1.016	0.07713	0.8738	1.182	0.2108	0.8331	T	0.3827	0.3522	C
exm1023804	12	80699475	1.257	0.09538	1.043	1.516	2.401	0.01636	T	0.1851	0.1551	G
exm102385	1	153520954	1.258	0.1481	0.9409	1.682	1.549	0.1215	T	0.06544	0.0536	C
exm1023908	12	80747242	0.99	0.09002	0.8298	1.181	-0.1119	0.9109	A	0.2	0.2014	G
exm1023935	12	80750659	1.078	0.08581	0.9108	1.275	0.8714	0.3835	A	0.2387	0.2167	G
exm1023953	12	80761411	1.084	0.08585	0.9163	1.283	0.9423	0.3461	T	0.2378	0.215	G
exm1023955	12	80761430	0.8352	0.07432	0.722	0.9662	-2.423	0.01541	G	0.3769	0.432	A
exm1023970	12	80765800	1.141	0.07524	0.9842	1.322	1.748	0.08047	G	0.3878	0.3521	A
exm1023988	12	80838175	0.8155	0.1058	0.6629	1.003	-1.928	0.05381	T	0.1189	0.1529	C
exm1023992	12	80838564	0.8928	0.1116	0.7173	1.111	-1.016	0.3098	T	0.1061	0.1293	C
exm1024028	12	80899901	0.8635	0.07215	0.7496	0.9946	-2.035	0.04187	C	0.4421	0.4838	A
exm1024031	12	80900348	0.8598	0.08139	0.733	1.009	-1.856	0.06349	G	0.2437	0.2746	T
exm1024033	12	80900381	0.8692	0.1094	0.7014	1.077	-1.281	0.2002	C	0.1099	0.1393	T
exm1024042	12	80933609	0.8556	0.1075	0.6931	1.056	-1.451	0.1468	G	0.1153	0.1478	A
exm1024045	12	80935345	0.853	0.07991	0.7293	0.9976	-1.99	0.04654	C	0.2584	0.29	T
exm1024058	12	80936026	0.8274	0.1369	0.6327	1.082	-1.384	0.1663	G	0.07895	0.08538	A
exm1024699	12	85266484	1.026	0.1312	0.793	1.327	0.1931	0.8468	A	0.07634	0.07812	G
exm1024778	12	85438499	0.9536	0.07448	0.8241	1.103	-0.6384	0.5232	A	0.3756	0.3985	G
exm1024887	12	85466723	0.9441	0.07429	0.8162	1.092	-0.774	0.4389	A	0.3752	0.399	G
exm1025079	12	86198935	0.9578	0.1395	0.7286	1.259	-0.3094	0.7571	T	0.06951	0.07593	C
exm1025223	12	88380094	0.7962	0.1398	0.6053	1.047	-1.63	0.103	C	0.07299	0.08254	T
exm1025441	12	88500847	1.026	0.09475	0.8524	1.236	0.2746	0.7836	C	0.1831	0.192	T
exm1025456	12	88508258	0.9833	0.1101	0.7925	1.22	-0.1528	0.8786	C	0.1231	0.1363	T
exm1025647	12	89744773	1.008	0.08524	0.8525	1.191	0.08786	0.93	C	0.2303	0.2378	A
exm1025651	12	89745477	1.096	0.07044	0.9546	1.258	1.3	0.1936	C	0.5042	0.4901	A
exm1025724	12	89916811	1.17	0.08744	0.9856	1.389	1.794	0.07276	T	0.2186	0.1868	C
exm1025757	12	89917518	0.9032	0.073	0.7827	1.042	-1.395	0.1629	A	0.4255	0.4556	G
exm1026084	12	91552187	1.001	0.1205	0.7901	1.267	0.005267	0.9958	C	0.09715	0.1027	T
exm1026156	12	92818482	1.162	0.1222	0.9142	1.476	1.226	0.2201	T	0.1097	0.0861	C
exm1026270	12	93150102	1.063	0.09371	0.8849	1.278	0.6546	0.5127	T	0.2085	0.179	C
exm1026657	12	94620432	0.9027	0.117	0.7176	1.135	-0.8749	0.3816	T	0.1008	0.1095	G
exm1026843	12	94772742	1.001	0.08582	0.8462	1.185	0.01395	0.9889	T	0.2203	0.2278	C
exm1027183	12	95604290	0.9922	0.08694	0.8367	1.177	-0.09025	0.9281	C	0.2127	0.2209	T
exm1027306	12	95694394	1.009	0.07585	0.8695	1.171	0.1171	0.9068	G	0.361	0.3674	A
exm1027449	12	95927762	1.023	0.09205	0.8541	1.225	0.2472	0.8048	T	0.201	0.1797	C
exm1027519	12	96131895	1.123	0.1683	0.8074	1.562	0.6891	0.4907	G	0.05276	0.04068	A
exm1027621	12	96288860	1.087	0.1308	0.841	1.404	0.6359	0.5248	C	0.09396	0.07873	T
exm1027775	12	96374614	1.123	0.128	0.8742	1.444	0.9098	0.3629	C	0.0871	0.07191	T
exm1028453	12	98928103	1.075	0.09475	0.8929	1.295	0.7649	0.4443	T	0.172	0.1731	C
exm1028547	12	99007623	0.9475	0.07528	0.8176	1.098	-0.7157	0.4742	T	0.3342	0.3424	C
exm1028855	12	100042163	1.028	0.1168	0.8179	1.293	0.2398	0.8105	G	0.1131	0.09504	A
exm1028879	12	100048951	0.7739	0.1409	0.5871	1.02	-1.819	0.06895	G	0.06365	0.08576	A
exm1028972	12	100452564	1.173	0.09203	0.9798	1.405	1.738	0.08215	T	0.2018	0.1925	G
exm1029660	12	101560328	1.019	0.1294	0.7907	1.313	0.1452	0.8846	A	0.09022	0.08038	C
exm1029708	12	101587518	0.9939	0.1247	0.7785	1.269	-0.04905	0.9609	T	0.0938	0.08542	C
exm1029974	12	101739442	0.8908	0.1523	0.6609	1.201	-0.7597	0.4474	A	0.05584	0.06454	G
exm1030353	12	102108345	1.073	0.07753	0.922	1.25	0.9131	0.3612	C	0.3384	0.3356	T
exm10307	1	6705944	1.137	0.1081	0.9199	1.405	1.188	0.2349	T	0.1252	0.116	C
exm1031012	12	103872172	0.8829	0.09299	0.7358	1.059	-1.34	0.1804	T	0.1894	0.1919	G
exm1031104	12	104048454	1.001	0.1194	0.7923	1.265	0.009885	0.9921	A	0.1	0.09273	C
exm1031360	12	104124018	1.064	0.1042	0.8674	1.305	0.5946	0.5521	C	0.1348	0.133	A
exm1031710	12	104345384	1.326	0.1484	0.9913	1.774	1.901	0.0573	A	0.06723	0.05529	G
exm1031753	12	104376693	1.18	0.1451	0.8881	1.568	1.142	0.2535	A	0.06868	0.06271	G
exm1031783	12	104380734	0.8179	0.1003	0.6719	0.9956	-2.004	0.04505	A	0.1426	0.1736	G
exm1031838	12	104408794	1.093	0.1067	0.8865	1.347	0.8309	0.4061	T	0.1292	0.1264	C
exm1031949	12	104645405	0.8527	0.07922	0.7301	0.9959	-2.012	0.04427	T	0.2664	0.3087	C
exm1032530	12	105583877	0.9645	0.07996	0.8246	1.128	-0.452	0.6512	A	0.2797	0.2939	G
exm1032836	12	106704974	1.014	0.0735	0.8784	1.172	0.1953	0.8452	G	0.3819	0.3881	A
exm1033374	12	107937768	0.9793	0.07483	0.8457	1.134	-0.2795	0.7798	A	0.4255	0.4478	G
exm1033788	12	108618630	1.072	0.108	0.8678	1.325	0.6461	0.5182	T	0.1347	0.1221	C
exm103421	1	153941514	0.8778	0.07249	0.7615	1.012	-1.798	0.07221	T	0.4371	0.4817	C
exm1034277	12	109017898	1.016	0.09285	0.8466	1.218	0.166	0.8681	T	0.1809	0.1783	C
exm1035187	12	109696838	1.112	0.1118	0.8929	1.384	0.9474	0.3434	G	0.1256	0.1031	A
exm1035335	12	109826634	1.046	0.07476	0.9032	1.211	0.5984	0.5495	A	0.4126	0.4195	C
exm1035458	12	109883374	0.9303	0.07162	0.8085	1.071	-1.008	0.3134	T	0.4673	0.5041	C
exm1035579	12	109937534	1.136	0.07155	0.9871	1.307	1.778	0.07544	A	0.4707	0.4268	G
exm1035738	12	110013879	1.161	0.148	0.8687	1.552	1.009	0.3127	A	0.06533	0.04983	G
exm1036111	12	110341933	0.8694	0.1203	0.6868	1.101	-1.163	0.2446	G	0.09799	0.1003	A
exm103616	1	153994647	0.8809	0.07296	0.7635	1.016	-1.738	0.08224	T	0.4279	0.4715	C
exm1037191	12	111731276	0.802	0.1547	0.5923	1.086	-1.426	0.1537	A	0.05451	0.06974	G
exm1037423	12	111884608	0.828	0.1007	0.6798	1.009	-1.874	0.06088	T	0.1566	0.1611	C
exm1037605	12	111993712	0.9426	0.08849	0.7925	1.121	-0.668	0.5042	T	0.2144	0.2447	C
exm1038037	12	112375990	0.9913	0.1071	0.8035	1.223	-0.08192	0.9347	C	0.129	0.1226	A
exm1038106	12	112477055	1.019	0.08354	0.8649	1.2	0.2228	0.8237	C	0.2622	0.2823	T
exm1038853	12	113348870	0.96	0.08554	0.8118	1.135	-0.4777	0.6329	G	0.2513	0.2373	A
exm1038894	12	113357193	0.8442	0.1017	0.6916	1.031	-1.665	0.09599	G	0.1591	0.1569	A
exm1038896	12	113357209	0.7428	0.1136	0.5945	0.9281	-2.616	0.008892	G	0.1181	0.1283	A
exm1038911	12	113357442	0.7376	0.1136	0.5904	0.9215	-2.68	0.007369	G	0.1181	0.129	A
exm1038918	12	113376388	0.8597	0.1046	0.7004	1.055	-1.446	0.1482	G	0.1602	0.1529	A
exm1039024	12	113401212	0.9703	0.09568	0.8044	1.17	-0.3151	0.7527	T	0.1709	0.1898	G
exm1039185	12	113448288	0.8142	0.1116	0.6542	1.013	-1.842	0.06551	A	0.1231	0.1264	G
exm1039387	12	113553481	0.9094	0.1091	0.7344	1.126	-0.8712	0.3837	C	0.1272	0.1262	T
exm1039981	12	113758166	0.9436	0.1479	0.7062	1.261	-0.393	0.6943	A	0.05946	0.06208	G
exm1040107	12	113825679	0.7022	0.1822	0.4914	1.004	-1.94	0.05234	T	0.03936	0.0461	C
exm1040295	12	114282496	1.059	0.09617	0.877	1.279	0.5952	0.5517	T	0.1773	0.1648	C
exm1040346	12	114377835	1.037	0.1611	0.7563	1.422	0.2261	0.8212	G	0.05642	0.0508	A
exm1040392	12	114386639	1.074	0.1619	0.7819	1.475	0.4403	0.6597	G	0.05444	0.04746	A
exm1040431	12	114395651	1.048	0.1585	0.7683	1.43	0.2971	0.7664	C	0.05705	0.05051	T
exm104078	1	154295592	1.084	0.0905	0.9076	1.294	0.889	0.374	T	0.2035	0.1854	C
exm1041102	12	117383320	0.8433	0.1227	0.6631	1.073	-1.389	0.1649	G	0.0938	0.1047	A
exm1041402	12	117693817	0.8991	0.0792	0.7698	1.05	-1.343	0.1793	G	0.3389	0.3331	A
exm1041746	12	118509191	1.025	0.07284	0.8884	1.182	0.3355	0.7373	G	0.4639	0.4436	A
exm1041762	12	118511726	1.196	0.1297	0.9275	1.542	1.38	0.1676	T	0.08459	0.07966	C
exm1042018	12	119568596	1.091	0.0981	0.9001	1.322	0.887	0.3751	A	0.1628	0.1599	G
exm1042045	12	119588962	1.004	0.07885	0.8599	1.171	0.04593	0.9634	A	0.3049	0.2931	G
exm1042115	12	119866533	1.024	0.09664	0.8471	1.237	0.2432	0.8079	G	0.1633	0.1512	A
exm1043174	12	120661977	0.8849	0.1088	0.7149	1.095	-1.124	0.2608	T	0.1273	0.1291	C
exm104320	1	154426970	1.032	0.0725	0.8956	1.19	0.4394	0.6604	A	0.4456	0.4149	C
exm1043475	12	120954490	1.087	0.1101	0.8763	1.349	0.7611	0.4466	T	0.124	0.1146	C
exm1043817	12	121176083	1.067	0.07309	0.9244	1.231	0.8838	0.3768	A	0.3987	0.3915	G
exm1043912	12	121416650	0.9091	0.07759	0.7808	1.058	-1.228	0.2193	C	0.3634	0.3932	A
exm1044005	12	121435427	0.989	0.07404	0.8554	1.143	-0.149	0.8815	A	0.3878	0.3978	G
exm1044202	12	121600253	0.9293	0.08533	0.7862	1.098	-0.8593	0.3902	C	0.2412	0.2361	T
exm1044228	12	121605355	0.9522	0.08267	0.8097	1.12	-0.593	0.5532	A	0.2479	0.2515	G
exm1044252	12	121615103	0.8501	0.1108	0.6841	1.056	-1.466	0.1427	A	0.1206	0.1234	G
exm1044272	12	121622304	1.023	0.09493	0.8494	1.232	0.2402	0.8102	C	0.1795	0.1735	A
exm104434	1	154516477	0.9825	0.08609	0.83	1.163	-0.2045	0.8379	A	0.2253	0.2251	G
exm1044344	12	121666646	1.056	0.07426	0.913	1.221	0.7344	0.4627	G	0.3903	0.3895	A
exm1044421	12	121691096	1.054	0.07427	0.9112	1.219	0.7078	0.4791	A	0.4082	0.405	G
exm1044607	12	121855611	0.969	0.1648	0.7016	1.338	-0.1909	0.8486	A	0.05117	0.05601	G
exm1044934	12	122186317	0.9741	0.07305	0.8442	1.124	-0.3591	0.7195	A	0.4162	0.3986	G
exm1045186	12	122292609	1.103	0.1105	0.8887	1.37	0.8915	0.3727	T	0.1214	0.1202	C
exm1045208	12	122295335	1.041	0.07631	0.8964	1.209	0.5262	0.5988	T	0.2975	0.3011	C
exm1045213	12	122296608	0.8615	0.139	0.656	1.131	-1.072	0.2835	C	0.06861	0.08282	A
exm1045224	12	122326812	1.041	0.07593	0.897	1.208	0.5285	0.5971	T	0.3062	0.3108	C
exm1045258	12	122353796	1.037	0.07325	0.8984	1.197	0.4971	0.6191	G	0.4513	0.4532	A
exm1045332	12	122392038	1.01	0.1394	0.7684	1.327	0.06967	0.9445	T	0.07286	0.06746	C
exm1045357	12	122396395	1.03	0.0741	0.8906	1.191	0.3966	0.6916	T	0.4398	0.4447	C
exm1045390	12	122405912	1.03	0.07266	0.8933	1.188	0.4073	0.6838	T	0.4506	0.4539	G
exm1045501	12	122617989	1.077	0.07575	0.9286	1.25	0.9816	0.3263	G	0.4162	0.3959	A
exm1045664	12	122674780	0.9152	0.08342	0.7771	1.078	-1.063	0.2879	A	0.242	0.2617	C
exm1046646	12	123200768	0.971	0.07484	0.8385	1.124	-0.3931	0.6942	G	0.3585	0.3502	T
exm104672	1	154573967	1.342	0.09982	1.103	1.631	2.944	0.003245	T	0.1877	0.1348	C
exm1047740	12	123705962	1.163	0.1389	0.8856	1.527	1.086	0.2776	T	0.06784	0.05902	C
exm1047872	12	123806219	0.9342	0.0829	0.7941	1.099	-0.821	0.4117	T	0.2299	0.249	C
exm1048101	12	124008074	1.013	0.14	0.7702	1.333	0.09496	0.9243	C	0.06951	0.06814	T
exm1048177	12	124097766	0.9192	0.153	0.6811	1.241	-0.5509	0.5817	G	0.0603	0.05729	A
exm1048533	12	124229429	1.058	0.1017	0.8666	1.291	0.5515	0.5813	T	0.1591	0.138	C
exm1048611	12	124265687	1.172	0.07908	1.004	1.369	2.01	0.04439	T	0.299	0.2685	C
exm1048715	12	124288264	1.132	0.1423	0.8561	1.496	0.8684	0.3852	A	0.07119	0.05864	G
exm1048846	12	124325977	1.119	0.08957	0.9385	1.333	1.251	0.2108	T	0.1926	0.1884	G
exm1048861	12	124330311	0.9384	0.1704	0.6719	1.311	-0.3727	0.7093	T	0.05193	0.0461	C
exm1048918	12	124341723	0.9081	0.1154	0.7243	1.139	-0.8352	0.4036	T	0.1109	0.1241	C
exm1049596	12	124826462	0.9264	0.08209	0.7887	1.088	-0.9309	0.3519	T	0.2588	0.2847	C
exm1050148	12	125434580	1.04	0.07874	0.8913	1.214	0.498	0.6185	C	0.2956	0.2763	T
exm1050201	12	125438516	1.021	0.07904	0.8741	1.192	0.258	0.7964	T	0.2912	0.2755	C
exm1050298	12	125453115	1.266	0.1534	0.9371	1.71	1.537	0.1244	T	0.0646	0.04487	C
exm1050369	12	125467158	1.217	0.08156	1.038	1.428	2.411	0.01589	T	0.2831	0.2383	C
exm1050436	12	125561151	1.098	0.09664	0.9083	1.327	0.9647	0.3347	G	0.1709	0.1553	A
exm1050700	12	128899673	0.9732	0.07747	0.8361	1.133	-0.3511	0.7255	G	0.3236	0.3144	A
exm1050710	12	128900005	0.9965	0.07595	0.8586	1.156	-0.04682	0.9627	G	0.3652	0.3485	A
exm1050775	12	129189941	1.13	0.08168	0.9626	1.326	1.493	0.1354	G	0.2911	0.2453	A
exm1050990	12	129559421	0.9692	0.1487	0.7242	1.297	-0.2102	0.8335	T	0.06198	0.05831	C
exm1052171	12	132335592	0.9878	0.1018	0.809	1.206	-0.1206	0.904	A	0.1408	0.146	G
exm1052336	12	132401566	1.096	0.0878	0.923	1.302	1.047	0.2951	T	0.2061	0.1895	C
exm1053029	12	132562126	1.041	0.1633	0.7562	1.434	0.2488	0.8035	A	0.05902	0.04645	G
exm1053169	12	132626425	1.01	0.09877	0.832	1.225	0.09841	0.9216	A	0.16	0.1526	G
exm1053393	12	132688115	1.305	0.1604	0.953	1.787	1.66	0.09691	T	0.05946	0.04246	C
exm1053542	12	133181399	1.319	0.09641	1.092	1.594	2.873	0.004068	T	0.1926	0.1455	C
exm1053544	12	133182818	1.045	0.0741	0.9041	1.209	0.5987	0.5493	G	0.4253	0.4004	A
exm1053691	12	133208979	1.277	0.09399	1.062	1.535	2.598	0.009368	T	0.2013	0.1541	C
exm10538	1	7797534	1.223	0.1358	0.9373	1.596	1.483	0.138	T	0.07789	0.06881	C
exm1053818	12	133220526	0.8217	0.1651	0.5945	1.136	-1.189	0.2345	C	0.0469	0.05085	T
exm1054122	12	133295353	0.9792	0.07595	0.8438	1.136	-0.2761	0.7825	T	0.3471	0.3768	C
exm1054170	12	133306589	1.274	0.09647	1.054	1.539	2.507	0.01218	T	0.1862	0.1431	C
exm1054250	12	133331537	1.337	0.103	1.092	1.636	2.815	0.004872	A	0.1619	0.1166	G
exm1054350	12	133357412	0.9309	0.08677	0.7853	1.103	-0.8252	0.4093	C	0.2027	0.2092	T
exm1054538	12	133384864	1.227	0.1271	0.9562	1.574	1.608	0.1078	A	0.09915	0.07724	G
exm1054598	12	133423662	1.512	0.1299	1.172	1.95	3.181	0.001468	T	0.103	0.06678	C
exm1054616	12	133428242	0.8436	0.08743	0.7108	1.001	-1.945	0.05178	A	0.2012	0.2187	G
exm1054788	12	133634950	0.8329	0.1024	0.6815	1.018	-1.786	0.07418	G	0.1364	0.1597	A
exm1054809	12	133682198	0.8624	0.1256	0.6742	1.103	-1.179	0.2384	T	0.08543	0.1102	C
exm1054917	12	133778796	0.9465	0.08799	0.7966	1.125	-0.6251	0.5319	T	0.2191	0.2216	C
exm1054951	12	133780309	0.9338	0.08385	0.7923	1.101	-0.8163	0.4143	T	0.2353	0.2461	G
exm105505	1	155019710	1.101	0.0773	0.9458	1.281	1.239	0.2153	A	0.354	0.3054	C
exm1055419	13	20398669	1.061	0.1026	0.8681	1.298	0.5808	0.5614	T	0.1437	0.1384	C
exm1055422	13	20398742	1.063	0.1027	0.8691	1.3	0.5932	0.5531	C	0.1442	0.1385	T
exm105564	1	155026942	1.173	0.1655	0.8484	1.623	0.9665	0.3338	A	0.05556	0.04014	C
exm1055697	13	20763642	1.127	0.08142	0.9612	1.323	1.473	0.1406	T	0.268	0.2607	C
exm1055846	13	21189941	0.944	0.1518	0.701	1.271	-0.3796	0.7042	A	0.05987	0.05794	G
exm105654	1	155033308	1.138	0.1451	0.8564	1.513	0.8916	0.3726	A	0.07277	0.05402	G
exm1056554	13	23824818	1.229	0.1298	0.9531	1.585	1.59	0.1118	A	0.08459	0.07167	G
exm105658	1	155033918	1.089	0.1403	0.8275	1.434	0.6099	0.5419	T	0.07899	0.06458	C
exm1056709	13	23907909	0.8537	0.07281	0.7401	0.9846	-2.173	0.02977	G	0.3911	0.4298	A
exm105734	1	155058663	0.9961	0.1048	0.8112	1.223	-0.03733	0.9702	A	0.1347	0.1344	G
exm1057603	13	24890157	0.8107	0.08768	0.6827	0.9627	-2.393	0.01669	T	0.193	0.2349	C
exm1057716	13	25009297	0.9859	0.07819	0.8458	1.149	-0.1814	0.856	T	0.324	0.329	G
exm1057832	13	25029218	0.9589	0.1195	0.7587	1.212	-0.3515	0.7252	C	0.1097	0.1027	T
exm1057837	13	25029295	0.8859	0.1432	0.6692	1.173	-0.8459	0.3976	T	0.07203	0.07167	C
exm1058184	13	25283596	0.8663	0.1483	0.6478	1.159	-0.9671	0.3335	T	0.05863	0.07186	C
exm1058275	13	25367282	1.148	0.1177	0.9113	1.446	1.171	0.2418	C	0.1047	0.09335	A
exm1058315	13	25378476	1.114	0.09761	0.9202	1.349	1.108	0.2679	G	0.1616	0.1481	A
exm1058349	13	25428002	0.9961	0.08841	0.8377	1.185	-0.04378	0.9651	A	0.2073	0.2128	C
exm1058379	13	25440318	1.114	0.09767	0.9203	1.35	1.11	0.2672	A	0.1608	0.1472	G
exm1058470	13	25479541	1.124	0.1197	0.8893	1.422	0.9799	0.3271	C	0.09732	0.09116	A
exm1058578	13	25486911	1.136	0.1197	0.8983	1.436	1.064	0.2874	T	0.09715	0.09017	G
exm1058585	13	25487103	0.9524	0.0939	0.7923	1.145	-0.5192	0.6036	C	0.1701	0.1793	T
exm1058824	13	25823441	1.183	0.1121	0.9496	1.474	1.499	0.1339	T	0.1202	0.1007	C
exm1058856	13	25831888	1.032	0.0741	0.8927	1.194	0.4275	0.669	C	0.4062	0.3841	T
exm1058910	13	25876011	1.065	0.07386	0.9212	1.231	0.8484	0.3962	A	0.3649	0.3491	G
exm1059306	13	26793644	1.306	0.135	1.003	1.702	1.98	0.04768	C	0.08305	0.06827	T
exm1059428	13	27257004	1.018	0.1633	0.7394	1.403	0.1114	0.9113	T	0.05051	0.05283	C
exm1059734	13	28143229	1.135	0.08001	0.9702	1.328	1.582	0.1136	G	0.3379	0.3003	A
exm1059867	13	28537317	0.9069	0.08597	0.7663	1.073	-1.136	0.2559	G	0.2193	0.235	A
exm1059914	13	28562605	0.9915	0.07355	0.8584	1.145	-0.1165	0.9072	G	0.4179	0.4264	T
exm1060029	13	28624294	1.006	0.07574	0.8673	1.167	0.08042	0.9359	G	0.3786	0.3772	A
exm1060520	13	29855847	1.297	0.1307	1.004	1.676	1.99	0.04662	T	0.08878	0.07468	C
exm1060527	13	29898768	1.04	0.1206	0.8213	1.318	0.3271	0.7436	A	0.1023	0.1003	C
exm1060879	13	31231806	1.106	0.07839	0.9483	1.289	1.283	0.1994	C	0.3375	0.305	T
exm1060942	13	31233063	1.113	0.07841	0.9546	1.298	1.368	0.1714	A	0.3375	0.3037	G
exm1061067	13	31531009	1.013	0.0792	0.8675	1.183	0.1647	0.8691	A	0.304	0.3014	G
exm1061298	13	31891746	0.8805	0.08905	0.7395	1.048	-1.43	0.1529	G	0.2035	0.2178	A
exm1061405	13	32371361	1.048	0.09478	0.8703	1.262	0.4948	0.6208	G	0.1748	0.1719	A
exm1061652	13	32811607	1.071	0.08033	0.9153	1.254	0.8582	0.3908	A	0.2785	0.2611	G
exm1061861	13	32906729	1.023	0.07652	0.8803	1.188	0.2943	0.7686	C	0.3146	0.3074	A
exm1061931	13	32911463	0.8721	0.1297	0.6764	1.125	-1.055	0.2915	G	0.07873	0.09193	A
exm1062089	13	32930598	1.019	0.09761	0.8413	1.233	0.1899	0.8494	C	0.1639	0.1679	T
exm1062203	13	32972884	0.9176	0.1161	0.7308	1.152	-0.7406	0.4589	G	0.108	0.1088	A
exm1062246	13	33017043	0.9249	0.07433	0.7995	1.07	-1.051	0.2933	C	0.3903	0.4152	T
exm1062267	13	33017869	0.8831	0.1022	0.7228	1.079	-1.217	0.2236	C	0.139	0.1564	T
exm1062537	13	33628138	1.164	0.1687	0.8361	1.62	0.8985	0.3689	G	0.05736	0.0425	T
exm1062558	13	33629393	1.174	0.1014	0.9628	1.433	1.586	0.1127	T	0.1575	0.1424	C
exm1062803	13	33704065	1.127	0.07578	0.9712	1.307	1.574	0.1154	C	0.3543	0.3325	T
exm1063281	13	36744910	0.9029	0.07377	0.7813	1.043	-1.385	0.166	T	0.3844	0.4249	C
exm1063341	13	36801415	1.021	0.07378	0.8838	1.18	0.2865	0.7745	T	0.4148	0.4129	C
exm1063600	13	37441448	0.8345	0.1237	0.6549	1.063	-1.464	0.1433	T	0.08626	0.1069	G
exm1063730	13	37583831	1.007	0.07366	0.8718	1.164	0.09683	0.9229	A	0.4091	0.397	G
exm1063866	13	37679268	1.062	0.07188	0.9225	1.223	0.8379	0.4021	G	0.4698	0.4678	T
exm1063885	13	38138689	0.935	0.09038	0.7832	1.116	-0.7439	0.4569	T	0.1918	0.2075	C
exm1064277	13	39264690	1.046	0.07176	0.9084	1.203	0.6212	0.5345	C	0.4782	0.4722	T
exm1064427	13	39422624	0.9811	0.07488	0.8472	1.136	-0.2547	0.799	T	0.3826	0.3999	C
exm1064487	13	39430314	1.08	0.1078	0.8745	1.335	0.7165	0.4737	C	0.1399	0.1247	T
exm1065144	13	41323397	1.003	0.07952	0.858	1.172	0.03403	0.9729	T	0.2857	0.2861	C
exm1065317	13	41533052	1.092	0.07706	0.9386	1.27	1.138	0.2551	T	0.3291	0.3122	C
exm1065913	13	42442546	0.8827	0.07867	0.7566	1.03	-1.586	0.1128	G	0.3049	0.3273	A
exm1065941	13	42465713	0.8774	0.07877	0.7519	1.024	-1.66	0.09683	T	0.2998	0.3233	C
exm1066128	13	42803263	0.9714	0.1479	0.7269	1.298	-0.1964	0.8443	C	0.06198	0.06373	T
exm1066465	13	43462607	1.035	0.09881	0.8524	1.256	0.344	0.7309	A	0.1507	0.15	G
exm1066537	13	43597865	1.182	0.1011	0.97	1.442	1.658	0.09728	G	0.1658	0.1392	A
exm1066695	13	44457925	0.9284	0.07286	0.8049	1.071	-1.019	0.3081	G	0.4238	0.4505	A
exm1066801	13	45148257	1.076	0.1249	0.8428	1.375	0.5902	0.555	A	0.09076	0.08792	G
exm1067237	13	46103935	1.011	0.1216	0.7969	1.283	0.09252	0.9263	A	0.1027	0.09613	G
exm1067259	13	46115731	0.8882	0.07447	0.7676	1.028	-1.592	0.1114	A	0.4087	0.4338	C
exm1067309	13	46170609	1.04	0.07206	0.9033	1.198	0.549	0.583	T	0.4456	0.4355	C
exm1067389	13	46288145	0.974	0.07344	0.8434	1.125	-0.3591	0.7195	G	0.4704	0.4705	A
exm1067677	13	46629944	1.031	0.09628	0.854	1.246	0.3204	0.7487	A	0.1798	0.1702	G
exm1067697	13	46648094	1.031	0.07967	0.8816	1.205	0.3782	0.7053	T	0.2794	0.2708	C
exm1067872	13	46946157	0.9044	0.07202	0.7854	1.042	-1.395	0.163	T	0.4343	0.4592	C
exm1068027	13	47354101	0.9208	0.09952	0.7576	1.119	-0.8294	0.4069	T	0.1466	0.1631	C
exm1068183	13	48619855	1.195	0.1462	0.8975	1.592	1.22	0.2224	T	0.06548	0.05946	C
exm1068843	13	50050620	0.9765	0.08546	0.8259	1.155	-0.2778	0.7811	A	0.2282	0.2341	G
exm1068873	13	50056926	0.7294	0.1396	0.5548	0.9589	-2.261	0.02378	A	0.06985	0.09302	G
exm1068880	13	50057097	0.923	0.09382	0.7679	1.109	-0.8544	0.3929	G	0.1742	0.1851	A
exm1069048	13	50141345	1.269	0.0824	1.08	1.492	2.894	0.003809	G	0.2739	0.2302	A
exm1069078	13	50205025	0.9163	0.07469	0.7915	1.061	-1.171	0.2417	C	0.3252	0.3337	T
exm1069546	13	51918558	0.8782	0.1496	0.655	1.177	-0.8683	0.3852	A	0.05946	0.06915	G
exm1069690	13	52332329	0.9434	0.1218	0.7431	1.198	-0.4785	0.6323	T	0.09696	0.1107	C
exm1069707	13	52343391	1.042	0.07667	0.8965	1.211	0.5356	0.5923	T	0.3488	0.3491	C
exm1069741	13	52365354	1.12	0.09364	0.9324	1.346	1.212	0.2255	T	0.1963	0.1825	G
exm1069795	13	52440130	1.023	0.07267	0.8869	1.179	0.3086	0.7576	A	0.4389	0.4202	G
exm1069867	13	52515354	0.9855	0.07448	0.8516	1.14	-0.1965	0.8442	A	0.3515	0.3529	G
exm1069913	13	52523808	0.9837	0.07451	0.8501	1.138	-0.22	0.8259	C	0.3509	0.3527	T
exm1069928	13	52524488	1.072	0.07343	0.9284	1.238	0.9488	0.3427	C	0.479	0.4576	T
exm1069995	13	52548140	1.085	0.07487	0.9368	1.256	1.088	0.2767	C	0.3794	0.3569	A
exm1070070	13	52598189	0.9586	0.09663	0.7932	1.159	-0.4373	0.6619	G	0.1667	0.1803	A
exm1070119	13	52603194	1.025	0.07449	0.8856	1.186	0.3289	0.7422	G	0.3384	0.3386	T
exm1070121	13	52603241	0.9594	0.1134	0.7682	1.198	-0.3651	0.715	G	0.1067	0.1066	A
exm1070267	13	52676275	0.9354	0.1154	0.746	1.173	-0.5791	0.5626	G	0.1022	0.1041	T
exm1070908	13	53422553	0.8997	0.08326	0.7643	1.059	-1.269	0.2044	G	0.232	0.2558	A
exm1071238	13	60566644	1.026	0.1015	0.8406	1.251	0.2493	0.8031	C	0.1415	0.1487	T
exm1071477	13	61989175	1.001	0.1114	0.8046	1.245	0.00841	0.9933	T	0.1233	0.1275	G
exm1071994	13	73350079	1.025	0.07544	0.8844	1.189	0.3311	0.7406	T	0.3926	0.3653	C
exm1072058	13	73369642	1.12	0.1073	0.9079	1.383	1.06	0.2892	G	0.1361	0.1141	A
exm1072091	13	73409497	0.8255	0.1156	0.6582	1.035	-1.659	0.09703	A	0.1035	0.1295	G
exm1072299	13	75884216	1.035	0.07567	0.8924	1.201	0.455	0.6491	C	0.3409	0.338	T
exm1072337	13	75915261	0.9437	0.08561	0.7979	1.116	-0.6771	0.4984	C	0.2337	0.2612	A
exm1072583	13	76382100	1.003	0.07644	0.8633	1.165	0.03768	0.9699	T	0.3395	0.3574	C
exm1072629	13	76395620	0.9662	0.1123	0.7753	1.204	-0.3065	0.7593	T	0.1102	0.1185	C
exm1072639	13	76397731	0.9347	0.09202	0.7805	1.119	-0.7338	0.4631	A	0.1837	0.1858	G
exm1072737	13	76423248	1.038	0.08045	0.8868	1.216	0.4673	0.6403	T	0.2638	0.2539	C
exm1072887	13	77574983	1.09	0.08166	0.9289	1.279	1.057	0.2907	G	0.2702	0.2668	A
exm1073492	13	78188078	0.875	0.08747	0.7371	1.039	-1.527	0.1267	G	0.2119	0.2344	A
exm1073808	13	79932548	0.9094	0.1436	0.6863	1.205	-0.6611	0.5086	C	0.06061	0.07143	T
exm1074303	13	92345579	0.9895	0.1168	0.787	1.244	-0.0907	0.9277	T	0.1047	0.1047	C
exm1074424	13	95034749	0.9043	0.07614	0.779	1.05	-1.321	0.1866	A	0.3668	0.3965	G
exm10746	1	7880683	1.01	0.08794	0.8503	1.2	0.116	0.9077	G	0.211	0.2121	T
exm1074821	13	95859035	1.022	0.1246	0.8003	1.305	0.1729	0.8628	A	0.09213	0.0922	C
exm1074843	13	95863008	0.8604	0.1023	0.7041	1.051	-1.47	0.1417	A	0.1357	0.1523	C
exm1074942	13	96239805	1.003	0.1129	0.8038	1.251	0.02446	0.9805	A	0.1198	0.1062	G
exm1075013	13	96293631	0.9705	0.1073	0.7865	1.198	-0.2796	0.7798	A	0.1307	0.1281	G
exm107515	1	155735012	1.112	0.07256	0.9644	1.282	1.46	0.1442	T	0.5221	0.4749	C
exm1075180	13	96540204	1.172	0.1031	0.9577	1.435	1.541	0.1233	G	0.1613	0.1279	T
exm1075197	13	96555149	1.034	0.1441	0.7796	1.371	0.2319	0.8166	T	0.07143	0.0619	C
exm1075268	13	96638636	0.9428	0.07977	0.8063	1.102	-0.7387	0.4601	A	0.2697	0.2927	C
exm1075269	13	96638651	1.159	0.1594	0.8482	1.585	0.9272	0.3538	T	0.06175	0.04708	C
exm1075641	13	98829217	0.9992	0.1105	0.8046	1.241	-0.007002	0.9944	T	0.129	0.1234	C
exm1075666	13	98896776	1.111	0.07588	0.9577	1.29	1.391	0.1642	T	0.3744	0.3477	C
exm1076079	13	99376181	1.091	0.07537	0.9411	1.265	1.155	0.2482	T	0.3844	0.3826	C
exm1076118	13	99449717	0.894	0.1395	0.6802	1.175	-0.8032	0.4218	T	0.06784	0.07812	C
exm1076135	13	99457431	1.038	0.08416	0.8805	1.225	0.4482	0.654	G	0.2513	0.2464	T
exm1076581	13	100511247	1.276	0.1075	1.034	1.575	2.268	0.02331	A	0.134	0.1136	G
exm1076610	13	100518580	1.057	0.08072	0.9019	1.238	0.6812	0.4958	A	0.2706	0.2704	G
exm1076927	13	101287340	1.167	0.07815	1.001	1.36	1.979	0.04782	T	0.3174	0.2929	C
exm1077223	13	102220193	1.094	0.1502	0.815	1.468	0.5979	0.5499	T	0.05946	0.05461	G
exm1077544	13	103383417	0.959	0.08505	0.8118	1.133	-0.4917	0.6229	C	0.2349	0.2325	T
exm1077580	13	103384824	0.9575	0.08389	0.8123	1.129	-0.5181	0.6044	G	0.2454	0.2424	A
exm1077593	13	103385534	1.075	0.1533	0.7961	1.452	0.4722	0.6368	T	0.06481	0.05261	C
exm1077750	13	103391634	1.044	0.07678	0.8979	1.213	0.5568	0.5777	C	0.3467	0.3366	T
exm1077791	13	103394003	1.036	0.07673	0.8914	1.204	0.4623	0.6439	G	0.3459	0.3373	A
exm1077802	13	103394613	1.052	0.07693	0.9047	1.223	0.6576	0.5108	T	0.3467	0.3353	G
exm1077875	13	103397937	1.019	0.07698	0.8766	1.185	0.2485	0.8037	G	0.34	0.3342	T
exm1077913	13	103399837	0.9601	0.1677	0.6911	1.334	-0.2429	0.8081	A	0.04858	0.04746	C
exm1077916	13	103400033	0.9988	0.1658	0.7216	1.382	-0.007498	0.994	G	0.05025	0.04746	A
exm1077934	13	103400729	1.018	0.07668	0.8762	1.183	0.2359	0.8135	G	0.3451	0.3396	A
exm1077967	13	103410782	1.002	0.07282	0.8683	1.155	0.02074	0.9835	T	0.4682	0.4576	C
exm1078049	13	103449202	1.051	0.07496	0.9076	1.218	0.6667	0.505	C	0.3862	0.3757	T
exm1078223	13	103515379	0.9698	0.1545	0.7164	1.313	-0.1984	0.8427	A	0.05705	0.05932	C
exm1078359	13	103705044	1.15	0.08087	0.9813	1.347	1.726	0.08433	A	0.281	0.2585	C
exm1078416	13	106119446	0.9829	0.07039	0.8562	1.128	-0.2457	0.8059	A	0.4606	0.4691	G
exm1078677	13	108863591	1.01	0.0813	0.8611	1.184	0.121	0.9037	A	0.269	0.2722	G
exm1078679	13	108863609	1.186	0.1488	0.8859	1.588	1.146	0.2517	A	0.06853	0.05692	G
exm1078762	13	109472733	0.9116	0.1306	0.7058	1.177	-0.709	0.4783	A	0.07789	0.09085	G
exm1078776	13	109496813	1.119	0.1441	0.8434	1.484	0.7778	0.4367	C	0.06868	0.06	T
exm1078886	13	109777503	0.9889	0.08863	0.8312	1.176	-0.1262	0.8996	G	0.2106	0.2122	A
exm1079203	13	110818598	0.862	0.1116	0.6926	1.073	-1.33	0.1835	G	0.1248	0.1275	T
exm1079572	13	111121570	1.018	0.1057	0.8274	1.252	0.1685	0.8662	G	0.1311	0.1306	A
exm1079574	13	111121620	1.157	0.1222	0.9102	1.47	1.19	0.2339	T	0.1065	0.08526	C
exm1080722	13	113479813	0.9651	0.07969	0.8255	1.128	-0.4463	0.6554	A	0.2772	0.2917	G
exm1080723	13	113479820	1.147	0.09293	0.9562	1.376	1.478	0.1395	A	0.1968	0.1777	G
exm108077	1	156011444	1.041	0.07256	0.9026	1.2	0.5483	0.5835	C	0.4338	0.4074	T
exm1080898	13	113530199	1.038	0.1353	0.7959	1.353	0.2729	0.7849	A	0.08037	0.07412	G
exm1081071	13	113720476	1.067	0.07467	0.9216	1.235	0.8661	0.3865	T	0.3459	0.3408	C
exm1081080	13	113728781	0.9593	0.07172	0.8335	1.104	-0.5791	0.5625	A	0.4162	0.4395	G
exm1081161	13	113739226	0.8116	0.1257	0.6344	1.038	-1.661	0.09676	C	0.08626	0.1028	T
exm1081219	13	113748872	1.094	0.08539	0.9256	1.294	1.055	0.2916	A	0.2353	0.233	G
exm1081327	13	113773159	0.9515	0.1209	0.7507	1.206	-0.4116	0.6807	A	0.09915	0.1013	G
exm1081671	13	113909339	0.9062	0.07268	0.7858	1.045	-1.356	0.1752	G	0.3853	0.4098	A
exm1081721	13	113973832	1.404	0.129	1.09	1.808	2.63	0.008549	T	0.08929	0.07153	C
exm1081739	13	113975768	1.325	0.132	1.023	1.716	2.131	0.03309	C	0.08208	0.0709	T
exm1082067	13	114175032	0.8234	0.1371	0.6294	1.077	-1.417	0.1565	A	0.07939	0.0827	G
exm1082069	13	114175038	1.103	0.07398	0.9543	1.275	1.327	0.1844	A	0.5142	0.5136	G
exm1082440	13	114504663	1.178	0.09407	0.9795	1.416	1.74	0.08192	A	0.1971	0.1772	G
exm108283	1	156107534	1.026	0.07458	0.8865	1.187	0.3441	0.7308	T	0.3543	0.3622	C
exm1083682	14	20404614	1.163	0.1266	0.9075	1.491	1.193	0.2328	A	0.1089	0.086	C
exm1083787	14	20482919	0.9162	0.1335	0.7053	1.19	-0.6559	0.5119	C	0.08151	0.08696	A
exm1083811	14	20502044	0.9241	0.09666	0.7646	1.117	-0.817	0.4139	T	0.1628	0.1732	G
exm1083869	14	20528207	1.028	0.0756	0.8864	1.192	0.3646	0.7154	G	0.3645	0.3497	A
exm1083872	14	20528250	0.9172	0.09598	0.7599	1.107	-0.9006	0.3678	T	0.1731	0.1867	G
exm1083876	14	20528321	1.041	0.07515	0.8982	1.206	0.5316	0.595	A	0.3626	0.3457	G
exm1083895	14	20528528	1.009	0.07202	0.8766	1.163	0.1308	0.8959	A	0.4615	0.4651	G
exm1083905	14	20528682	0.9275	0.09525	0.7695	1.118	-0.7903	0.4293	C	0.175	0.1871	T
exm1084075	14	20665840	0.9389	0.0724	0.8147	1.082	-0.871	0.3837	A	0.4405	0.4446	G
exm1084123	14	20692188	0.956	0.08476	0.8097	1.129	-0.5306	0.5957	C	0.2362	0.2317	T
exm1084138	14	20692453	0.9619	0.08464	0.8149	1.136	-0.4586	0.6466	T	0.2362	0.2308	G
exm1084146	14	20692574	0.9593	0.08475	0.8125	1.133	-0.4905	0.6237	C	0.2366	0.2317	T
exm1084150	14	20692643	0.9579	0.08472	0.8114	1.131	-0.5075	0.6118	C	0.2362	0.2315	T
exm1084268	14	20770036	1.052	0.1009	0.8636	1.283	0.5063	0.6126	T	0.1474	0.1454	C
exm1084318	14	20784718	0.9243	0.07082	0.8045	1.062	-1.112	0.2661	G	0.4791	0.4976	T
exm1084476	14	20841707	1.07	0.07267	0.9276	1.233	0.925	0.355	T	0.4162	0.3964	C
exm1084607	14	20850093	0.8699	0.09817	0.7176	1.054	-1.42	0.1556	T	0.1613	0.1695	C
exm1084651	14	20852029	1.065	0.07825	0.9138	1.242	0.8081	0.419	A	0.325	0.3086	G
exm108468	1	156202173	1.035	0.07443	0.8944	1.197	0.4611	0.6447	G	0.3468	0.3244	A
exm1084682	14	20852817	1.096	0.078	0.9407	1.277	1.176	0.2394	G	0.34	0.3164	A
exm1084781	14	20869163	0.8208	0.1247	0.6428	1.048	-1.583	0.1133	A	0.08641	0.1017	G
exm108480	1	156206121	1.018	0.1037	0.8303	1.247	0.1676	0.8669	A	0.1574	0.1429	G
exm1084813	14	20871973	0.8707	0.09262	0.7261	1.044	-1.495	0.1348	C	0.1642	0.1978	T
exm1084826	14	20872881	1.014	0.0742	0.8771	1.173	0.1935	0.8466	T	0.3769	0.3769	G
exm1084860	14	20876253	0.977	0.07426	0.8447	1.13	-0.3134	0.754	G	0.3719	0.3939	A
exm1084905	14	20897676	0.8058	0.1071	0.6532	0.9941	-2.015	0.04388	C	0.1227	0.1363	T
exm1085011	14	20925154	0.9373	0.07529	0.8087	1.086	-0.8594	0.3901	G	0.3549	0.3661	T
exm1085079	14	20940606	1.06	0.0836	0.8997	1.249	0.6957	0.4866	A	0.2563	0.2486	G
exm1085135	14	21024619	1.037	0.07348	0.8981	1.198	0.498	0.6185	A	0.3844	0.3833	G
exm1085146	14	21024786	1.006	0.07281	0.872	1.16	0.07903	0.937	A	0.4028	0.4064	G
exm1085173	14	21026773	1.074	0.08049	0.917	1.257	0.8834	0.377	T	0.276	0.2698	C
exm1085261	14	21109141	0.9712	0.07211	0.8432	1.119	-0.4057	0.685	C	0.4899	0.4908	T
exm1085281	14	21109385	0.9867	0.07177	0.8572	1.136	-0.1861	0.8524	T	0.4824	0.4803	C
exm1085300	14	21109726	0.9785	0.07209	0.8496	1.127	-0.3011	0.7633	A	0.4899	0.4888	G
exm10854	1	7897133	1.026	0.08775	0.8641	1.219	0.2958	0.7673	G	0.2111	0.2102	A
exm1085433	14	21250124	0.9329	0.0787	0.7996	1.089	-0.8822	0.3776	A	0.2824	0.3034	G
exm1085783	14	21500121	1.057	0.08099	0.9018	1.239	0.6836	0.4942	T	0.2605	0.2636	G
exm1085832	14	21511497	1.064	0.1487	0.7951	1.424	0.4185	0.6756	C	0.06533	0.06271	T
exm1086026	14	21549854	1.017	0.1052	0.8275	1.25	0.1605	0.8725	A	0.1475	0.1506	G
exm1086235	14	21623290	0.9813	0.07336	0.8499	1.133	-0.257	0.7972	T	0.3987	0.406	C
exm1086280	14	21623836	0.9964	0.07366	0.8624	1.151	-0.04935	0.9606	G	0.4171	0.4196	A
exm1086356	14	21770730	0.9804	0.07118	0.8528	1.127	-0.2775	0.7814	A	0.4799	0.4813	G
exm1086401	14	21790040	1.106	0.1347	0.8497	1.441	0.7509	0.4527	T	0.08794	0.07525	G
exm1087120	14	21993498	0.9182	0.09925	0.7559	1.115	-0.8596	0.39	G	0.1524	0.1563	A
exm1087188	14	22038659	0.9383	0.1029	0.7669	1.148	-0.6191	0.5358	T	0.1415	0.1451	C
exm1087268	14	22102745	0.8537	0.09503	0.7086	1.028	-1.665	0.09593	A	0.165	0.1905	C
exm1087318	14	22133648	1.09	0.07441	0.9425	1.262	1.164	0.2445	G	0.3744	0.3658	A
exm1087340	14	22133997	1.087	0.07455	0.9393	1.258	1.12	0.2629	A	0.3742	0.3656	G
exm1087343	14	22134018	0.9198	0.1227	0.7231	1.17	-0.6817	0.4955	T	0.09439	0.089	C
exm10875	1	7909737	0.9245	0.07502	0.7981	1.071	-1.047	0.2952	T	0.376	0.4114	C
exm108767	1	156255456	1.141	0.07811	0.9788	1.329	1.686	0.09187	A	0.3015	0.2697	G
exm108859	1	156263940	1.135	0.07779	0.9743	1.322	1.626	0.104	C	0.3023	0.271	T
exm108861	1	156264000	1.131	0.07829	0.9704	1.319	1.576	0.1149	A	0.299	0.269	G
exm1088639	14	23236524	0.9782	0.1536	0.7239	1.322	-0.1438	0.8856	C	0.06198	0.05906	T
exm1088798	14	23299135	0.9995	0.08061	0.8534	1.171	-0.006712	0.9946	T	0.2961	0.2829	G
exm1088803	14	23299286	0.9819	0.1118	0.7887	1.222	-0.163	0.8705	T	0.1145	0.1181	C
exm1088860	14	23312594	1.098	0.1187	0.8705	1.386	0.7909	0.429	A	0.1059	0.09159	G
exm10891	1	7913029	0.8698	0.168	0.6257	1.209	-0.8302	0.4064	G	0.04941	0.04647	A
exm1089356	14	23467664	0.8973	0.1368	0.6863	1.173	-0.7924	0.4281	A	0.07058	0.07539	G
exm108936	1	156280971	1.095	0.1055	0.8901	1.346	0.8564	0.3918	A	0.134	0.1347	G
exm108959	1	156290656	0.8178	0.1451	0.6154	1.087	-1.387	0.1655	C	0.06124	0.07497	T
exm10896	1	7913445	0.8629	0.1668	0.6222	1.197	-0.8836	0.3769	T	0.05025	0.04746	C
exm1089684	14	23548787	0.8216	0.1523	0.6096	1.107	-1.29	0.197	T	0.05611	0.06305	C
exm1089685	14	23548793	0.8163	0.1523	0.6057	1.1	-1.333	0.1826	T	0.05611	0.06339	C
exm1089709	14	23549319	0.991	0.07578	0.8542	1.15	-0.119	0.9053	G	0.3258	0.3202	A
exm1089732	14	23549785	0.9849	0.07529	0.8498	1.141	-0.2023	0.8397	C	0.3317	0.3275	T
exm1089995	14	23745533	1.149	0.08585	0.9707	1.359	1.613	0.1067	T	0.237	0.2142	C
exm109032	1	156347131	0.9427	0.09124	0.7884	1.127	-0.6464	0.518	A	0.2081	0.191	G
exm109069	1	156351699	0.905	0.07841	0.7761	1.055	-1.273	0.2031	G	0.3434	0.3375	A
exm1090969	14	23900794	0.9887	0.1351	0.7588	1.288	-0.08381	0.9332	A	0.08208	0.07559	G
exm1091082	14	23992742	1.071	0.07402	0.9267	1.239	0.9313	0.3517	G	0.3827	0.3733	T
exm1091096	14	23994517	0.9991	0.07191	0.8678	1.15	-0.01271	0.9899	G	0.4169	0.4279	A
exm1091148	14	24026493	0.9586	0.08505	0.8114	1.133	-0.497	0.6192	G	0.2328	0.2515	A
exm1091209	14	24033027	0.8225	0.1703	0.5891	1.149	-1.147	0.2514	A	0.0469	0.04953	G
exm1091817	14	24533539	1.002	0.07219	0.8699	1.154	0.0295	0.9765	A	0.4648	0.4667	C
exm1092168	14	24587639	0.8913	0.07334	0.772	1.029	-1.569	0.1167	G	0.4245	0.449	A
exm1092726	14	24653954	0.7769	0.07964	0.6646	0.9082	-3.169	0.001528	A	0.2529	0.3072	G
exm1092865	14	24662177	0.8326	0.1104	0.6706	1.034	-1.659	0.09712	T	0.1139	0.1296	C
exm1092940	14	24679877	0.9052	0.0778	0.7771	1.054	-1.281	0.2003	C	0.3112	0.3183	T
exm1093330	14	24736961	0.9589	0.07348	0.8303	1.107	-0.571	0.568	T	0.396	0.3961	C
exm1093406	14	24760764	1.026	0.1559	0.7562	1.393	0.1673	0.8671	A	0.05611	0.05864	G
exm109341	1	156518379	1.106	0.07408	0.9562	1.278	1.356	0.1752	A	0.4094	0.4056	G
exm1093498	14	24771285	1.04	0.07333	0.9009	1.201	0.5369	0.5913	A	0.4338	0.4278	G
exm1094182	14	24878370	1.146	0.1106	0.9229	1.424	1.235	0.2169	T	0.124	0.117	C
exm1094247	14	24883887	1.006	0.104	0.8203	1.233	0.05504	0.9561	A	0.1608	0.1478	G
exm1094468	14	24909362	1.021	0.1117	0.8199	1.271	0.1826	0.8551	T	0.1206	0.1187	C
exm1094499	14	24910973	1.014	0.1119	0.8141	1.263	0.1227	0.9023	T	0.12	0.119	G
exm1094584	14	25043671	1.002	0.1098	0.8076	1.242	0.01384	0.989	C	0.1198	0.1234	T
exm1094649	14	25100282	0.9274	0.1099	0.7477	1.15	-0.6853	0.4932	G	0.1206	0.1244	A
exm1094677	14	25102160	0.9314	0.109	0.7522	1.153	-0.6519	0.5144	C	0.1258	0.1276	T
exm109487	1	156551848	0.929	0.07284	0.8054	1.072	-1.011	0.3119	G	0.4171	0.4132	A
exm1095230	14	31381351	0.8966	0.07232	0.7781	1.033	-1.509	0.1312	C	0.4456	0.4742	T
exm1095391	14	31583512	1.087	0.1467	0.8156	1.449	0.5702	0.5685	T	0.06911	0.05979	C
exm1095552	14	31763142	0.7886	0.1347	0.6057	1.027	-1.763	0.0779	G	0.07466	0.09492	T
exm1095620	14	31790886	1.064	0.1484	0.7953	1.423	0.4161	0.6773	G	0.06198	0.05834	T
exm1095674	14	31819047	1.015	0.08015	0.8678	1.188	0.1913	0.8483	C	0.3096	0.3144	T
exm1095748	14	31858209	1.009	0.07463	0.8716	1.168	0.1192	0.9051	T	0.392	0.3898	C
exm1096018	14	33014869	0.9158	0.1034	0.7478	1.121	-0.851	0.3948	T	0.1443	0.1564	C
exm1096160	14	33291494	0.881	0.138	0.6722	1.155	-0.9183	0.3585	T	0.07035	0.07768	C
exm1096237	14	33293122	1.119	0.07528	0.9658	1.297	1.498	0.1342	A	0.3451	0.3097	G
exm1096899	14	35735967	0.9235	0.1098	0.7447	1.145	-0.7245	0.4688	G	0.1189	0.1308	A
exm1097145	14	36147197	0.983	0.1651	0.7113	1.359	-0.1038	0.9174	C	0.0536	0.05201	T
exm1097156	14	36153177	1.092	0.08644	0.9222	1.294	1.022	0.3066	C	0.2399	0.2145	T
exm109758	1	156622252	1.094	0.07866	0.9381	1.277	1.147	0.2514	A	0.3121	0.2893	G
exm1097667	14	38061742	0.9565	0.08228	0.8141	1.124	-0.5403	0.589	C	0.2555	0.2488	T
exm1098126	14	39650924	1.21	0.113	0.9696	1.51	1.687	0.09161	G	0.1122	0.09668	A
exm1098156	14	39716201	1.022	0.08165	0.8705	1.199	0.2614	0.7938	G	0.2588	0.2629	A
exm1098177	14	39716808	1.075	0.1356	0.8239	1.402	0.5319	0.5948	C	0.07634	0.07036	T
exm1098549	14	44975052	1.005	0.07466	0.8681	1.163	0.06472	0.9484	G	0.3901	0.4037	A
exm1098590	14	44975511	0.8326	0.1594	0.6092	1.138	-1.149	0.2505	A	0.05276	0.05525	G
exm1098595	14	44975606	1.004	0.07459	0.8673	1.162	0.05157	0.9589	T	0.3903	0.4039	G
exm109872	1	156640156	0.9907	0.07828	0.8498	1.155	-0.119	0.9053	G	0.304	0.295	A
exm1098992	14	45606287	0.9498	0.13	0.7362	1.226	-0.3958	0.6922	T	0.08124	0.08277	C
exm1099079	14	45644589	0.9795	0.08916	0.8224	1.166	-0.2326	0.8161	T	0.1946	0.195	G
exm1099145	14	45650900	0.8826	0.1066	0.7163	1.088	-1.171	0.2415	G	0.1233	0.1349	A
exm1099285	14	45696037	0.9159	0.1068	0.7429	1.129	-0.8231	0.4105	G	0.1241	0.1314	T
exm1099437	14	47426637	0.9777	0.0782	0.8388	1.14	-0.2886	0.7729	A	0.3308	0.3541	C
exm1099558	14	50074520	1.06	0.074	0.9165	1.225	0.782	0.4342	T	0.3649	0.3528	C
exm1099656	14	50092471	0.8861	0.08821	0.7454	1.053	-1.37	0.1706	C	0.2102	0.22	T
exm1100128	14	50472405	0.97	0.0754	0.8367	1.124	-0.4047	0.6857	A	0.3451	0.3545	G
exm1100138	14	50550557	0.9317	0.1244	0.73	1.189	-0.5689	0.5694	T	0.08432	0.09407	C
exm1100436	14	50788213	1.021	0.07064	0.8888	1.172	0.2908	0.7712	C	0.4883	0.4831	T
exm1100606	14	50901768	1.056	0.08278	0.8982	1.243	0.6632	0.5072	A	0.2479	0.2425	G
exm110075	1	156697056	0.9645	0.07675	0.8298	1.121	-0.4713	0.6374	C	0.3836	0.4229	T
exm1100920	14	51223789	1.023	0.102	0.8379	1.25	0.2262	0.821	C	0.1499	0.1512	T
exm1100951	14	51224374	1.003	0.1035	0.8192	1.229	0.03312	0.9736	T	0.1449	0.1481	G
exm1101131	14	51352345	1.204	0.08702	1.015	1.428	2.134	0.03285	A	0.2337	0.2176	G
exm1101160	14	51368610	0.9169	0.07394	0.7932	1.06	-1.173	0.2409	A	0.438	0.4444	G
exm1101329	14	51446216	1.086	0.09605	0.8999	1.311	0.8619	0.3888	T	0.1857	0.159	G
exm1101376	14	51489582	1.103	0.1087	0.8912	1.365	0.9008	0.3677	T	0.1265	0.1166	C
exm1101703	14	52496407	0.9912	0.162	0.7215	1.362	-0.05432	0.9567	C	0.05193	0.04983	T
exm1101728	14	52507429	0.981	0.08887	0.8242	1.168	-0.2155	0.8294	A	0.1918	0.2014	G
exm1101752	14	52509501	1.007	0.07179	0.8744	1.159	0.09095	0.9275	C	0.495	0.499	T
exm1101767	14	52520368	1.002	0.07137	0.8711	1.152	0.02667	0.9787	T	0.4925	0.4878	C
exm1101814	14	52527005	0.971	0.1422	0.7349	1.283	-0.2068	0.8362	C	0.07047	0.07356	T
exm1101842	14	52535648	0.7935	0.1406	0.6024	1.045	-1.645	0.1	G	0.06533	0.07502	T
exm1102004	14	52937255	0.9838	0.07695	0.8461	1.144	-0.2117	0.8323	T	0.3116	0.3185	C
exm1102109	14	53098902	0.9245	0.07163	0.8034	1.064	-1.096	0.2732	A	0.4682	0.4925	G
exm1102484	14	54417522	0.9693	0.0836	0.8228	1.142	-0.3729	0.7092	G	0.2479	0.2442	A
exm1102587	14	54996872	1.001	0.1233	0.7859	1.274	0.005509	0.9956	A	0.09175	0.09219	G
exm1103030	14	55604935	0.8111	0.09499	0.6734	0.9771	-2.203	0.02756	A	0.1642	0.1872	C
exm1103037	14	55605036	0.8629	0.08149	0.7355	1.012	-1.81	0.07027	C	0.2777	0.3014	A
exm1103159	14	55655692	1.046	0.1014	0.857	1.276	0.4388	0.6608	T	0.1533	0.1469	C
exm1103236	14	55818706	0.8519	0.0828	0.7242	1.002	-1.936	0.05283	C	0.237	0.2663	T
exm1103251	14	55819219	1.136	0.1384	0.8661	1.49	0.9214	0.3568	T	0.07203	0.06988	G
exm1103702	14	57075920	1.006	0.1538	0.7443	1.36	0.03993	0.9681	T	0.05444	0.05254	G
exm1103749	14	57099859	1.062	0.0726	0.9213	1.225	0.8303	0.4064	G	0.3794	0.368	A
exm1103942	14	57755564	0.942	0.1012	0.7725	1.149	-0.5902	0.555	A	0.1521	0.1585	G
exm1104008	14	57948380	1.03	0.08184	0.877	1.209	0.3562	0.7217	T	0.2429	0.2356	C
exm1104208	14	58605790	1.018	0.08372	0.8642	1.2	0.217	0.8282	A	0.2677	0.2543	G
exm1104386	14	58831142	0.9669	0.07937	0.8276	1.13	-0.4245	0.6712	G	0.2831	0.2832	A
exm1104615	14	58958923	1.056	0.1094	0.8522	1.308	0.497	0.6192	G	0.1269	0.1212	A
exm1104691	14	59112732	0.9588	0.1154	0.7647	1.202	-0.3642	0.7157	T	0.1181	0.1115	C
exm1105030	14	59939727	1.163	0.07102	1.012	1.337	2.131	0.03309	C	0.495	0.4549	T
exm1105139	14	59988324	1.155	0.07397	0.9988	1.335	1.944	0.0519	T	0.3832	0.3517	C
exm1105149	14	60004844	1.18	0.07127	1.026	1.357	2.326	0.02003	C	0.4748	0.4336	T
exm1105343	14	60582053	0.7946	0.1215	0.6263	1.008	-1.893	0.05842	G	0.09882	0.1128	A
exm1105365	14	60585131	0.7817	0.1219	0.6156	0.9928	-2.02	0.04343	G	0.09631	0.1115	A
exm1105433	14	60591887	0.7953	0.1213	0.627	1.009	-1.888	0.05908	A	0.09799	0.1119	G
exm1105563	14	60903757	1.074	0.08792	0.904	1.276	0.8126	0.4165	A	0.2247	0.2046	G
exm1105610	14	60932752	1.069	0.1103	0.861	1.327	0.6026	0.5468	A	0.1295	0.114	G
exm1105655	14	60976537	1.053	0.0818	0.8966	1.236	0.6259	0.5314	C	0.2915	0.2678	A
exm1106181	14	62207557	0.94	0.163	0.6829	1.294	-0.3794	0.7044	T	0.0536	0.04847	C
exm1106268	14	62462766	1.013	0.08549	0.8568	1.198	0.1515	0.8796	T	0.2203	0.2251	C
exm1106281	14	62463129	0.9077	0.07203	0.7882	1.045	-1.345	0.1786	T	0.4648	0.4973	G
exm1106380	14	63174960	1.082	0.07625	0.932	1.257	1.037	0.2999	T	0.3283	0.3115	C
exm1106720	14	64447776	0.9131	0.1132	0.7314	1.14	-0.8031	0.4219	C	0.1139	0.1214	T
exm1106800	14	64469828	1.066	0.1004	0.8755	1.298	0.6355	0.5251	T	0.1524	0.1492	C
exm1106849	14	64491695	0.9114	0.09056	0.7632	1.088	-1.025	0.3054	T	0.1884	0.2007	C
exm1106893	14	64496749	0.9046	0.09746	0.7473	1.095	-1.029	0.3035	C	0.1599	0.1701	T
exm1106903	14	64497930	0.922	0.0978	0.7612	1.117	-0.8301	0.4065	G	0.161	0.1674	A
exm1106928	14	64518321	1.014	0.1234	0.7963	1.291	0.1133	0.9098	G	0.0948	0.09532	A
exm1106968	14	64519455	0.9461	0.09555	0.7845	1.141	-0.5795	0.5622	A	0.165	0.1698	G
exm1107023	14	64522843	0.929	0.09654	0.7688	1.122	-0.7633	0.4453	A	0.1608	0.1675	G
exm1107280	14	64604595	1.091	0.121	0.8608	1.383	0.7217	0.4705	A	0.103	0.1003	G
exm1107328	14	64612858	0.9947	0.0701	0.867	1.141	-0.07606	0.9394	A	0.4824	0.4776	C
exm1107732	14	64882380	1.164	0.1204	0.9194	1.474	1.262	0.2068	A	0.1042	0.08787	G
exm1107794	14	64908845	0.9349	0.07646	0.8048	1.086	-0.8799	0.3789	G	0.3569	0.3707	A
exm1107838	14	64935411	0.7759	0.1795	0.5458	1.103	-1.414	0.1575	T	0.04111	0.04851	C
exm1107911	14	64954683	0.7356	0.1393	0.5599	0.9666	-2.204	0.02753	G	0.06533	0.09498	A
exm1108036	14	65031534	0.8673	0.08129	0.7395	1.017	-1.752	0.07979	C	0.2852	0.3085	T
exm1108068	14	65053999	0.926	0.157	0.6807	1.26	-0.4898	0.6243	C	0.05528	0.05898	T
exm1108511	14	65245962	0.9594	0.1152	0.7655	1.203	-0.3594	0.7193	G	0.1106	0.113	A
exm110858	1	156878044	0.7859	0.1494	0.5864	1.053	-1.612	0.1069	A	0.05537	0.07792	G
exm1108712	14	65263300	0.9723	0.08386	0.8249	1.146	-0.3351	0.7375	T	0.2328	0.2366	C
exm1108857	14	65417070	0.9901	0.1009	0.8125	1.207	-0.09843	0.9216	A	0.1474	0.1506	C
exm1109025	14	66096297	1.002	0.09012	0.8399	1.196	0.0246	0.9804	A	0.1918	0.2024	G
exm1109028	14	66136163	0.8951	0.1234	0.7029	1.14	-0.898	0.3692	A	0.08794	0.09288	C
exm110947	1	156883493	1.142	0.0758	0.9845	1.325	1.753	0.07953	A	0.3788	0.3621	G
exm110949	1	156883546	0.9028	0.07522	0.779	1.046	-1.36	0.174	A	0.3501	0.3595	G
exm1109510	14	68029313	1.015	0.09615	0.8403	1.225	0.15	0.8808	A	0.1684	0.1622	G
exm1109522	14	68035879	0.9612	0.08073	0.8205	1.126	-0.4902	0.624	G	0.2546	0.2697	A
exm1109560	14	68041061	0.9934	0.08881	0.8347	1.182	-0.07453	0.9406	A	0.1951	0.1996	G
exm1109576	14	68042574	0.965	0.07163	0.8386	1.11	-0.4979	0.6186	A	0.4104	0.4217	G
exm110982	1	156890672	0.9586	0.1057	0.7793	1.179	-0.4	0.6891	C	0.13	0.1272	T
exm1109854	14	68193731	1.037	0.09953	0.8532	1.26	0.3646	0.7154	A	0.1524	0.1533	G
exm1109978	14	68234539	1.081	0.1081	0.8749	1.337	0.7236	0.4693	T	0.1235	0.1251	C
exm1110045	14	68249499	0.8819	0.1035	0.7199	1.08	-1.215	0.2245	T	0.1457	0.1481	C
exm111029	1	156902222	0.9297	0.105	0.7567	1.142	-0.6943	0.4875	A	0.1326	0.133	G
exm111031	1	156902281	0.9475	0.07681	0.8151	1.101	-0.7016	0.4829	G	0.3065	0.3239	T
exm111070	1	156907081	0.9036	0.08576	0.7638	1.069	-1.182	0.237	T	0.2178	0.2257	C
exm111074	1	156907115	0.9012	0.07442	0.7789	1.043	-1.397	0.1623	T	0.3869	0.3927	C
exm1110781	14	69795199	0.9355	0.1101	0.7539	1.161	-0.6059	0.5446	A	0.134	0.1281	G
exm1111590	14	70991650	1.151	0.1062	0.9348	1.417	1.325	0.1853	C	0.1298	0.1161	A
exm1111643	14	71137844	0.9765	0.1523	0.7244	1.316	-0.1563	0.8758	T	0.0536	0.05801	G
exm1112523	14	73404680	0.9754	0.07447	0.8429	1.129	-0.3345	0.738	A	0.4765	0.4647	C
exm1112651	14	73440864	1.015	0.07711	0.873	1.181	0.1989	0.8423	T	0.3417	0.3338	C
exm1112880	14	73711394	0.9805	0.07618	0.8445	1.138	-0.2581	0.7963	G	0.3528	0.3661	A
exm1112911	14	73717720	0.8801	0.1422	0.666	1.163	-0.8986	0.3689	A	0.067	0.07604	G
exm1113028	14	73727509	1.134	0.1015	0.9296	1.384	1.241	0.2148	T	0.1784	0.1467	G
exm1113137	14	73735366	0.9201	0.1609	0.6713	1.261	-0.5174	0.6049	T	0.0564	0.05408	C
exm1113281	14	73958375	0.929	0.1102	0.7486	1.153	-0.6686	0.5038	T	0.1333	0.1311	C
exm1113298	14	73958812	1.005	0.08556	0.8502	1.189	0.06356	0.9493	T	0.2596	0.2468	C
exm1113334	14	73963383	0.8986	0.1083	0.7268	1.111	-0.9878	0.3233	T	0.1301	0.1322	C
exm1113388	14	73978772	1.101	0.1466	0.8261	1.468	0.6572	0.5111	C	0.06313	0.05854	A
exm111346	1	157069261	0.9976	0.1203	0.7881	1.263	-0.01983	0.9842	C	0.09564	0.102	A
exm1113799	14	74203789	1.041	0.1217	0.82	1.321	0.3286	0.7424	A	0.09883	0.08752	G
exm1113963	14	74388908	0.9588	0.07786	0.8231	1.117	-0.5407	0.5887	C	0.3132	0.3246	T
exm1113972	14	74401038	0.9222	0.139	0.7022	1.211	-0.5829	0.56	G	0.0701	0.07514	A
exm1113995	14	74404756	1.052	0.07494	0.9087	1.219	0.6826	0.4949	C	0.3861	0.3766	T
exm1114149	14	74428445	1.073	0.07548	0.9252	1.244	0.9305	0.3521	A	0.3827	0.3704	G
exm1114237	14	74489735	1.078	0.1226	0.8474	1.37	0.6091	0.5424	A	0.1019	0.08892	G
exm1114285	14	74523869	1.175	0.1004	0.9652	1.431	1.607	0.108	G	0.1583	0.1367	A
exm1114422	14	74727407	0.9101	0.1017	0.7456	1.111	-0.9256	0.3547	A	0.1457	0.1598	G
exm1114477	14	74759006	1.073	0.09413	0.8918	1.29	0.7439	0.4569	T	0.1977	0.1753	C
exm111483	1	157508882	0.9925	0.09253	0.8279	1.19	-0.0814	0.9351	C	0.1843	0.181	T
exm111496	1	157509025	0.9359	0.09966	0.7698	1.138	-0.6649	0.5061	C	0.1513	0.1598	T
exm1115046	14	75022271	1.364	0.1389	1.039	1.79	2.233	0.02558	T	0.07956	0.0597	G
exm111528	1	157514097	1.006	0.07938	0.861	1.175	0.07486	0.9403	A	0.2928	0.2925	G
exm1115675	14	75386576	0.8846	0.07389	0.7654	1.022	-1.659	0.09715	A	0.4706	0.4997	G
exm1115903	14	75513828	1.141	0.09222	0.952	1.367	1.427	0.1536	A	0.2094	0.181	G
exm1116052	14	75538217	1.045	0.08829	0.8786	1.242	0.4939	0.6214	G	0.2337	0.2147	T
exm1116103	14	75558152	0.8005	0.1551	0.5906	1.085	-1.435	0.1514	T	0.05276	0.06847	C
exm1116137	14	75574087	1.051	0.08816	0.8838	1.249	0.559	0.5762	C	0.2362	0.2149	T
exm1116270	14	75904660	1.147	0.07494	0.9907	1.329	1.836	0.06642	G	0.4121	0.3651	A
exm1116310	14	76045362	0.9308	0.0731	0.8066	1.074	-0.9811	0.3265	C	0.3725	0.3982	T
exm1116406	14	76156609	1.039	0.07547	0.896	1.205	0.5056	0.6131	C	0.3551	0.3444	T
exm11166	1	8395560	1.004	0.1142	0.8025	1.256	0.03375	0.9731	T	0.1097	0.1051	G
exm1116602	14	76368544	1.032	0.07215	0.8961	1.189	0.4388	0.6608	C	0.4336	0.4364	T
exm1116677	14	76543004	0.909	0.09001	0.762	1.084	-1.06	0.2894	A	0.1792	0.1964	G
exm111669	1	157648543	1.088	0.1572	0.7993	1.48	0.5344	0.593	C	0.05444	0.05661	T
exm1116819	14	76964655	1.157	0.09953	0.9519	1.406	1.464	0.1431	T	0.156	0.142	C
exm1117063	14	77332408	1.02	0.07882	0.8738	1.19	0.2491	0.8033	C	0.2789	0.2719	T
exm1117549	14	77793207	0.9748	0.09159	0.8146	1.167	-0.2784	0.7807	A	0.1884	0.1881	G
exm1117569	14	77794283	1.17	0.07747	1.005	1.362	2.027	0.04262	T	0.3057	0.2741	C
exm1117640	14	77843814	1.079	0.0716	0.938	1.242	1.067	0.2861	C	0.4665	0.4393	T
exm1117666	14	77844265	1.121	0.0772	0.9639	1.305	1.484	0.1378	A	0.3082	0.287	G
exm1117689	14	77844869	1.082	0.07167	0.9405	1.246	1.104	0.2698	G	0.4707	0.442	A
exm1117697	14	77845121	1.081	0.07165	0.9393	1.244	1.085	0.2778	G	0.4664	0.4389	A
exm111802	1	157668390	1.149	0.07266	0.9969	1.325	1.917	0.05518	C	0.495	0.4675	T
exm1118522	14	80669580	1.188	0.07364	1.028	1.372	2.335	0.01955	T	0.4095	0.3565	C
exm1118584	14	81251255	1.03	0.07281	0.8927	1.188	0.4008	0.6886	C	0.4269	0.4226	T
exm1118722	14	81574959	1.005	0.07682	0.8649	1.169	0.07	0.9442	A	0.3451	0.3505	G
exm1118724	14	81575005	1.004	0.07684	0.8634	1.167	0.04818	0.9616	C	0.3451	0.3507	A
exm1118851	14	81737076	1.008	0.07155	0.8757	1.159	0.1046	0.9167	C	0.4698	0.4606	A
exm1118942	14	81744736	1.202	0.1003	0.9875	1.463	1.835	0.06652	A	0.1549	0.1336	G
exm1119141	14	86089315	0.9171	0.08305	0.7793	1.079	-1.042	0.2975	A	0.2353	0.261	G
exm1119187	14	88407888	1.101	0.08048	0.94	1.289	1.191	0.2336	G	0.3141	0.2817	A
exm1119248	14	88442712	0.9963	0.09951	0.8197	1.211	-0.03748	0.9701	T	0.1566	0.1573	C
exm1119333	14	88477882	1.036	0.1012	0.8495	1.263	0.3483	0.7276	C	0.1474	0.1424	A
exm1119345	14	88651962	0.9549	0.1291	0.7414	1.23	-0.3575	0.7207	T	0.08794	0.08316	C
exm1119471	14	88862529	1.169	0.08577	0.9881	1.383	1.821	0.06861	A	0.237	0.2077	G
exm1119603	14	88938652	1.146	0.08641	0.9671	1.357	1.572	0.1159	G	0.232	0.2056	A
exm1119702	14	88946622	1.131	0.08782	0.9523	1.344	1.403	0.1606	A	0.2245	0.201	G
exm1120001	14	89205265	1.083	0.08738	0.9123	1.285	0.9099	0.3629	C	0.2152	0.2033	T
exm1120212	14	90429760	1.171	0.09602	0.9701	1.413	1.644	0.1003	T	0.1711	0.159	C
exm1120410	14	90745422	1.107	0.07597	0.9542	1.285	1.342	0.1795	C	0.3191	0.2946	T
exm1120875	14	91636532	0.9233	0.08283	0.7849	1.086	-0.9632	0.3354	T	0.2521	0.2602	C
exm1120954	14	91666248	0.8103	0.1441	0.611	1.075	-1.46	0.1442	C	0.06198	0.07938	T
exm1120964	14	91671124	1.116	0.1602	0.8152	1.527	0.6843	0.4938	A	0.06114	0.04752	G
exm1120976	14	91681784	0.8138	0.1554	0.6001	1.104	-1.325	0.185	A	0.05117	0.06857	G
exm1121075	14	91739081	0.9502	0.08941	0.7974	1.132	-0.5716	0.5676	A	0.2159	0.224	G
exm1121251	14	91773494	0.9857	0.09168	0.8236	1.18	-0.1566	0.8756	A	0.1851	0.1974	G
exm1121807	14	92441066	1.036	0.09891	0.8538	1.258	0.3622	0.7172	T	0.1675	0.1509	C
exm1122069	14	92548785	1.11	0.1026	0.9079	1.358	1.018	0.3086	T	0.1575	0.1322	C
exm112226	1	158224904	1.037	0.1108	0.835	1.289	0.3316	0.7402	T	0.1214	0.1252	C
exm1122363	14	93118038	1.054	0.08013	0.9008	1.233	0.6563	0.5117	G	0.3141	0.2954	A
exm1122411	14	93118668	0.8967	0.07934	0.7676	1.048	-1.374	0.1695	T	0.2747	0.3033	C
exm1122576	14	93199080	0.9391	0.07783	0.8062	1.094	-0.8072	0.4195	T	0.3096	0.3242	C
exm1122623	14	93276654	1.23	0.1274	0.9585	1.579	1.627	0.1036	T	0.1017	0.07604	C
exm1123292	14	94088369	1.244	0.1481	0.9307	1.663	1.475	0.1402	C	0.06963	0.05122	T
exm1123298	14	94088587	1.047	0.07359	0.9067	1.21	0.6293	0.5291	G	0.4171	0.3898	A
exm1123459	14	94391699	1.037	0.07746	0.8907	1.207	0.4654	0.6417	A	0.3308	0.3095	G
exm1124090	14	94756750	1.028	0.09666	0.8505	1.242	0.285	0.7757	C	0.1669	0.1667	T
exm1124093	14	94756794	0.9449	0.07261	0.8196	1.089	-0.7801	0.4353	C	0.4464	0.4634	T
exm1124126	14	94776221	1.036	0.09106	0.8669	1.239	0.3918	0.6952	A	0.2257	0.2049	C
exm1124171	14	94844843	0.9145	0.07656	0.7871	1.063	-1.167	0.2432	G	0.3183	0.3391	T
exm1124208	14	94847415	0.9013	0.1421	0.6822	1.191	-0.7316	0.4644	G	0.07119	0.0709	A
exm1124224	14	94849201	0.9969	0.1337	0.767	1.296	-0.02358	0.9812	T	0.08543	0.07593	C
exm1124271	14	94912896	0.904	0.08446	0.7661	1.067	-1.194	0.2323	G	0.242	0.2492	T
exm1124326	14	94931105	1.069	0.07625	0.9203	1.241	0.8704	0.3841	A	0.3342	0.3293	G
exm1124332	14	94933473	0.9649	0.07536	0.8324	1.118	-0.4743	0.6353	A	0.3645	0.3766	C
exm1124347	14	94933695	0.9555	0.07523	0.8245	1.107	-0.6049	0.5453	A	0.3643	0.3783	G
exm1124383	14	94936110	1.287	0.1472	0.9641	1.717	1.712	0.08698	A	0.06533	0.05051	G
exm112445	1	158324425	0.9915	0.07331	0.8588	1.145	-0.1164	0.9073	G	0.4204	0.4183	A
exm1124564	14	95053863	1.016	0.1186	0.8053	1.282	0.1335	0.8938	T	0.1013	0.09871	C
exm1124575	14	95054012	1.017	0.1185	0.8064	1.283	0.1444	0.8851	G	0.1013	0.09891	A
exm1124668	14	95080803	1.101	0.09326	0.9168	1.321	1.028	0.3039	A	0.1977	0.1693	G
exm1125198	14	95884323	1.016	0.073	0.8803	1.172	0.2134	0.831	A	0.4975	0.48	G
exm1125245	14	95906321	0.8505	0.08715	0.7169	1.009	-1.858	0.06311	G	0.259	0.2711	A
exm112525	1	158368846	0.9729	0.08207	0.8284	1.143	-0.3345	0.738	C	0.2906	0.2905	T
exm112530	1	158368964	1.072	0.1614	0.7813	1.471	0.4309	0.6666	T	0.05528	0.05122	C
exm112531	1	158368974	1.048	0.16	0.7658	1.434	0.2921	0.7702	G	0.05695	0.05322	A
exm112539	1	158369064	1.048	0.16	0.7658	1.434	0.2921	0.7702	G	0.05695	0.05322	A
exm1125478	14	96157187	0.8947	0.08213	0.7617	1.051	-1.355	0.1755	A	0.2588	0.2646	G
exm1125507	14	96178688	1.387	0.1432	1.047	1.836	2.282	0.02251	T	0.06784	0.05593	C
exm1125733	14	96768380	1.043	0.09431	0.8672	1.255	0.4492	0.6533	G	0.1753	0.1806	T
exm1125756	14	96771959	1.025	0.1199	0.8107	1.297	0.2094	0.8341	A	0.09715	0.09864	G
exm1125820	14	96781912	1.034	0.1203	0.8169	1.309	0.2792	0.7801	T	0.09648	0.09695	C
exm1125966	14	96871104	0.9847	0.099	0.811	1.195	-0.1562	0.8759	A	0.1466	0.1431	G
exm1126173	14	97321689	0.8458	0.07185	0.7347	0.9737	-2.331	0.01976	C	0.443	0.4678	T
exm1126211	14	99182535	1.176	0.1486	0.8785	1.573	1.089	0.2762	T	0.05789	0.05174	C
exm1126734	14	100375707	1.039	0.07681	0.8938	1.208	0.4985	0.6181	T	0.4407	0.4512	C
exm1126751	14	100380948	0.9748	0.07626	0.8395	1.132	-0.3342	0.7382	T	0.3643	0.3653	C
exm1127057	14	100792126	1.072	0.1221	0.844	1.362	0.5703	0.5685	T	0.1047	0.08881	C
exm1127228	14	100847707	0.9462	0.0781	0.8119	1.103	-0.7083	0.4787	G	0.3409	0.3253	A
exm112734	1	158450142	0.9573	0.121	0.7552	1.213	-0.3611	0.718	T	0.09799	0.1088	C
exm112741	1	158450238	0.9385	0.1137	0.751	1.173	-0.558	0.5769	A	0.1173	0.1136	G
exm1127429	14	101200860	1.217	0.141	0.9229	1.604	1.391	0.1644	A	0.07385	0.06433	G
exm112747	1	158450314	1.087	0.07343	0.9412	1.255	1.135	0.2563	G	0.4497	0.4172	A
exm112752	1	158450382	1.047	0.07528	0.9031	1.213	0.6062	0.5444	T	0.3936	0.3806	C
exm1128647	14	102695693	1.056	0.09224	0.8816	1.266	0.5935	0.5528	C	0.1926	0.1766	T
exm1128771	14	102792631	0.9742	0.07273	0.8448	1.123	-0.3599	0.719	G	0.4816	0.4729	A
exm1128808	14	102798055	1.025	0.07483	0.8851	1.187	0.3293	0.7419	A	0.3834	0.399	G
exm1128880	14	102815042	1.102	0.09665	0.9116	1.331	1.002	0.3164	T	0.1683	0.1496	C
exm1128949	14	102894593	0.9367	0.07469	0.8091	1.084	-0.8757	0.3812	G	0.4002	0.4367	A
exm1128970	14	102898363	1.091	0.1361	0.8352	1.424	0.6369	0.5242	T	0.07348	0.07128	C
exm1129005	14	102901201	1.088	0.08466	0.922	1.285	1.001	0.3171	G	0.2345	0.2181	A
exm112919	1	158549492	1.037	0.07466	0.8959	1.2	0.4871	0.6262	T	0.4162	0.4032	C
exm112921	1	158549511	1.029	0.07447	0.8893	1.191	0.3852	0.7001	G	0.4162	0.405	A
exm1129231	14	103342049	1.099	0.07117	0.9562	1.264	1.331	0.1832	C	0.4866	0.4749	T
exm1129609	14	103566785	0.8621	0.107	0.699	1.063	-1.386	0.1658	T	0.13	0.1399	C
exm1129720	14	103576415	0.9821	0.07674	0.8449	1.141	-0.2358	0.8136	A	0.3921	0.4167	G
exm112975	1	158577109	1.065	0.07376	0.9221	1.231	0.8598	0.3899	C	0.3903	0.3868	A
exm113004	1	158584091	0.9101	0.07299	0.7888	1.05	-1.291	0.1967	A	0.428	0.4532	G
exm1130279	14	104165753	1.072	0.1071	0.8694	1.323	0.6532	0.5136	A	0.139	0.1215	G
exm1130555	14	104381502	1.231	0.138	0.9396	1.614	1.509	0.1314	C	0.07886	0.06542	T
exm1130750	14	104559919	1.073	0.07312	0.9302	1.239	0.9698	0.3321	C	0.4857	0.4867	T
exm113113	1	158607935	1.078	0.07346	0.9332	1.245	1.019	0.3082	G	0.4045	0.3976	T
exm113133	1	158612236	0.9047	0.07431	0.7821	1.047	-1.348	0.1776	A	0.4153	0.4451	G
exm1132196	14	105406238	1.037	0.07393	0.8973	1.199	0.4942	0.6212	C	0.469	0.4484	A
exm1132199	14	105406372	1.023	0.09514	0.8489	1.233	0.238	0.8119	T	0.196	0.1698	C
exm1132261	14	105407798	1.028	0.07398	0.8894	1.189	0.376	0.7069	C	0.4623	0.4443	T
exm1133986	14	105420215	0.9856	0.1291	0.7653	1.269	-0.1121	0.9108	C	0.07956	0.08237	T
exm1134221	14	105518336	1.038	0.09427	0.8632	1.249	0.4	0.6891	T	0.1728	0.1735	G
exm1134357	14	105614734	0.8638	0.1217	0.6804	1.097	-1.203	0.229	T	0.09455	0.1167	C
exm1134389	14	105615648	1.036	0.1155	0.8261	1.299	0.3063	0.7594	T	0.1124	0.1096	C
exm1134396	14	105617042	1.004	0.0745	0.8673	1.161	0.04958	0.9605	T	0.3668	0.349	C
exm1134928	14	105930406	1.01	0.07283	0.8758	1.165	0.1385	0.8899	A	0.5	0.5183	G
exm113498	1	158687163	1.094	0.07086	0.9522	1.257	1.269	0.2044	A	0.4456	0.4214	G
exm113501	1	158687224	1.086	0.07129	0.9448	1.249	1.163	0.2448	A	0.4288	0.4095	G
exm1135071	14	105954705	1.136	0.1387	0.8659	1.491	0.9213	0.3569	T	0.07939	0.06276	C
exm113534	1	158687896	1.019	0.1096	0.8217	1.263	0.1681	0.8665	T	0.1324	0.1199	C
exm113570	1	158725080	0.9606	0.1202	0.759	1.216	-0.3347	0.7378	T	0.09883	0.09797	C
exm113613	1	158735595	1.104	0.08961	0.9259	1.316	1.101	0.2708	C	0.206	0.179	T
exm113618	1	158735691	1.11	0.09031	0.9299	1.325	1.155	0.2479	T	0.2113	0.1823	C
exm113622	1	158735740	1.114	0.08966	0.9343	1.328	1.202	0.2293	A	0.2076	0.179	G
exm113629	1	158735892	1.113	0.08961	0.9339	1.327	1.196	0.2315	A	0.2076	0.1791	G
exm113663	1	158736445	0.9854	0.07266	0.8546	1.136	-0.2022	0.8397	T	0.3844	0.401	C
exm113927	1	159002377	1.122	0.1124	0.9	1.398	1.022	0.3067	C	0.1248	0.1014	A
exm114085	1	159175354	0.9332	0.07542	0.8049	1.082	-0.9172	0.3591	A	0.3769	0.3636	G
exm1141368	15	22969232	1.11	0.1275	0.865	1.426	0.8219	0.4111	A	0.09213	0.07705	G
exm114173	1	159283494	0.8376	0.1106	0.6743	1.04	-1.603	0.109	C	0.1133	0.1349	T
exm114185	1	159283746	0.8538	0.1036	0.6968	1.046	-1.526	0.1271	C	0.1315	0.1506	T
exm1141883	15	24921649	0.9824	0.09329	0.8183	1.18	-0.1899	0.8494	C	0.1767	0.1896	T
exm114235	1	159409857	1.167	0.07632	1.005	1.355	2.023	0.04312	G	0.3878	0.327	A
exm114238	1	159409884	1.088	0.07731	0.9349	1.266	1.089	0.2761	A	0.3107	0.319	G
exm1142657	15	25953198	1.092	0.1473	0.8181	1.457	0.5967	0.5507	T	0.06198	0.05966	C
exm1142712	15	25962058	1.035	0.1614	0.7543	1.42	0.213	0.8313	A	0.05276	0.04915	G
exm1144029	15	29416901	0.9697	0.09913	0.7985	1.178	-0.3102	0.7564	G	0.1474	0.1583	A
exm1144042	15	29421054	0.9316	0.1036	0.7604	1.141	-0.6836	0.4942	T	0.1315	0.1471	C
exm1144235	15	30018627	1.164	0.09419	0.9678	1.4	1.613	0.1068	C	0.1958	0.1773	T
exm1144430	15	31197564	1.021	0.07379	0.8835	1.18	0.2821	0.7779	G	0.396	0.3925	A
exm1144579	15	31234064	1.395	0.1464	1.047	1.858	2.272	0.02308	T	0.0737	0.05288	C
exm1144900	15	31362352	0.9613	0.1406	0.7297	1.266	-0.2809	0.7788	C	0.07203	0.06542	T
exm1144902	15	31369123	1.022	0.1384	0.7788	1.34	0.1538	0.8777	A	0.0737	0.06814	G
exm114525	1	159785425	0.88	0.08864	0.7397	1.047	-1.442	0.1492	G	0.2119	0.2214	A
exm1145402	15	33357262	0.992	0.07133	0.8626	1.141	-0.1121	0.9107	A	0.4614	0.4601	G
exm1145440	15	33359370	1.05	0.07069	0.9145	1.207	0.6956	0.4867	T	0.4598	0.459	C
exm1145451	15	33359574	1.007	0.1041	0.8215	1.236	0.07142	0.9431	C	0.1477	0.1325	A
exm1145542	15	33872177	0.9429	0.09179	0.7876	1.129	-0.6408	0.5216	C	0.1983	0.1999	T
exm1145586	15	33905410	0.899	0.07744	0.7724	1.046	-1.374	0.1693	G	0.3258	0.3632	A
exm114575	1	159802683	0.9216	0.1514	0.6849	1.24	-0.5393	0.5897	A	0.05444	0.06576	G
exm1145792	15	34016274	0.6388	0.1705	0.4574	0.8923	-2.629	0.008572	G	0.04439	0.05729	A
exm1146681	15	34648935	0.9334	0.08124	0.796	1.094	-0.849	0.3959	T	0.2827	0.3108	G
exm1146693	15	34649211	1.105	0.09358	0.9199	1.328	1.068	0.2856	A	0.1834	0.1742	C
exm1146708	15	34649631	0.9405	0.08073	0.8029	1.102	-0.7593	0.4477	A	0.2848	0.3108	G
exm114724	1	159854251	1.045	0.1452	0.7863	1.389	0.3042	0.761	C	0.06868	0.06441	T
exm1147679	15	39880822	1.021	0.1227	0.8025	1.298	0.1665	0.8678	G	0.0948	0.08921	A
exm1147799	15	39910431	0.9444	0.09848	0.7786	1.145	-0.5814	0.561	G	0.1684	0.1626	A
exm1147995	15	40259848	1.219	0.09881	1.005	1.48	2.006	0.04484	C	0.1608	0.1393	A
exm1148014	15	40265799	0.7931	0.07668	0.6824	0.9217	-3.024	0.002498	A	0.3968	0.4691	G
exm1148104	15	40308859	1.144	0.1465	0.8584	1.524	0.9174	0.3589	T	0.07047	0.05627	G
exm1148237	15	40477831	1.046	0.07284	0.9071	1.207	0.622	0.5339	G	0.3978	0.3895	A
exm1148323	15	40544493	1.015	0.1066	0.8239	1.251	0.1427	0.8866	G	0.1348	0.1239	A
exm1148332	15	40544617	1.029	0.1074	0.8334	1.27	0.2631	0.7924	A	0.1332	0.1211	G
exm114837	1	159897559	1.092	0.09928	0.8993	1.327	0.8906	0.3731	T	0.1535	0.1525	G
exm1148495	15	40581543	0.8344	0.09643	0.6907	1.008	-1.878	0.06038	C	0.1552	0.1884	T
exm1148830	15	40659476	0.8654	0.1674	0.6233	1.202	-0.8632	0.388	A	0.04814	0.05229	G
exm1148985	15	40675155	1.141	0.1429	0.8621	1.509	0.9213	0.3569	A	0.06616	0.05944	C
exm1148993	15	40675443	1.106	0.1424	0.8367	1.462	0.7073	0.4794	T	0.06616	0.06102	G
exm1148995	15	40675493	1.12	0.1426	0.8466	1.48	0.7919	0.4284	T	0.06616	0.06034	C
exm1149116	15	40750740	0.9578	0.1118	0.7694	1.192	-0.3853	0.7	G	0.1139	0.1224	A
exm1149166	15	40751555	0.9531	0.07903	0.8164	1.113	-0.6074	0.5436	C	0.3032	0.2969	A
exm1149292	15	40856989	0.801	0.1368	0.6127	1.047	-1.623	0.1046	C	0.06951	0.08316	T
exm1149456	15	40914177	1.126	0.08566	0.952	1.332	1.386	0.1657	C	0.2337	0.2049	T
exm1149532	15	40916237	0.9751	0.1026	0.7975	1.192	-0.2459	0.8058	G	0.1608	0.1447	A
exm1149918	15	41105926	0.9513	0.1304	0.7367	1.228	-0.3827	0.702	T	0.08375	0.07932	G
exm114998	1	159912899	1.21	0.1263	0.9446	1.55	1.509	0.1314	T	0.09129	0.07841	C
exm1150556	15	41476209	1.144	0.1182	0.9073	1.442	1.137	0.2555	T	0.1131	0.09041	C
exm1150665	15	41611874	0.9207	0.1316	0.7113	1.192	-0.628	0.53	A	0.07621	0.08379	G
exm1150700	15	41634587	1.034	0.08505	0.8755	1.222	0.396	0.6921	G	0.2441	0.2313	A
exm1150812	15	41689166	1.133	0.1185	0.8981	1.429	1.053	0.2923	A	0.1089	0.08792	C
exm1150817	15	41689232	1.17	0.116	0.9325	1.469	1.357	0.1747	T	0.1166	0.09254	C
exm1151064	15	41805237	0.9649	0.1078	0.7811	1.192	-0.3314	0.7403	T	0.134	0.1434	C
exm1151205	15	41819367	1.025	0.1457	0.7701	1.363	0.1664	0.8678	C	0.067	0.05797	T
exm1151212	15	41819716	1.148	0.07303	0.9951	1.325	1.893	0.05831	C	0.4104	0.3758	T
exm1151217	15	41820200	0.8699	0.156	0.6407	1.181	-0.8934	0.3716	T	0.05611	0.06407	C
exm1151228	15	41822163	0.9863	0.132	0.7615	1.278	-0.1043	0.9169	T	0.07407	0.08147	C
exm1152134	15	42134097	1.036	0.07954	0.8862	1.21	0.4406	0.6595	T	0.2864	0.2835	C
exm1152305	15	42143533	1.006	0.08063	0.8592	1.179	0.07787	0.9379	T	0.2715	0.2754	G
exm1152452	15	42149472	1.211	0.08318	1.029	1.426	2.306	0.0211	T	0.2814	0.239	C
exm1152481	15	42150888	1.185	0.1074	0.9598	1.462	1.577	0.1147	A	0.1441	0.1164	G
exm1152518	15	42154738	0.8607	0.101	0.7062	1.049	-1.486	0.1374	A	0.1595	0.1805	G
exm1152669	15	42166500	1.226	0.07546	1.058	1.422	2.705	0.006827	C	0.4376	0.3832	T
exm1152714	15	42168400	1.35	0.1122	1.083	1.682	2.673	0.007511	T	0.142	0.1012	C
exm1152762	15	42171462	1.322	0.1176	1.05	1.665	2.375	0.01756	T	0.1206	0.08814	C
exm1152764	15	42171483	0.977	0.1141	0.7812	1.222	-0.2039	0.8384	A	0.1133	0.1157	G
exm1152767	15	42171537	1.117	0.1379	0.8525	1.464	0.803	0.422	A	0.07757	0.06331	G
exm1152820	15	42178155	0.944	0.128	0.7346	1.213	-0.4501	0.6527	T	0.0913	0.08705	C
exm1152962	15	42235316	0.9425	0.1279	0.7335	1.211	-0.4628	0.6435	T	0.08809	0.08469	C
exm1153053	15	42287606	0.957	0.1356	0.7337	1.248	-0.3244	0.7456	C	0.07143	0.07386	T
exm1153268	15	42375978	1.27	0.1273	0.9895	1.63	1.877	0.06053	T	0.09631	0.07857	C
exm1153331	15	42434837	1.16	0.1038	0.9465	1.422	1.43	0.1527	T	0.1583	0.1238	C
exm1153713	15	42570718	0.8962	0.07828	0.7687	1.045	-1.4	0.1614	A	0.3233	0.3664	G
exm1153874	15	42643529	0.9139	0.07952	0.782	1.068	-1.133	0.2573	C	0.3257	0.3634	T
exm1153875	15	42643538	0.8938	0.08242	0.7605	1.051	-1.362	0.1733	G	0.2772	0.3195	A
exm1153951	15	42681199	0.9902	0.1404	0.752	1.304	-0.0701	0.9441	A	0.07143	0.07444	G
exm1154226	15	42742464	0.8485	0.08566	0.7173	1.004	-1.918	0.05506	G	0.237	0.2853	A
exm1154274	15	42744094	0.7617	0.142	0.5767	1.006	-1.917	0.05528	G	0.067	0.07361	A
exm1154505	15	42981022	1.212	0.1184	0.9611	1.528	1.624	0.1043	G	0.1106	0.08243	A
exm1154518	15	42981806	0.9703	0.1156	0.7736	1.217	-0.2607	0.7943	A	0.1072	0.1041	G
exm1154524	15	42982124	1.054	0.09437	0.8757	1.268	0.5535	0.5799	G	0.1801	0.1773	A
exm1154529	15	42982340	0.9635	0.1264	0.752	1.234	-0.2941	0.7687	T	0.08878	0.08508	C
exm1154707	15	43020983	1.023	0.1368	0.7824	1.338	0.1664	0.8679	A	0.07858	0.06853	G
exm1154775	15	43023482	0.978	0.1169	0.7778	1.23	-0.1899	0.8493	C	0.1064	0.1031	T
exm1154976	15	43086885	0.7368	0.1654	0.5327	1.019	-1.846	0.06485	C	0.04439	0.06136	T
exm1155054	15	43170793	1.127	0.08014	0.9629	1.318	1.488	0.1367	G	0.3124	0.2869	A
exm11552	1	9009406	0.9363	0.07927	0.8016	1.094	-0.8297	0.4067	T	0.287	0.2974	C
exm11555	1	9009444	0.9477	0.07558	0.8172	1.099	-0.7111	0.477	C	0.3375	0.3461	A
exm1155829	15	43632549	1.214	0.0764	1.045	1.41	2.534	0.01127	C	0.3342	0.2955	T
exm1155967	15	43658935	1.227	0.1386	0.9352	1.61	1.476	0.1398	T	0.08459	0.06508	C
exm1155978	15	43661802	1.172	0.07744	1.007	1.364	2.052	0.04014	C	0.3213	0.2914	T
exm1156149	15	43724646	1.145	0.07703	0.9845	1.332	1.758	0.07879	G	0.3191	0.2938	T
exm1156243	15	43762196	1.098	0.08497	0.9292	1.296	1.096	0.2732	T	0.2341	0.2271	C
exm1156409	15	43817404	1.185	0.1428	0.8956	1.567	1.187	0.235	A	0.0804	0.06305	G
exm1156437	15	43818079	1.126	0.1398	0.8562	1.481	0.8494	0.3957	A	0.08475	0.06918	G
exm1156850	15	43939642	1.097	0.08589	0.9273	1.298	1.081	0.2797	T	0.2131	0.2076	C
exm1157141	15	44093927	1.034	0.08741	0.8715	1.228	0.3865	0.6991	C	0.206	0.2094	T
exm1157216	15	44120559	1.248	0.1372	0.9534	1.632	1.612	0.1069	T	0.08586	0.06683	G
exm1157694	15	44943757	0.9286	0.07289	0.805	1.071	-1.017	0.3094	A	0.402	0.4149	G
exm1157829	15	45047134	0.9805	0.07411	0.8479	1.134	-0.2662	0.7901	G	0.3534	0.3685	A
exm1157845	15	45047573	1.012	0.07918	0.8661	1.181	0.1447	0.885	C	0.2998	0.3095	T
exm1158093	15	45392075	0.8118	0.1136	0.6497	1.014	-1.835	0.06655	G	0.1047	0.1353	A
exm1158182	15	45398369	0.8877	0.1545	0.6558	1.202	-0.7711	0.4407	T	0.05276	0.06407	C
exm1158184	15	45398438	0.8579	0.1187	0.6799	1.083	-1.291	0.1966	C	0.0938	0.1162	T
exm1158610	15	45444133	1.026	0.08098	0.8755	1.203	0.3176	0.7508	C	0.294	0.2958	T
exm1158632	15	45446156	1.02	0.07366	0.8826	1.178	0.2647	0.7912	T	0.4891	0.4643	C
exm1158768	15	45545478	1.058	0.09192	0.8832	1.266	0.6088	0.5427	T	0.2328	0.1983	C
exm1159148	15	45968435	1.246	0.08364	1.058	1.468	2.632	0.008497	C	0.258	0.2285	T
exm1159243	15	48058071	0.9614	0.07223	0.8345	1.108	-0.5453	0.5855	A	0.4154	0.4271	G
exm1159387	15	48441554	1.018	0.09484	0.8454	1.226	0.1885	0.8505	C	0.1695	0.1794	T
exm1159543	15	48559801	0.905	0.1454	0.6806	1.203	-0.6869	0.4922	T	0.06124	0.07293	C
exm1160128	15	49090175	1.026	0.08565	0.8675	1.214	0.3005	0.7638	A	0.2403	0.2435	G
exm1160277	15	49293194	1.178	0.1354	0.9035	1.536	1.21	0.2263	A	0.09045	0.06881	C
exm11606	1	9030964	1.122	0.07684	0.9653	1.305	1.5	0.1337	T	0.3593	0.3363	C
exm1160674	15	50226313	0.9601	0.07401	0.8305	1.11	-0.5495	0.5826	T	0.4824	0.4739	G
exm1160717	15	50279662	0.9573	0.08874	0.8045	1.139	-0.4917	0.6229	C	0.2148	0.2235	T
exm1160760	15	50474766	1.045	0.08162	0.8901	1.226	0.5336	0.5936	A	0.2957	0.2878	C
exm1160903	15	50555544	0.9504	0.1535	0.7034	1.284	-0.3313	0.7404	A	0.05946	0.05729	G
exm1161037	15	50782703	0.9936	0.07585	0.8564	1.153	-0.08429	0.9328	G	0.3518	0.3593	A
exm1161045	15	50785016	0.9908	0.1513	0.7365	1.333	-0.0608	0.9515	G	0.06533	0.05948	A
exm1161148	15	50878630	1.124	0.1658	0.8122	1.556	0.7054	0.4806	A	0.05339	0.04645	G
exm1161381	15	51217361	0.9734	0.08169	0.8294	1.142	-0.3297	0.7416	C	0.2781	0.2698	T
exm1161562	15	51507968	0.9002	0.1329	0.6938	1.168	-0.7911	0.4289	A	0.07454	0.08746	G
exm1161644	15	51676020	1.075	0.1506	0.8002	1.444	0.4798	0.6314	G	0.06114	0.06169	T
exm1161660	15	51689772	1.006	0.11	0.811	1.248	0.05498	0.9562	A	0.1256	0.1175	G
exm1161696	15	51696856	0.7818	0.1549	0.5771	1.059	-1.589	0.1121	A	0.0536	0.06915	G
exm1161910	15	51791559	0.998	0.07181	0.8669	1.149	-0.02849	0.9773	A	0.4715	0.4701	G
exm1162011	15	51829812	1.091	0.125	0.8542	1.394	0.6992	0.4844	A	0.09799	0.08237	G
exm1162087	15	51975608	0.8327	0.1097	0.6715	1.032	-1.669	0.09518	A	0.1189	0.1427	G
exm1162598	15	52517714	1.158	0.151	0.8617	1.557	0.974	0.3301	T	0.06281	0.05525	C
exm116286	1	160616703	1.033	0.07825	0.8862	1.204	0.4161	0.6774	T	0.2948	0.3018	G
exm1163035	15	52901283	1.058	0.077	0.9101	1.231	0.7371	0.461	C	0.3539	0.3472	T
exm1163042	15	52901433	1.067	0.07431	0.9225	1.234	0.874	0.3821	C	0.4153	0.4002	T
exm1163199	15	53907948	1.061	0.07355	0.9184	1.225	0.8024	0.4223	A	0.4539	0.4573	G
exm1163278	15	54003091	1.005	0.08326	0.8534	1.183	0.05543	0.9558	A	0.2798	0.2652	G
exm1163422	15	54307925	0.9397	0.09601	0.7785	1.134	-0.6479	0.517	T	0.1636	0.1822	C
exm1163637	15	55619796	1.064	0.07714	0.9148	1.238	0.8062	0.4201	C	0.3199	0.3199	T
exm1163649	15	55632859	1.027	0.07217	0.8917	1.183	0.3719	0.71	T	0.4447	0.4369	G
exm1163765	15	55700981	0.8439	0.1796	0.5934	1.2	-0.9451	0.3446	A	0.04271	0.04475	C
exm1163776	15	55722882	0.8168	0.1806	0.5733	1.164	-1.121	0.2624	A	0.04216	0.04564	C
exm1163805	15	55759193	0.8086	0.0939	0.6727	0.972	-2.262	0.02369	T	0.2017	0.2091	C
exm1164023	15	55972797	1.039	0.1037	0.8481	1.274	0.3721	0.7098	C	0.14	0.1327	T
exm1164134	15	56152729	1.015	0.07549	0.8755	1.177	0.1982	0.8429	T	0.3524	0.358	C
exm1164137	15	56152872	1.016	0.07512	0.8767	1.177	0.2082	0.8351	C	0.354	0.3591	T
exm1164163	15	56207811	1.116	0.1065	0.906	1.375	1.033	0.3017	G	0.139	0.1277	T
exm1164219	15	56208933	0.9822	0.1515	0.7298	1.322	-0.1184	0.9057	C	0.05863	0.06178	T
exm1164718	15	57524982	1.004	0.07746	0.8628	1.169	0.05455	0.9565	A	0.3208	0.3375	G
exm1164837	15	57731573	1.044	0.1114	0.8396	1.299	0.3905	0.6962	T	0.125	0.1141	C
exm1164850	15	57731728	1.133	0.119	0.8972	1.43	1.048	0.2946	A	0.1049	0.09273	G
exm1164955	15	57835903	0.8761	0.07579	0.7552	1.016	-1.745	0.08099	G	0.3166	0.359	T
exm1165045	15	57925836	1.355	0.1286	1.053	1.744	2.362	0.0182	T	0.09548	0.06983	C
exm116509	1	160793560	1.019	0.08542	0.8622	1.205	0.2237	0.823	A	0.2479	0.2214	G
exm1165164	15	58256127	1.036	0.08005	0.886	1.213	0.4476	0.6545	T	0.2945	0.2803	C
exm1165272	15	58476281	1.061	0.1315	0.8201	1.373	0.452	0.6513	A	0.08208	0.07898	G
exm1165298	15	58833993	1.379	0.1207	1.089	1.747	2.664	0.007727	A	0.09799	0.07661	G
exm1165332	15	58838010	0.9758	0.07519	0.842	1.131	-0.3265	0.7441	A	0.4087	0.3946	G
exm1165989	15	59499179	0.9112	0.07296	0.7898	1.051	-1.275	0.2024	A	0.4623	0.4925	G
exm1165991	15	59499228	1.15	0.0721	0.9984	1.325	1.938	0.05262	C	0.5059	0.4642	T
exm1166362	15	59981515	1.031	0.07266	0.8943	1.189	0.4225	0.6727	G	0.4047	0.3877	A
exm1166805	15	62202482	0.93	0.08449	0.7881	1.098	-0.8584	0.3906	C	0.2386	0.2315	T
exm1167048	15	62254989	1.013	0.09112	0.8476	1.212	0.1459	0.884	C	0.1985	0.2088	T
exm1167070	15	62259637	1.058	0.07147	0.9195	1.217	0.7853	0.4323	C	0.4898	0.4843	T
exm1167189	15	62316035	1.022	0.09106	0.8551	1.222	0.2405	0.8099	T	0.2005	0.2103	C
exm1167659	15	63111739	0.9165	0.1098	0.739	1.137	-0.7941	0.4272	C	0.1233	0.1239	T
exm1167765	15	63414083	0.9627	0.123	0.7565	1.225	-0.3087	0.7575	A	0.1082	0.09865	C
exm1167806	15	63433766	0.9789	0.07311	0.8482	1.13	-0.2919	0.7704	G	0.4453	0.4544	A
exm1167899	15	63597857	1.033	0.09878	0.8512	1.254	0.3291	0.7421	G	0.1561	0.1559	T
exm1168360	15	63970456	0.8528	0.07669	0.7338	0.9911	-2.076	0.0379	C	0.3442	0.3569	T
exm11686	1	9074861	0.8956	0.09862	0.7382	1.087	-1.118	0.2635	T	0.1524	0.1672	C
exm1169547	15	65235776	1.017	0.08554	0.8598	1.202	0.1935	0.8466	G	0.232	0.2298	A
exm1169809	15	65385511	0.9347	0.1327	0.7207	1.212	-0.5088	0.6109	T	0.07828	0.08715	C
exm1169947	15	65489128	0.9744	0.1345	0.7485	1.268	-0.1929	0.847	C	0.08291	0.07695	T
exm1170066	15	65494212	0.8918	0.07256	0.7736	1.028	-1.577	0.1147	A	0.4028	0.4285	G
exm1170209	15	65621441	0.8947	0.07275	0.7758	1.032	-1.53	0.1261	A	0.4563	0.4697	C
exm1170363	15	65676726	1.016	0.07776	0.8723	1.183	0.2038	0.8385	T	0.3224	0.3269	C
exm1170479	15	65689267	1.17	0.07383	1.012	1.352	2.122	0.03387	C	0.4154	0.4014	T
exm117094	1	161049662	0.6646	0.1563	0.4892	0.9028	-2.614	0.008951	G	0.05214	0.07953	A
exm1171173	15	66411441	1.045	0.07972	0.8937	1.222	0.5505	0.582	T	0.2722	0.2622	C
exm117119	1	161068836	1.141	0.07818	0.9787	1.33	1.685	0.09208	C	0.3216	0.2847	A
exm1171268	15	66618342	1.041	0.0749	0.8986	1.205	0.532	0.5947	G	0.3417	0.3403	A
exm1171342	15	66629403	1.166	0.0987	0.9607	1.415	1.554	0.1202	A	0.1583	0.1418	C
exm1171602	15	66821250	0.8157	0.1287	0.6339	1.05	-1.582	0.1136	G	0.08543	0.08758	A
exm1171681	15	66850362	0.9089	0.104	0.7413	1.114	-0.919	0.3581	T	0.1307	0.1485	C
exm1171910	15	67528374	1.009	0.07215	0.8763	1.163	0.1294	0.897	G	0.4422	0.444	T
exm1172529	15	68605169	0.9715	0.09157	0.8119	1.162	-0.3158	0.7522	G	0.201	0.1954	A
exm1172552	15	68609647	1.149	0.09414	0.9555	1.382	1.476	0.1398	T	0.1851	0.1788	G
exm1172611	15	68624396	1.156	0.1688	0.83	1.609	0.8563	0.3919	A	0.05276	0.04102	C
exm1172626	15	68628049	1.206	0.1455	0.9066	1.604	1.286	0.1985	G	0.067	0.06174	T
exm1172820	15	69238272	1.263	0.1569	0.9287	1.718	1.489	0.1366	T	0.0603	0.04915	G
exm1172826	15	69238445	1.065	0.07349	0.9222	1.23	0.8576	0.3911	A	0.3777	0.3542	G
exm1172903	15	69328226	0.9117	0.0962	0.755	1.101	-0.9612	0.3365	T	0.1868	0.18	C
exm1172940	15	69339787	1.224	0.1098	0.9872	1.518	1.843	0.06536	A	0.1206	0.1087	G
exm1173038	15	69561518	0.9447	0.09408	0.7856	1.136	-0.6051	0.5451	G	0.165	0.1681	A
exm1173050	15	69652451	1.192	0.09351	0.9924	1.432	1.879	0.06028	A	0.1941	0.1752	G
exm117377	1	161139738	1.008	0.1413	0.7643	1.33	0.05758	0.9541	A	0.06868	0.06939	G
exm1173834	15	72030194	0.8425	0.1185	0.6679	1.063	-1.446	0.1482	T	0.09715	0.1173	C
exm1173881	15	72040835	1.338	0.1446	1.008	1.777	2.015	0.04395	A	0.07388	0.06173	G
exm1174174	15	72191110	0.8399	0.1249	0.6575	1.073	-1.397	0.1624	C	0.08961	0.1088	T
exm1174876	15	73027478	1.085	0.07209	0.9422	1.25	1.133	0.2571	C	0.4799	0.4463	T
exm117490	1	161163037	1.046	0.08967	0.8775	1.247	0.5026	0.6153	T	0.1955	0.1869	C
exm1174933	15	73048787	1.024	0.1376	0.782	1.341	0.1726	0.863	T	0.07517	0.08051	C
exm1174938	15	73052840	0.9643	0.09692	0.7975	1.166	-0.3747	0.7079	C	0.1591	0.1655	T
exm1175449	15	74002006	0.8604	0.1371	0.6576	1.126	-1.097	0.2726	A	0.06807	0.08435	G
exm1175845	15	74328116	0.9149	0.07421	0.7911	1.058	-1.198	0.2309	A	0.4524	0.4645	G
exm117587	1	161172233	1.105	0.1324	0.8521	1.432	0.7513	0.4525	A	0.08208	0.07536	C
exm1175871	15	74336633	0.9752	0.0819	0.8306	1.145	-0.3066	0.7591	C	0.2688	0.2588	T
exm1176209	15	74473739	0.8922	0.07858	0.7648	1.041	-1.452	0.1465	T	0.3169	0.3547	C
exm1176330	15	74560776	0.897	0.09803	0.7402	1.087	-1.108	0.2677	T	0.1491	0.1651	G
exm1176373	15	74622678	0.8172	0.08471	0.6922	0.9648	-2.383	0.01717	A	0.2605	0.2692	G
exm1176820	15	74948095	0.8021	0.1511	0.5965	1.079	-1.459	0.1445	T	0.05779	0.06949	C
exm1177107	15	75108636	1.048	0.09158	0.8755	1.254	0.5079	0.6116	A	0.1969	0.2073	G
exm1177182	15	75117912	0.9648	0.1148	0.7705	1.208	-0.3119	0.7551	T	0.1124	0.1096	G
exm1177217	15	75130093	0.8804	0.07336	0.7625	1.017	-1.736	0.08263	C	0.4288	0.4565	T
exm1177316	15	75146366	1.063	0.09948	0.8748	1.292	0.6154	0.5383	T	0.1508	0.1558	G
exm1177901	15	75648650	0.9799	0.08784	0.8249	1.164	-0.2313	0.8171	T	0.2111	0.2305	C
exm1178509	15	75970070	0.9871	0.08013	0.8436	1.155	-0.1625	0.8709	T	0.2856	0.2775	C
exm1178834	15	76017452	1.065	0.08746	0.8971	1.264	0.7179	0.4728	T	0.2161	0.2092	C
exm1179076	15	76496232	0.998	0.07227	0.8662	1.15	-0.02703	0.9784	A	0.392	0.3957	G
exm1179229	15	76726465	0.9745	0.07146	0.8471	1.121	-0.362	0.7173	T	0.3966	0.4046	G
exm1179319	15	77176158	0.9804	0.07134	0.8525	1.128	-0.2772	0.7816	C	0.4064	0.4132	T
exm117933	1	161479745	0.9999	0.07153	0.8691	1.15	-0.001654	0.9987	A	0.4815	0.4778	G
exm1179550	15	77450964	1.087	0.09421	0.904	1.308	0.8892	0.3739	T	0.1843	0.1583	C
exm1179893	15	78337303	0.9301	0.117	0.7395	1.17	-0.6189	0.536	T	0.09899	0.1113	C
exm1179927	15	78390414	1.024	0.08053	0.8742	1.199	0.29	0.7719	C	0.3171	0.298	T
exm1179941	15	78390909	0.9617	0.09469	0.7988	1.158	-0.4123	0.6801	T	0.1804	0.1806	C
exm1180102	15	78466127	1.061	0.07405	0.918	1.227	0.8047	0.421	C	0.4003	0.3809	T
exm1180599	15	78882925	1	0.1155	0.7973	1.254	-0.0001344	0.9999	A	0.1223	0.1041	G
exm1181265	15	79217691	0.9381	0.08767	0.79	1.114	-0.7292	0.4659	A	0.206	0.2319	G
exm1181580	15	79606186	0.9516	0.1036	0.7767	1.166	-0.4788	0.6321	A	0.1399	0.1523	G
exm1181757	15	79755604	1.197	0.1279	0.9314	1.538	1.405	0.1601	G	0.09832	0.07834	A
exm1181818	15	80191343	0.8981	0.07209	0.7797	1.034	-1.491	0.136	A	0.4316	0.4556	G
exm1181858	15	80263217	1.259	0.1144	1.006	1.575	2.012	0.04422	T	0.1198	0.09097	C
exm1181864	15	80263345	0.9096	0.07417	0.7865	1.052	-1.278	0.2013	C	0.3484	0.3753	A
exm1181869	15	80263406	0.9344	0.07484	0.8069	1.082	-0.9072	0.3643	T	0.3325	0.3524	C
exm1182478	15	81440818	1.179	0.1021	0.965	1.44	1.61	0.1073	T	0.1432	0.1353	C
exm1182556	15	81578139	0.99	0.07422	0.856	1.145	-0.1348	0.8928	T	0.3576	0.3758	C
exm1182664	15	81598269	1.165	0.09869	0.9604	1.414	1.55	0.1211	G	0.1508	0.1403	T
exm1182697	15	81605656	1.277	0.1446	0.9615	1.695	1.688	0.09136	A	0.06951	0.06034	G
exm1182735	15	81624768	1.021	0.07382	0.8832	1.18	0.2775	0.7814	C	0.4514	0.4705	T
exm1182755	15	81625385	0.9612	0.07171	0.8352	1.106	-0.5511	0.5816	T	0.4791	0.4695	C
exm1182814	15	81637167	0.9097	0.08839	0.765	1.082	-1.071	0.2842	T	0.206	0.2305	G
exm1182958	15	82443824	1.01	0.1144	0.8074	1.264	0.09023	0.9281	T	0.1147	0.1113	C
exm1182994	15	82444663	1.234	0.148	0.9232	1.649	1.42	0.1557	C	0.06951	0.05729	T
exm1183002	15	82456227	1.227	0.1449	0.9237	1.63	1.412	0.158	C	0.07286	0.06	T
exm1183089	15	82555242	1.168	0.1442	0.8808	1.55	1.079	0.2805	G	0.07731	0.05772	A
exm1183401	15	83428192	1.001	0.09698	0.8275	1.21	0.007467	0.994	T	0.1717	0.1572	C
exm1183586	15	83499766	0.9193	0.09264	0.7667	1.102	-0.9084	0.3637	A	0.1767	0.1976	G
exm118362	1	161681780	1.1	0.07418	0.9511	1.272	1.284	0.1992	G	0.506	0.5069	A
exm1183726	15	83680287	1.119	0.07847	0.9593	1.305	1.43	0.1527	A	0.3032	0.2708	G
exm1183802	15	83781631	0.9389	0.1554	0.6924	1.273	-0.4055	0.6851	T	0.0536	0.05801	C
exm1184040	15	84488636	0.9519	0.07309	0.8248	1.098	-0.675	0.4997	A	0.4589	0.4691	G
exm1184122	15	84582124	0.9343	0.1052	0.7602	1.148	-0.6463	0.5181	G	0.1482	0.1376	T
exm1184159	15	84639350	0.8605	0.1311	0.6655	1.113	-1.146	0.2517	T	0.08291	0.08373	C
exm1184275	15	84706461	1.044	0.09395	0.8688	1.256	0.4625	0.6438	T	0.1804	0.1686	C
exm1184321	15	85149771	1.052	0.1609	0.7673	1.442	0.3144	0.7532	G	0.05444	0.04678	T
exm1184460	15	85188839	0.9375	0.07961	0.8021	1.096	-0.8107	0.4175	T	0.2559	0.2892	C
exm1184508	15	85200520	1.045	0.09703	0.8644	1.264	0.4584	0.6466	T	0.1783	0.165	G
exm118456	1	161697319	0.9903	0.1335	0.7623	1.286	-0.07331	0.9416	A	0.07789	0.07424	G
exm1184631	15	85341859	1.009	0.07235	0.8757	1.163	0.1258	0.8999	A	0.4623	0.4898	G
exm1184843	15	85400499	1.021	0.1307	0.7903	1.319	0.159	0.8737	T	0.07873	0.08582	C
exm1184957	15	85405995	1.009	0.08767	0.8498	1.198	0.1036	0.9175	C	0.2052	0.2025	T
exm1185057	15	85447431	0.9893	0.07569	0.8529	1.148	-0.1417	0.8873	G	0.3744	0.3546	A
exm118532	1	161751741	0.9267	0.1002	0.7614	1.128	-0.7599	0.4473	G	0.1521	0.1494	A
exm1185366	15	86122654	1.107	0.07221	0.9608	1.275	1.406	0.1598	T	0.4773	0.4586	C
exm1185372	15	86122779	1.121	0.07225	0.9733	1.292	1.586	0.1128	T	0.4698	0.4492	C
exm1185392	15	86123019	1.107	0.07216	0.9613	1.276	1.413	0.1576	C	0.4765	0.4583	T
exm1185404	15	86123170	0.9097	0.09955	0.7485	1.106	-0.9501	0.342	T	0.1541	0.1578	G
exm1185421	15	86123364	0.8353	0.1641	0.6056	1.152	-1.097	0.2727	A	0.05109	0.05156	G
exm1185450	15	86123833	1.112	0.07266	0.9647	1.283	1.465	0.1429	T	0.4748	0.4557	C
exm1185460	15	86123988	1.106	0.07233	0.9597	1.274	1.391	0.1643	G	0.4773	0.4596	A
exm1185487	15	86124555	1.106	0.07212	0.9604	1.274	1.4	0.1615	G	0.4765	0.4586	A
exm118551	1	161761312	0.965	0.07578	0.8318	1.119	-0.4704	0.638	C	0.4941	0.4634	T
exm1185518	15	86124946	1.098	0.07244	0.9527	1.266	1.292	0.1965	T	0.4765	0.4598	C
exm1185703	15	86278309	0.9264	0.1012	0.7598	1.13	-0.7551	0.4502	A	0.1509	0.1523	G
exm1185755	15	86286787	1.074	0.08481	0.9092	1.268	0.838	0.402	T	0.2337	0.2322	C
exm1185777	15	86287867	0.8887	0.1257	0.6947	1.137	-0.9386	0.3479	A	0.08543	0.09504	G
exm1185933	15	86697675	0.9227	0.1093	0.7447	1.143	-0.7363	0.4615	T	0.1206	0.1332	C
exm1186011	15	86807843	0.8492	0.08282	0.722	0.9989	-1.973	0.04845	C	0.228	0.2587	T
exm1186483	15	89169858	0.9025	0.07983	0.7718	1.055	-1.285	0.1988	A	0.2764	0.298	G
exm11865	1	9165685	1.007	0.07652	0.8671	1.17	0.09695	0.9228	A	0.3308	0.3432	G
exm1186615	15	89386652	1.135	0.163	0.8246	1.562	0.7767	0.4373	A	0.05789	0.04718	G
exm1186736	15	89398407	0.8495	0.1416	0.6436	1.121	-1.152	0.2493	T	0.07155	0.07153	C
exm1186739	15	89398553	1.056	0.1123	0.8472	1.316	0.4835	0.6287	A	0.1187	0.1177	C
exm1186742	15	89398605	1.017	0.08442	0.8615	1.199	0.1943	0.846	T	0.2676	0.2413	G
exm1186801	15	89400339	0.998	0.08541	0.8442	1.18	-0.02314	0.9815	C	0.266	0.2417	A
exm1186825	15	89401109	1.1	0.07431	0.9511	1.273	1.285	0.1987	G	0.4657	0.4244	A
exm1186884	15	89402051	0.9965	0.07213	0.8652	1.148	-0.0483	0.9615	G	0.4891	0.4769	A
exm1186952	15	89417238	1.025	0.07956	0.8768	1.198	0.3071	0.7587	G	0.2781	0.2742	A
exm1187119	15	89450587	0.9447	0.07225	0.8199	1.088	-0.7876	0.4309	G	0.4154	0.4257	T
exm1187282	15	89804043	0.9334	0.07404	0.8073	1.079	-0.9308	0.352	T	0.3457	0.3714	C
exm1187791	15	90023558	1.157	0.1373	0.8837	1.514	1.06	0.2893	A	0.0804	0.06619	G
exm1187812	15	90039643	0.9222	0.1269	0.7191	1.183	-0.6385	0.5231	C	0.08305	0.09447	T
exm1187859	15	90126121	0.8817	0.0736	0.7632	1.019	-1.711	0.08712	T	0.3786	0.3905	C
exm1187864	15	90126164	1.034	0.1353	0.7932	1.348	0.2468	0.8051	A	0.07035	0.07361	G
exm1188025	15	90167658	0.991	0.09419	0.824	1.192	-0.09559	0.9238	A	0.1748	0.189	G
exm1188042	15	90168108	1.044	0.07753	0.897	1.216	0.5583	0.5767	C	0.3149	0.3225	T
exm1188110	15	90170237	1.068	0.07811	0.9162	1.244	0.8394	0.4012	T	0.2755	0.2671	C
exm1188200	15	90174824	0.89	0.07392	0.7699	1.029	-1.577	0.1148	T	0.3853	0.3941	C
exm1188217	15	90176073	0.8646	0.07441	0.7473	1	-1.956	0.0505	A	0.3847	0.3997	C
exm1188357	15	90196008	1.042	0.08045	0.89	1.22	0.511	0.6094	T	0.2538	0.2514	C
exm1188744	15	90335788	0.9962	0.08826	0.8379	1.184	-0.0432	0.9655	T	0.2047	0.1994	C
exm1188770	15	90344352	0.8629	0.07607	0.7434	1.002	-1.938	0.05261	T	0.4355	0.4345	C
exm1188875	15	90349558	0.9697	0.08473	0.8214	1.145	-0.3626	0.7169	T	0.2563	0.2373	C
exm118923	1	162367103	0.9499	0.09064	0.7952	1.135	-0.5677	0.5703	T	0.1843	0.1956	G
exm1189341	15	90784250	1.161	0.08573	0.9813	1.373	1.74	0.08184	T	0.232	0.2044	C
exm1189399	15	90785060	0.8438	0.139	0.6426	1.108	-1.222	0.2217	T	0.07119	0.07424	C
exm1189459	15	90800449	1.045	0.0723	0.907	1.204	0.6092	0.5424	C	0.4883	0.4576	T
exm1189536	15	90814664	1.007	0.1219	0.7931	1.279	0.0575	0.9541	T	0.09091	0.09754	C
exm1189565	15	90903311	1.089	0.08299	0.9258	1.282	1.031	0.3023	A	0.2664	0.2414	G
exm1189573	15	90903502	0.9085	0.1088	0.734	1.124	-0.8821	0.3777	A	0.1189	0.1258	G
exm1189615	15	90904421	0.9011	0.1428	0.6811	1.192	-0.7298	0.4655	G	0.06533	0.07371	A
exm1191446	15	93015427	1.106	0.07306	0.9588	1.277	1.384	0.1664	G	0.5067	0.4719	A
exm1191767	15	93616975	0.9576	0.07815	0.8216	1.116	-0.5548	0.5791	A	0.3091	0.3174	G
exm1191776	15	94841430	0.8571	0.0797	0.7332	1.002	-1.934	0.05306	A	0.2739	0.3186	G
exm1191791	15	94841691	0.8521	0.08222	0.7253	1.001	-1.946	0.05162	A	0.2646	0.3079	G
exm1191910	15	94945719	1.022	0.07349	0.885	1.18	0.2979	0.7658	G	0.3959	0.4035	T
exm1191990	15	97327393	0.9145	0.08834	0.7691	1.087	-1.012	0.3115	T	0.2102	0.2288	C
exm1192081	15	98513845	0.9849	0.07409	0.8518	1.139	-0.2051	0.8375	T	0.4539	0.4458	C
exm1192448	15	99653800	1.005	0.07134	0.8737	1.156	0.06672	0.9468	C	0.4799	0.4674	T
exm119247	1	162825457	1.127	0.1488	0.8422	1.509	0.806	0.4202	A	0.07035	0.05593	C
exm1192484	15	99670265	0.9353	0.0833	0.7944	1.101	-0.8029	0.422	T	0.2496	0.2689	C
exm1192485	15	99670278	1.087	0.149	0.8118	1.456	0.5602	0.5754	T	0.06124	0.0536	C
exm1192495	15	99670400	0.9957	0.1013	0.8164	1.214	-0.0426	0.966	C	0.1482	0.1567	A
exm1192502	15	99670518	0.9257	0.08057	0.7904	1.084	-0.9588	0.3377	C	0.2889	0.3078	T
exm1192516	15	99670847	0.9602	0.1366	0.7347	1.255	-0.2978	0.7659	T	0.07203	0.07904	C
exm1192525	15	99670989	1.07	0.07778	0.9189	1.246	0.8728	0.3828	T	0.3082	0.2973	C
exm1192557	15	99671492	1.003	0.1014	0.8219	1.223	0.02552	0.9796	G	0.1474	0.1553	A
exm1192590	15	99671760	1.082	0.07741	0.9295	1.259	1.016	0.3098	T	0.3132	0.3	C
exm1192593	15	99671795	0.9487	0.09613	0.7858	1.145	-0.5477	0.5839	T	0.172	0.1832	C
exm1192644	15	99672722	0.9923	0.0735	0.8591	1.146	-0.1055	0.916	G	0.3928	0.3887	A
exm11927	1	9305445	0.8269	0.1579	0.6068	1.127	-1.204	0.2287	C	0.05863	0.0614	A
exm1192935	15	100269737	1.103	0.0945	0.9166	1.328	1.038	0.2991	A	0.1879	0.176	G
exm1193285	15	100514614	0.8702	0.07312	0.754	1.004	-1.901	0.05732	T	0.4564	0.4942	C
exm1193451	15	100692845	0.9787	0.1515	0.7273	1.317	-0.1422	0.8869	G	0.06124	0.05932	A
exm1193520	15	100821576	1.067	0.07851	0.9149	1.245	0.8274	0.408	G	0.3484	0.3153	A
exm119362	1	163313539	1.1	0.08907	0.9242	1.31	1.075	0.2825	T	0.2044	0.1893	C
exm1193622	15	101109677	0.9553	0.1072	0.7742	1.179	-0.4266	0.6697	A	0.1432	0.1285	C
exm1193643	15	101110096	0.9354	0.1174	0.7431	1.177	-0.5688	0.5695	C	0.09815	0.1088	T
exm1193711	15	101120963	0.9623	0.1085	0.7779	1.19	-0.3544	0.7231	C	0.1399	0.1247	T
exm1194142	15	101606889	0.9586	0.07561	0.8266	1.112	-0.5586	0.5765	A	0.3263	0.3357	G
exm1194215	15	101718927	0.9434	0.1429	0.7129	1.248	-0.4079	0.6833	A	0.07466	0.06678	G
exm1194216	15	101718950	1.008	0.1391	0.7671	1.323	0.05443	0.9566	C	0.07119	0.07661	T
exm1194428	15	101910550	1.002	0.07966	0.8574	1.172	0.02924	0.9767	G	0.3124	0.3017	A
exm1194444	15	101922323	1.13	0.08711	0.9524	1.34	1.4	0.1614	G	0.2211	0.191	A
exm1194456	15	101924546	1.042	0.09012	0.8736	1.244	0.4602	0.6454	T	0.1977	0.2064	C
exm1194697	15	102264476	0.9319	0.08936	0.7822	1.11	-0.7896	0.4298	A	0.2216	0.2279	C
exm1194810	15	102388991	1.096	0.08971	0.9191	1.306	1.02	0.3077	T	0.196	0.1891	C
exm1195568	16	319511	0.9672	0.07528	0.8346	1.121	-0.4426	0.658	G	0.361	0.3724	A
exm1195590	16	320759	0.9342	0.07743	0.8026	1.087	-0.8796	0.3791	T	0.3216	0.3416	C
exm1195813	16	334890	0.9039	0.1671	0.6515	1.254	-0.6049	0.5452	A	0.05109	0.0499	G
exm1195887	16	336396	0.9668	0.1342	0.7431	1.258	-0.2518	0.8012	A	0.0804	0.07729	G
exm1196224	16	420140	0.9564	0.1757	0.6778	1.35	-0.2536	0.7998	A	0.04858	0.04564	G
exm1196344	16	426432	0.9783	0.07679	0.8416	1.137	-0.2863	0.7747	C	0.3517	0.3595	T
exm1197060	16	624114	1.201	0.07519	1.036	1.391	2.432	0.015	A	0.4405	0.3821	G
exm1197183	16	632283	0.7551	0.1853	0.5251	1.086	-1.516	0.1294	A	0.03959	0.04628	G
exm1197199	16	633125	1.22	0.07608	1.051	1.416	2.612	0.008994	T	0.4401	0.378	C
exm1197215	16	633354	1.206	0.0766	1.038	1.401	2.446	0.01444	G	0.442	0.384	A
exm1197543	16	701656	1.112	0.07617	0.9576	1.291	1.391	0.1641	C	0.4714	0.4265	T
exm1197626	16	705360	1.052	0.0932	0.8766	1.263	0.5473	0.5841	T	0.2337	0.199	C
exm1197715	16	708275	1.119	0.07615	0.9636	1.299	1.473	0.1409	C	0.4773	0.4281	A
exm1197740	16	709001	1.041	0.0936	0.8667	1.251	0.4313	0.6663	C	0.234	0.2021	A
exm1197872	16	716273	1.129	0.08342	0.9589	1.33	1.457	0.1451	C	0.2466	0.2301	T
exm1197928	16	719592	1.092	0.08549	0.9235	1.291	1.03	0.3032	A	0.2357	0.2238	G
exm1198574	16	774692	1.09	0.09546	0.9043	1.315	0.9056	0.3651	A	0.2221	0.1861	G
exm1199046	16	820584	1.078	0.105	0.8774	1.324	0.7142	0.4751	G	0.1342	0.1309	T
exm1199055	16	820888	0.947	0.07945	0.8105	1.107	-0.6849	0.4934	C	0.3103	0.3226	T
exm1199126	16	825003	0.8766	0.08718	0.7389	1.04	-1.511	0.1308	T	0.2097	0.2413	G
exm1199144	16	825255	1.044	0.1197	0.8257	1.32	0.3601	0.7188	A	0.1007	0.1021	G
exm1199401	16	839269	0.8272	0.1228	0.6503	1.052	-1.545	0.1224	A	0.08977	0.1105	G
exm1199457	16	840378	0.9671	0.0717	0.8403	1.113	-0.4662	0.6411	G	0.4412	0.4622	A
exm1199472	16	840599	0.8553	0.1404	0.6496	1.126	-1.113	0.2655	T	0.06723	0.0814	C
exm1199601	16	845754	1.047	0.1076	0.8481	1.293	0.4284	0.6684	T	0.1333	0.1328	C
exm1199666	16	847743	0.8906	0.1044	0.7258	1.093	-1.11	0.2669	T	0.139	0.1466	C
exm119979	1	166905927	0.8502	0.1387	0.6478	1.116	-1.169	0.2422	T	0.07286	0.07123	C
exm1200104	16	1129866	1.2	0.1317	0.9273	1.554	1.387	0.1655	T	0.08277	0.0727	C
exm1200106	16	1129872	0.9976	0.07203	0.8662	1.149	-0.03361	0.9732	C	0.4244	0.4301	T
exm120016	1	166958710	1.09	0.1041	0.889	1.337	0.8298	0.4066	G	0.1466	0.1295	T
exm1200325	16	1252441	0.9697	0.11	0.7815	1.203	-0.2801	0.7794	C	0.125	0.125	T
exm1200678	16	1270162	0.9343	0.08439	0.7918	1.102	-0.8058	0.4203	G	0.2278	0.2284	A
exm1200741	16	1271890	1.013	0.07982	0.8661	1.184	0.1585	0.874	G	0.2874	0.2714	T
exm1200759	16	1272038	0.9124	0.1059	0.7415	1.123	-0.8657	0.3867	G	0.1348	0.1373	A
exm1202124	16	1536380	0.9989	0.1209	0.7881	1.266	-0.008978	0.9928	T	0.103	0.0921	G
exm1202137	16	1536499	1.046	0.1229	0.8224	1.331	0.369	0.7121	T	0.1007	0.08554	G
exm1202140	16	1536535	0.9787	0.09243	0.8165	1.173	-0.2328	0.8159	T	0.1901	0.18	C
exm1202190	16	1537839	0.9622	0.1125	0.7717	1.2	-0.3427	0.7318	A	0.1229	0.1189	G
exm1202199	16	1538363	0.9835	0.0922	0.8209	1.178	-0.1804	0.8569	A	0.1951	0.1846	C
exm1202210	16	1538464	0.9766	0.1107	0.7861	1.213	-0.2138	0.8307	T	0.124	0.1186	C
exm1202218	16	1544302	1.08	0.1152	0.8618	1.354	0.6693	0.5033	G	0.1198	0.1056	A
exm120240	1	167095765	1.019	0.08873	0.8561	1.212	0.2096	0.834	A	0.2062	0.2014	G
exm120245	1	167095881	1.008	0.08856	0.8471	1.199	0.08672	0.9309	A	0.2069	0.2042	G
exm1202693	16	1616201	0.9178	0.0745	0.7931	1.062	-1.151	0.2498	T	0.3752	0.4166	C
exm120311	1	167096931	1.133	0.1324	0.8741	1.469	0.9435	0.3454	C	0.0871	0.07017	A
exm1203111	16	1814440	0.9316	0.07882	0.7982	1.087	-0.8992	0.3686	G	0.3024	0.3246	A
exm120351	1	167097739	0.9823	0.08421	0.8328	1.159	-0.2124	0.8318	A	0.245	0.2386	C
exm1203783	16	1877558	0.8938	0.09781	0.7379	1.083	-1.148	0.251	A	0.1482	0.1632	G
exm1203838	16	1894961	0.9166	0.09579	0.7597	1.106	-0.9089	0.3634	G	0.1599	0.1719	A
exm1203851	16	1912021	1.274	0.1418	0.9652	1.682	1.71	0.08725	G	0.07886	0.06068	T
exm1203855	16	1918125	0.884	0.09686	0.7311	1.069	-1.273	0.2029	T	0.151	0.169	G
exm1204497	16	2030127	0.907	0.08588	0.7665	1.073	-1.136	0.256	A	0.2188	0.2407	G
exm1204530	16	2035868	0.947	0.1294	0.7349	1.22	-0.4207	0.674	T	0.0871	0.08542	C
exm12046	1	9324213	0.8622	0.1014	0.7069	1.052	-1.463	0.1436	T	0.1426	0.1626	C
exm1204647	16	2049640	0.9499	0.07163	0.8255	1.093	-0.7178	0.4729	G	0.4354	0.4379	A
exm1204687	16	2050192	0.8948	0.08264	0.761	1.052	-1.346	0.1784	T	0.2395	0.2632	G
exm1205480	16	2140680	1.041	0.123	0.8176	1.324	0.3229	0.7467	C	0.1029	0.09386	T
exm120676	1	167780071	0.9473	0.1076	0.7672	1.17	-0.5025	0.6153	T	0.1303	0.1449	C
exm1206851	16	2260612	0.956	0.07606	0.8236	1.11	-0.5913	0.5543	T	0.3356	0.3451	C
exm120792	1	167825485	1.011	0.08148	0.8622	1.187	0.1396	0.889	T	0.3069	0.2712	C
exm1208527	16	2812939	1.032	0.08473	0.8743	1.219	0.375	0.7076	C	0.2412	0.2258	A
exm1208984	16	2821525	1.248	0.1218	0.9833	1.585	1.821	0.06854	A	0.1055	0.09017	G
exm1208986	16	2821573	1.142	0.07235	0.9914	1.316	1.84	0.0657	C	0.4941	0.4669	T
exm1209061	16	2848610	1.181	0.1019	0.9674	1.442	1.635	0.1021	A	0.1566	0.1486	G
exm1209062	16	2848986	1.135	0.1006	0.9321	1.383	1.261	0.2073	T	0.1698	0.1647	G
exm1209080	16	2854494	1.189	0.1013	0.9751	1.45	1.711	0.08708	C	0.1608	0.1513	T
exm1209140	16	2871452	1.246	0.1024	1.02	1.523	2.149	0.03167	A	0.1566	0.1421	G
exm120972	1	168013850	0.8996	0.125	0.7041	1.149	-0.8469	0.3971	C	0.1013	0.09356	T
exm1209828	16	3073240	0.8662	0.09147	0.7241	1.036	-1.57	0.1165	T	0.191	0.203	G
exm1210665	16	3293888	0.9946	0.08823	0.8366	1.182	-0.06175	0.9508	T	0.2236	0.2069	C
exm1210968	16	3367229	0.9967	0.07491	0.8606	1.154	-0.04376	0.9651	C	0.366	0.3687	T
exm1210993	16	3406112	0.8582	0.08169	0.7312	1.007	-1.872	0.06115	T	0.2601	0.2999	C
exm1211110	16	3434699	1.224	0.1306	0.9477	1.581	1.548	0.1215	G	0.0938	0.07085	A
exm1211451	16	3586230	0.8296	0.0798	0.7095	0.9701	-2.34	0.01927	T	0.2663	0.3014	C
exm1211481	16	3594296	1.056	0.1356	0.8096	1.378	0.402	0.6877	T	0.07383	0.07128	C
exm1211511	16	3602242	0.8478	0.08903	0.7121	1.009	-1.854	0.06376	T	0.2052	0.2403	C
exm1211790	16	3639771	0.8133	0.0887	0.6835	0.9677	-2.33	0.01979	T	0.205	0.2461	G
exm1211793	16	3639827	1.183	0.121	0.933	1.499	1.387	0.1655	A	0.1025	0.09035	G
exm1211818	16	3640274	0.9363	0.1137	0.7492	1.17	-0.5789	0.5627	A	0.1064	0.1136	G
exm1211844	16	3640784	0.9593	0.1349	0.7364	1.25	-0.3084	0.7578	A	0.07311	0.07629	G
exm1211975	16	3650987	1.017	0.1315	0.7858	1.316	0.127	0.8989	C	0.07873	0.07898	T
exm1212010	16	3656625	1.015	0.131	0.7849	1.312	0.111	0.9116	A	0.07956	0.07972	G
exm1212135	16	3707747	1.039	0.07535	0.896	1.204	0.5029	0.615	A	0.3674	0.3573	G
exm1212306	16	3726075	0.9726	0.1352	0.7461	1.268	-0.2056	0.8371	A	0.07466	0.074	G
exm1212731	16	4016377	1.106	0.1046	0.9008	1.357	0.9604	0.3369	C	0.1382	0.1394	T
exm1212815	16	4033436	1.189	0.084	1.009	1.402	2.062	0.03919	C	0.2324	0.2007	T
exm1213120	16	4390358	0.8823	0.1472	0.6613	1.177	-0.8509	0.3948	T	0.0603	0.06585	G
exm1213379	16	4432029	0.9538	0.08155	0.8129	1.119	-0.5806	0.5615	A	0.2571	0.265	C
exm1213448	16	4445327	0.9084	0.07259	0.7879	1.047	-1.324	0.1855	C	0.3936	0.4217	T
exm121365	1	168698298	0.9078	0.1083	0.7342	1.122	-0.893	0.3718	T	0.1216	0.146	C
exm1213775	16	4606635	0.8496	0.159	0.6222	1.16	-1.025	0.3053	A	0.05285	0.06212	G
exm1214168	16	4751045	1.152	0.07203	1	1.326	1.961	0.04989	T	0.5209	0.4949	C
exm1214221	16	4764117	0.977	0.1274	0.7611	1.254	-0.1825	0.8552	C	0.07956	0.08915	A
exm1214325	16	4794873	0.9275	0.072	0.8054	1.068	-1.046	0.2955	C	0.4414	0.4566	T
exm1214335	16	4796393	0.9349	0.07203	0.8118	1.077	-0.9344	0.3501	A	0.4338	0.4491	G
exm1214366	16	4797457	0.9256	0.0713	0.8049	1.064	-1.085	0.278	C	0.4791	0.4939	T
exm1214683	16	4864570	1.126	0.1026	0.9205	1.376	1.152	0.2491	T	0.155	0.1347	C
exm121496	1	169345868	1.041	0.1	0.856	1.267	0.4055	0.6851	G	0.1482	0.1576	A
exm1215148	16	4935636	1.171	0.07753	1.006	1.363	2.037	0.04161	A	0.3297	0.3097	G
exm1215217	16	4940210	0.8119	0.1501	0.605	1.09	-1.389	0.1649	G	0.05611	0.07119	A
exm1215265	16	4942099	0.8439	0.07198	0.7329	0.9718	-2.357	0.0184	T	0.4405	0.4905	C
exm1215342	16	4945687	0.9588	0.1437	0.7235	1.271	-0.2931	0.7694	T	0.06868	0.06823	G
exm1215572	16	5075633	0.8939	0.08391	0.7584	1.054	-1.336	0.1814	A	0.2508	0.2708	G
exm1215707	16	5097947	0.8979	0.07344	0.7775	1.037	-1.467	0.1423	G	0.4604	0.4914	A
exm121603	1	169391154	0.9508	0.08791	0.8003	1.13	-0.5745	0.5657	A	0.1993	0.1936	G
exm1216162	16	8729124	0.9251	0.1093	0.7468	1.146	-0.7122	0.4764	A	0.1309	0.1256	G
exm1216236	16	8839954	1.157	0.07911	0.9908	1.351	1.843	0.06529	A	0.3166	0.279	G
exm121681	1	169483561	0.9604	0.1219	0.7563	1.219	-0.3319	0.7399	C	0.09732	0.09715	T
exm1217028	16	10769958	1.102	0.08777	0.9276	1.309	1.104	0.2696	T	0.2538	0.2105	C
exm1217060	16	10783113	1.023	0.1257	0.7999	1.309	0.1832	0.8546	G	0.09129	0.09051	A
exm121743	1	169498975	1.039	0.07331	0.8998	1.199	0.5195	0.6034	T	0.479	0.45	C
exm1217663	16	11362729	0.9857	0.09277	0.8219	1.182	-0.1549	0.8769	A	0.2198	0.1922	G
exm1217801	16	11647492	0.9872	0.1085	0.7982	1.221	-0.1185	0.9057	C	0.1214	0.121	T
exm1217827	16	11769948	0.9479	0.1029	0.7749	1.16	-0.5199	0.6031	T	0.1518	0.1354	C
exm121797	1	169510118	1.135	0.08435	0.9623	1.339	1.505	0.1324	A	0.2504	0.2491	G
exm121798	1	169510139	0.9022	0.1061	0.7328	1.111	-0.9708	0.3317	A	0.1256	0.1515	G
exm121818	1	169510475	1.026	0.1019	0.8406	1.253	0.2558	0.7981	T	0.1503	0.1423	G
exm1218500	16	12758966	1.022	0.07662	0.8794	1.187	0.283	0.7772	T	0.3626	0.3751	C
exm1218572	16	13002359	0.979	0.1536	0.7245	1.323	-0.1384	0.89	T	0.06198	0.05593	C
exm121879	1	169511555	1.113	0.07448	0.9622	1.288	1.442	0.1493	C	0.4532	0.4539	T
exm121894	1	169511734	0.9786	0.07304	0.848	1.129	-0.2967	0.7667	C	0.4246	0.4532	T
exm121896	1	169511755	0.9806	0.07303	0.8498	1.132	-0.268	0.7887	C	0.4246	0.4525	T
exm1218981	16	14742400	0.9616	0.07313	0.8332	1.11	-0.5356	0.5922	G	0.397	0.419	T
exm121903	1	169511878	0.9936	0.1216	0.7828	1.261	-0.05313	0.9576	G	0.09916	0.09611	T
exm1219341	16	15131962	1.198	0.07383	1.036	1.384	2.445	0.01448	A	0.4288	0.369	G
exm1219342	16	15131974	1.196	0.07385	1.035	1.382	2.426	0.01528	G	0.4288	0.3694	T
exm121943	1	169513583	0.9795	0.121	0.7728	1.242	-0.1708	0.8643	T	0.1005	0.09898	G
exm121964	1	169519112	0.9725	0.1087	0.7859	1.203	-0.2563	0.7978	T	0.1214	0.1349	C
exm121977	1	169521853	1.003	0.1234	0.7872	1.277	0.02072	0.9835	G	0.09715	0.0947	A
exm1220028	16	15820863	1.052	0.08158	0.8966	1.234	0.6223	0.5337	T	0.2596	0.2476	C
exm1220221	16	15961356	1.089	0.1174	0.8652	1.371	0.7268	0.4673	T	0.105	0.0998	C
exm1220371	16	16177275	1.074	0.1192	0.85	1.356	0.5964	0.5509	A	0.09464	0.09424	G
exm1220571	16	16251599	0.9383	0.07531	0.8095	1.088	-0.8458	0.3977	T	0.3325	0.347	C
exm122058	1	169563951	0.8806	0.1324	0.6793	1.141	-0.9606	0.3368	G	0.07538	0.08712	T
exm1220703	16	16278863	1.008	0.07251	0.8743	1.162	0.1077	0.9142	T	0.4907	0.4858	G
exm1220710	16	16281007	1.028	0.07144	0.8941	1.183	0.3926	0.6946	G	0.5042	0.4939	A
exm122075	1	169565346	1.124	0.1277	0.8747	1.443	0.912	0.3618	A	0.0938	0.0739	C
exm122086	1	169566313	0.933	0.09249	0.7784	1.118	-0.7492	0.4537	C	0.1993	0.1841	T
exm122142	1	169580885	1.092	0.1464	0.8193	1.454	0.5984	0.5496	T	0.07286	0.05966	C
exm1221502	16	19041595	0.9269	0.0744	0.8011	1.072	-1.021	0.3074	G	0.3476	0.367	A
exm1221601	16	19085298	0.9124	0.07458	0.7883	1.056	-1.229	0.2189	C	0.3467	0.3693	T
exm1221853	16	19475099	1.146	0.1582	0.8404	1.563	0.8614	0.389	A	0.05946	0.0539	C
exm1221998	16	19547503	1.076	0.07595	0.9271	1.249	0.9639	0.3351	T	0.3459	0.3419	C
exm1222016	16	19548116	1.066	0.08893	0.8956	1.269	0.7198	0.4716	A	0.2052	0.201	G
exm122215	1	169673838	1.034	0.07432	0.8937	1.196	0.4475	0.6545	A	0.3758	0.3859	G
exm122222	1	169676486	1.014	0.1172	0.8058	1.276	0.1179	0.9061	G	0.1149	0.09757	A
exm1222362	16	19726275	1.258	0.1587	0.9216	1.717	1.445	0.1483	T	0.06281	0.0428	C
exm1222409	16	19800213	1.176	0.1189	0.9319	1.485	1.367	0.1716	C	0.1131	0.08989	T
exm122267	1	169696946	1.021	0.07568	0.8803	1.184	0.2751	0.7833	A	0.3392	0.3563	G
exm1222724	16	20370810	1.161	0.07883	0.995	1.355	1.897	0.05789	T	0.3141	0.2731	C
exm1222725	16	20370816	1.163	0.07875	0.9968	1.357	1.919	0.05494	T	0.3149	0.2739	C
exm1222839	16	20410547	0.8956	0.07245	0.777	1.032	-1.522	0.1279	T	0.4438	0.4807	C
exm1222890	16	20432605	0.7605	0.1607	0.555	1.042	-1.704	0.0883	G	0.04941	0.06076	A
exm1222920	16	20441020	0.914	0.1072	0.7408	1.128	-0.8391	0.4014	A	0.1263	0.1386	G
exm1223003	16	20471450	0.8996	0.1648	0.6513	1.242	-0.6422	0.5207	A	0.05277	0.05344	G
exm1223196	16	20563528	1.076	0.1163	0.8567	1.352	0.6305	0.5284	C	0.1123	0.1066	T
exm1223244	16	20635418	1.05	0.0954	0.8708	1.266	0.5102	0.6099	T	0.1695	0.1684	C
exm1223367	16	20748331	1.127	0.1346	0.8653	1.467	0.885	0.3762	A	0.08319	0.06861	C
exm1223487	16	20802172	1.02	0.1241	0.8	1.301	0.162	0.8713	T	0.09168	0.08896	C
exm1223533	16	20810067	1.107	0.07439	0.957	1.281	1.369	0.1711	C	0.3811	0.3548	T
exm1223776	16	20959918	1.141	0.1193	0.9033	1.442	1.107	0.2682	A	0.09966	0.08933	G
exm1223797	16	20966273	1.205	0.1116	0.9685	1.5	1.674	0.09421	A	0.118	0.1014	G
exm1223806	16	20966362	1.201	0.1114	0.9651	1.493	1.641	0.1008	C	0.1181	0.1017	T
exm1223922	16	20976360	1.244	0.1151	0.9929	1.559	1.898	0.05774	G	0.1109	0.09151	T
exm1223945	16	20981162	1.149	0.1042	0.9364	1.409	1.329	0.1838	C	0.1374	0.1183	T
exm122404	1	169762807	0.9808	0.08623	0.8283	1.161	-0.2247	0.8222	G	0.2144	0.2249	T
exm1224156	16	21049155	0.9427	0.1411	0.7149	1.243	-0.4181	0.6759	C	0.06555	0.07627	A
exm1224366	16	21139071	0.7886	0.1555	0.5814	1.07	-1.527	0.1268	A	0.05025	0.06716	G
exm1224402	16	21151913	1.14	0.08114	0.9726	1.337	1.618	0.1057	T	0.273	0.2597	G
exm1224455	16	21185384	0.8378	0.1455	0.6299	1.114	-1.216	0.2241	A	0.06616	0.0661	G
exm1224465	16	21190853	0.8474	0.1448	0.638	1.125	-1.144	0.2525	A	0.06784	0.06814	C
exm1224585	16	21222672	0.9843	0.07232	0.8542	1.134	-0.2193	0.8264	C	0.4556	0.4434	A
exm1225142	16	22128153	0.8824	0.09799	0.7282	1.069	-1.277	0.2015	G	0.1533	0.1825	T
exm1225201	16	22144318	0.9842	0.07365	0.8519	1.137	-0.2167	0.8285	T	0.3693	0.3725	C
exm1225232	16	22155629	1.015	0.1131	0.8129	1.267	0.1293	0.8971	G	0.1248	0.1129	A
exm1225254	16	22161136	1.234	0.09129	1.032	1.475	2.301	0.02141	T	0.2015	0.1803	C
exm1225290	16	22237118	0.9062	0.08468	0.7676	1.07	-1.163	0.245	G	0.2345	0.2586	A
exm1225811	16	23080634	0.7323	0.1349	0.5622	0.9539	-2.31	0.02089	A	0.07983	0.0939	C
exm1225868	16	23098422	1.211	0.07339	1.048	1.398	2.604	0.009227	G	0.495	0.4674	A
exm122614	1	169823718	1.023	0.08474	0.8663	1.208	0.266	0.7903	T	0.242	0.2241	C
exm1226195	16	23409440	1.213	0.119	0.9609	1.532	1.624	0.1043	A	0.1039	0.09186	G
exm1226381	16	23536684	1.031	0.09847	0.8504	1.251	0.3141	0.7535	T	0.1583	0.1547	C
exm1226589	16	23646191	1.09	0.128	0.8483	1.401	0.6751	0.4996	C	0.09045	0.07593	T
exm1227459	16	24801638	1.114	0.137	0.8519	1.458	0.7904	0.4293	G	0.07311	0.06987	A
exm1227467	16	24801737	1.049	0.09809	0.8657	1.272	0.4899	0.6242	A	0.1587	0.1467	G
exm1227492	16	24802325	1.027	0.09688	0.8497	1.242	0.2788	0.7804	T	0.1628	0.1542	C
exm1227666	16	24888646	0.8938	0.09877	0.7365	1.085	-1.137	0.2555	C	0.1586	0.1676	T
exm122775	1	170135760	1.133	0.0826	0.9639	1.332	1.515	0.1298	C	0.2483	0.2241	T
exm1228113	16	25258655	0.8615	0.1109	0.6932	1.071	-1.344	0.1789	G	0.1099	0.131	A
exm1228117	16	25263278	1.024	0.07458	0.885	1.186	0.3223	0.7472	A	0.3492	0.3525	G
exm1228328	16	27246617	0.9894	0.07208	0.859	1.14	-0.148	0.8824	C	0.4941	0.5142	T
exm1228348	16	27356203	1.11	0.07165	0.9648	1.278	1.459	0.1445	G	0.4707	0.4504	A
exm1228380	16	27363901	1.288	0.107	1.045	1.589	2.368	0.01789	A	0.139	0.1277	G
exm1228417	16	27373872	1.11	0.0972	0.9175	1.343	1.074	0.2829	C	0.1613	0.1461	A
exm1228438	16	27374180	1.126	0.09518	0.9347	1.357	1.251	0.211	C	0.1683	0.1495	T
exm122851	1	170521376	1.062	0.08025	0.9075	1.243	0.7506	0.4529	G	0.2906	0.2571	A
exm1228580	16	27472772	0.9124	0.1038	0.7445	1.118	-0.8831	0.3772	T	0.1348	0.1421	C
exm1228606	16	27474910	0.9016	0.104	0.7354	1.105	-0.9962	0.3191	G	0.134	0.1427	A
exm1228965	16	27720201	0.871	0.1051	0.7089	1.07	-1.314	0.1889	T	0.1315	0.143	C
exm122907	1	170927615	1.215	0.1207	0.9589	1.539	1.613	0.1068	G	0.1022	0.085	A
exm122913	1	170928671	0.8966	0.0824	0.7629	1.054	-1.324	0.1854	C	0.2286	0.2547	T
exm1229505	16	28499044	1.098	0.1423	0.8309	1.452	0.6587	0.5101	C	0.06661	0.06676	T
exm1229706	16	28513403	1.131	0.07379	0.9785	1.307	1.665	0.09591	G	0.3961	0.3813	A
exm1229715	16	28515228	0.9913	0.1021	0.8115	1.211	-0.08593	0.9315	C	0.1466	0.1492	A
exm123042	1	171076966	0.9229	0.0796	0.7896	1.079	-1.008	0.3133	A	0.2889	0.2982	G
exm123062	1	171080080	0.8982	0.1248	0.7034	1.147	-0.8603	0.3896	A	0.09045	0.09898	G
exm1230948	16	29675846	1.018	0.1223	0.8007	1.293	0.1427	0.8865	T	0.09913	0.1008	C
exm1230996	16	29706444	0.6622	0.1541	0.4896	0.8957	-2.675	0.007482	T	0.0564	0.06685	C
exm123149	1	171168545	0.9094	0.1012	0.7457	1.109	-0.9385	0.348	C	0.1443	0.1635	T
exm123152	1	171168584	0.9538	0.07092	0.83	1.096	-0.6666	0.505	C	0.4539	0.4407	T
exm1231594	16	29899123	0.9081	0.1408	0.6892	1.197	-0.6847	0.4935	T	0.06261	0.07153	G
exm123172	1	171174531	1.052	0.07974	0.8997	1.23	0.6347	0.5256	G	0.2722	0.2841	A
exm1232867	16	30408765	1.05	0.09196	0.8765	1.257	0.5263	0.5987	C	0.201	0.182	T
exm123379	1	171486912	0.9954	0.1148	0.7949	1.247	-0.03995	0.9681	A	0.1089	0.1119	G
exm123440	1	171509327	1.059	0.07549	0.913	1.227	0.7539	0.4509	G	0.3333	0.3302	A
exm1234597	16	30936081	1.063	0.07475	0.9178	1.23	0.812	0.4168	A	0.3899	0.3908	G
exm1235050	16	30999142	1.044	0.07415	0.9028	1.207	0.5803	0.5617	A	0.4689	0.4655	G
exm1235282	16	31088625	0.964	0.07265	0.8361	1.112	-0.5043	0.6141	G	0.4652	0.4747	A
exm123546	1	171526910	0.916	0.09727	0.757	1.108	-0.9016	0.3673	A	0.1518	0.1671	G
exm1235594	16	31099011	1.066	0.07625	0.9177	1.237	0.8331	0.4048	C	0.3508	0.3573	T
exm1235743	16	31142271	0.8848	0.127	0.6899	1.135	-0.9633	0.3354	G	0.09464	0.09627	A
exm1236162	16	31276811	0.8596	0.16	0.6282	1.176	-0.9456	0.3444	A	0.05276	0.05061	G
exm1236199	16	31289396	0.883	0.1713	0.6311	1.235	-0.7261	0.4678	C	0.04523	0.04678	T
exm1236263	16	31336888	0.8737	0.1393	0.6649	1.148	-0.9692	0.3324	T	0.07538	0.07191	C
exm1236865	16	31476458	1.071	0.07479	0.9246	1.24	0.912	0.3618	C	0.3716	0.3392	T
exm123727	1	171753039	0.953	0.07876	0.8167	1.112	-0.611	0.5412	G	0.2722	0.289	A
exm123766	1	171755182	0.9595	0.1352	0.7361	1.251	-0.3057	0.7598	A	0.07873	0.07186	G
exm1238246	16	48122582	1.026	0.07243	0.8905	1.183	0.3587	0.7198	A	0.4613	0.4478	G
exm1238459	16	48201432	1.006	0.143	0.7601	1.331	0.04152	0.9669	C	0.07119	0.0611	T
exm1238680	16	48258198	1.272	0.09132	1.063	1.521	2.634	0.008435	T	0.1926	0.1654	C
exm123917	1	172410967	1.014	0.0754	0.8746	1.175	0.1825	0.8552	G	0.3582	0.3536	A
exm123971	1	172437592	0.9731	0.1158	0.7756	1.221	-0.2352	0.814	G	0.1089	0.1099	A
exm1240329	16	52478215	0.8956	0.1114	0.7199	1.114	-0.9901	0.3221	T	0.1147	0.1251	C
exm1240572	16	53341748	1.021	0.09097	0.854	1.22	0.2255	0.8216	T	0.1985	0.1921	G
exm1240600	16	53358439	1.299	0.1238	1.019	1.656	2.111	0.03478	G	0.1106	0.08136	A
exm1240779	16	53639438	1.061	0.1332	0.8176	1.378	0.4476	0.6544	T	0.07538	0.07322	C
exm1240800	16	53671754	0.9833	0.1237	0.7716	1.253	-0.1362	0.8917	T	0.09045	0.09017	C
exm1241040	16	54318172	0.9471	0.09858	0.7807	1.149	-0.5514	0.5814	A	0.1591	0.1493	C
exm1241121	16	54967096	0.9787	0.07598	0.8433	1.136	-0.2827	0.7774	A	0.3884	0.3957	C
exm1241406	16	55562466	0.9834	0.07308	0.8522	1.135	-0.2284	0.8193	G	0.392	0.401	A
exm1241720	16	55880480	0.9423	0.1187	0.7467	1.189	-0.5007	0.6166	C	0.1114	0.1034	A
exm1241836	16	55905676	1.038	0.151	0.7719	1.395	0.2454	0.8061	T	0.06281	0.0539	C
exm1241842	16	55907811	1.118	0.08475	0.9465	1.32	1.312	0.1897	T	0.2328	0.2176	C
exm1242073	16	56500132	0.8659	0.1612	0.6313	1.188	-0.8934	0.3716	T	0.05025	0.05661	C
exm1242218	16	56545175	0.9639	0.07717	0.8286	1.121	-0.4766	0.6336	C	0.3224	0.328	T
exm1242244	16	56601720	0.7876	0.1524	0.5842	1.062	-1.567	0.1171	A	0.05705	0.07119	G
exm1242245	16	56601722	0.7971	0.1533	0.5903	1.077	-1.479	0.1392	T	0.05611	0.06988	C
exm1242249	16	56602798	0.8866	0.1144	0.7085	1.11	-1.052	0.2929	A	0.1053	0.1242	G
exm1242817	16	56933519	1.099	0.08948	0.9222	1.31	1.055	0.2916	A	0.198	0.181	G
exm1242852	16	56969148	1.009	0.1002	0.8294	1.228	0.09341	0.9256	A	0.1415	0.1411	G
exm1242998	16	57016092	1.073	0.07125	0.9334	1.234	0.9931	0.3206	G	0.4397	0.4237	A
exm1243044	16	57059427	1.05	0.1198	0.8304	1.328	0.4094	0.6822	T	0.1101	0.09958	C
exm1243093	16	57060353	1.139	0.08367	0.9669	1.342	1.557	0.1194	C	0.2441	0.2276	T
exm1243143	16	57068106	1.135	0.09092	0.9494	1.356	1.389	0.1648	G	0.196	0.1902	A
exm1243195	16	57080528	0.8637	0.07893	0.7399	1.008	-1.857	0.0633	A	0.3007	0.3367	C
exm1243226	16	57091977	1.04	0.09387	0.8651	1.25	0.4165	0.677	C	0.1829	0.1837	T
exm1243257	16	57101340	1.003	0.09541	0.8323	1.21	0.03581	0.9714	C	0.175	0.182	T
exm1243260	16	57101373	1.001	0.09544	0.8302	1.207	0.01016	0.9919	G	0.175	0.1823	A
exm1243549	16	57392733	0.8538	0.0849	0.7229	1.008	-1.861	0.06268	A	0.2429	0.2882	C
exm1244153	16	57689805	1.127	0.1335	0.8678	1.464	0.8978	0.3693	C	0.09664	0.07352	A
exm1244226	16	57702274	0.8043	0.1491	0.6004	1.077	-1.461	0.1441	T	0.05863	0.07099	G
exm1244485	16	57762401	0.9627	0.07493	0.8312	1.115	-0.5077	0.6117	C	0.3524	0.3717	T
exm1244875	16	57937788	1.092	0.09338	0.9091	1.311	0.9394	0.3475	C	0.1868	0.1774	T
exm1244917	16	57949224	1.025	0.1691	0.7357	1.428	0.1454	0.8844	T	0.0536	0.04478	G
exm1245055	16	57996960	1.152	0.1243	0.9029	1.47	1.138	0.2551	C	0.1057	0.08102	T
exm1245121	16	58019396	1.105	0.07449	0.9547	1.278	1.337	0.1811	A	0.474	0.4243	G
exm1245481	16	58292303	1	0.08274	0.8505	1.176	0.002243	0.9982	A	0.268	0.2834	G
exm1245546	16	58314433	0.9479	0.1077	0.7675	1.171	-0.4964	0.6196	C	0.1216	0.1289	T
exm1245559	16	58314598	0.9601	0.1062	0.7796	1.182	-0.383	0.7017	T	0.1258	0.1322	C
exm1245573	16	58318604	1.036	0.07823	0.889	1.208	0.456	0.6484	C	0.3392	0.3196	T
exm1246086	16	58713798	1.099	0.1588	0.805	1.5	0.5942	0.5524	A	0.0564	0.04891	G
exm1246118	16	58743454	0.8812	0.08933	0.7396	1.05	-1.416	0.1567	A	0.1988	0.2088	C
exm1246312	16	65016087	0.9009	0.09892	0.7421	1.094	-1.055	0.2913	A	0.1482	0.162	C
exm1246332	16	65025718	0.9859	0.1142	0.7881	1.233	-0.1243	0.9011	A	0.1273	0.1123	G
exm1246530	16	66432423	1.01	0.1213	0.7965	1.281	0.08342	0.9335	T	0.1106	0.09729	C
exm1246591	16	66527192	0.9175	0.1001	0.7541	1.116	-0.8604	0.3896	A	0.1526	0.1699	G
exm1246722	16	66614008	0.9941	0.07612	0.8563	1.154	-0.07799	0.9378	C	0.3624	0.387	T
exm1246867	16	66792714	0.908	0.07198	0.7885	1.046	-1.341	0.1798	T	0.4471	0.4518	C
exm1247202	16	66948130	1.014	0.09504	0.8413	1.221	0.1415	0.8875	A	0.17	0.181	G
exm1247524	16	67037054	0.9217	0.09128	0.7707	1.102	-0.8937	0.3715	C	0.1859	0.1986	A
exm1247914	16	67214416	0.9843	0.1126	0.7893	1.227	-0.1409	0.8879	T	0.1076	0.119	C
exm1248113	16	67233266	0.9959	0.07252	0.8639	1.148	-0.05707	0.9545	C	0.4151	0.4115	A
exm1248423	16	67268008	0.859	0.1667	0.6196	1.191	-0.9116	0.362	A	0.04814	0.05188	G
exm1248678	16	67318242	0.8662	0.1233	0.6802	1.103	-1.165	0.2441	G	0.0945	0.09705	A
exm1249654	16	67691668	0.9551	0.07291	0.828	1.102	-0.6294	0.5291	G	0.404	0.4078	A
exm1249799	16	67697633	1.078	0.1131	0.8634	1.345	0.6611	0.5085	T	0.1165	0.116	C
exm1249935	16	67709955	1.069	0.1173	0.8492	1.345	0.5661	0.5713	G	0.1064	0.1096	A
exm1250232	16	67865937	0.9833	0.1529	0.7286	1.327	-0.1101	0.9123	C	0.0536	0.06445	T
exm1250585	16	67964203	0.9397	0.09267	0.7836	1.127	-0.6713	0.502	C	0.1719	0.1801	T
exm1250890	16	67997920	0.9336	0.1004	0.7669	1.137	-0.6843	0.4938	C	0.1533	0.161	T
exm125097	1	175049379	1.04	0.1232	0.8169	1.324	0.3187	0.75	A	0.09528	0.09128	G
exm1251028	16	68026486	1.157	0.1123	0.9285	1.442	1.299	0.1939	G	0.1178	0.1088	T
exm1251094	16	68056703	1.021	0.1178	0.8101	1.286	0.1728	0.8628	A	0.1032	0.1077	G
exm1251187	16	68112725	1.111	0.1201	0.8781	1.406	0.878	0.3799	T	0.101	0.09618	C
exm1251596	16	68344696	0.8303	0.0833	0.7052	0.9775	-2.233	0.02554	C	0.2496	0.2785	T
exm125183	1	175087729	1.095	0.0786	0.9388	1.278	1.157	0.2473	C	0.3185	0.2769	T
exm125269	1	175105996	0.8378	0.1064	0.6801	1.032	-1.664	0.09612	T	0.1173	0.1431	C
exm1253081	16	69745145	0.8765	0.07182	0.7614	1.009	-1.835	0.06645	A	0.4095	0.4576	G
exm1254268	16	70548297	1.024	0.1119	0.8219	1.275	0.2079	0.8353	G	0.1164	0.1193	A
exm125430	1	175348723	0.9608	0.08439	0.8143	1.134	-0.4741	0.6354	C	0.2303	0.2268	T
exm125511	1	175375469	1.018	0.07364	0.8812	1.176	0.2422	0.8086	C	0.5034	0.4698	A
exm1255175	16	70972595	1.034	0.07935	0.8854	1.208	0.4258	0.6703	C	0.3121	0.2809	T
exm125527	1	175375802	0.9579	0.09661	0.7927	1.158	-0.4447	0.6566	T	0.1709	0.1593	C
exm1255543	16	71318001	0.9014	0.1568	0.6629	1.226	-0.6623	0.5078	T	0.05611	0.0539	G
exm1255571	16	71318577	0.9186	0.07728	0.7895	1.069	-1.099	0.2717	T	0.3465	0.3366	C
exm1255608	16	71319646	0.9556	0.1264	0.746	1.224	-0.359	0.7196	G	0.09228	0.09413	A
exm1255751	16	71487206	0.9823	0.07537	0.8474	1.139	-0.237	0.8127	C	0.3792	0.3665	T
exm1255922	16	71610276	0.7428	0.1531	0.5502	1.003	-1.941	0.0522	A	0.05528	0.06377	G
exm1255934	16	71660310	1.006	0.07642	0.866	1.168	0.07758	0.9382	G	0.363	0.3469	A
exm1255940	16	71660404	0.7842	0.1177	0.6226	0.9877	-2.065	0.03894	A	0.1079	0.1108	G
exm1256011	16	71682830	1.165	0.1346	0.8951	1.517	1.137	0.2557	T	0.07705	0.06925	C
exm1256052	16	71683718	0.7628	0.1696	0.5471	1.064	-1.596	0.1104	G	0.04523	0.05024	A
exm1256217	16	71773190	1.231	0.08952	1.033	1.467	2.318	0.02044	T	0.2085	0.1844	G
exm1256345	16	71885423	1.037	0.0936	0.8632	1.246	0.3886	0.6976	G	0.1776	0.1692	A
exm1256465	16	71967927	0.8003	0.1291	0.6214	1.031	-1.725	0.08456	T	0.08375	0.08644	C
exm1256514	16	71988106	1.097	0.1074	0.8884	1.353	0.8582	0.3908	C	0.1355	0.1225	T
exm1256527	16	72001136	1.031	0.08983	0.8645	1.229	0.3386	0.7349	A	0.2034	0.1986	G
exm1256557	16	72007399	0.9697	0.07749	0.8331	1.129	-0.3968	0.6915	T	0.3196	0.3097	C
exm1256560	16	72011181	1.004	0.07272	0.8709	1.158	0.05886	0.9531	T	0.4891	0.4661	G
exm1256594	16	72020134	0.9699	0.07785	0.8326	1.13	-0.3929	0.6944	C	0.3141	0.3043	T
exm1256621	16	72033801	0.8918	0.1694	0.6399	1.243	-0.6761	0.499	T	0.0469	0.04576	G
exm1256625	16	72042682	0.963	0.08194	0.8202	1.131	-0.4595	0.6459	A	0.2621	0.2559	C
exm1257086	16	72156842	1.034	0.0817	0.8813	1.214	0.4139	0.679	G	0.2525	0.2393	T
exm1257209	16	72184629	1.059	0.1127	0.8492	1.321	0.5093	0.6105	T	0.1139	0.1065	C
exm1257935	16	72993831	0.9559	0.09609	0.7918	1.154	-0.4694	0.6388	C	0.1841	0.1761	A
exm1258443	16	74664743	1.052	0.0933	0.8764	1.263	0.5456	0.5853	C	0.1988	0.1743	T
exm1258514	16	74695079	0.9546	0.09004	0.8002	1.139	-0.5156	0.6061	G	0.2013	0.2059	T
exm1258789	16	74937998	0.8733	0.104	0.7123	1.071	-1.302	0.1929	C	0.1323	0.1502	T
exm125899	1	176863867	1.208	0.07693	1.039	1.405	2.457	0.01403	T	0.3339	0.313	C
exm1259566	16	75563330	1.003	0.1423	0.759	1.326	0.02159	0.9828	A	0.07299	0.06608	G
exm1259768	16	75646576	0.9302	0.07594	0.8016	1.079	-0.9529	0.3407	G	0.4891	0.4784	T
exm1259772	16	75646685	0.946	0.07408	0.8182	1.094	-0.7489	0.4539	G	0.4179	0.4069	T
exm1260040	16	76486581	1.198	0.0817	1.021	1.407	2.216	0.02672	G	0.2672	0.2419	A
exm1260106	16	76532583	0.9729	0.1285	0.7562	1.252	-0.2139	0.8306	A	0.08878	0.08724	G
exm1260152	16	76587202	1.033	0.08524	0.8739	1.221	0.3791	0.7046	G	0.224	0.2177	T
exm1260159	16	76587331	1.037	0.08514	0.8775	1.225	0.4257	0.6704	C	0.2245	0.2177	T
exm1260287	16	77246218	0.9983	0.08049	0.8526	1.169	-0.02116	0.9831	A	0.2929	0.2831	G
exm1260332	16	77325325	0.7898	0.1061	0.6415	0.9724	-2.224	0.02615	T	0.1415	0.1549	G
exm1260367	16	77328990	0.9237	0.08571	0.7809	1.093	-0.9258	0.3545	A	0.2261	0.2403	C
exm1260409	16	77353973	0.874	0.08143	0.7451	1.025	-1.654	0.09819	G	0.2797	0.2929	T
exm1260517	16	77401545	0.9163	0.07847	0.7857	1.069	-1.114	0.2654	A	0.3434	0.3412	G
exm1260573	16	77769834	0.9926	0.08606	0.8385	1.175	-0.08647	0.9311	A	0.2189	0.2123	G
exm1260585	16	77775672	1.018	0.1103	0.8203	1.264	0.1638	0.8699	G	0.1156	0.1184	A
exm1260715	16	78064733	1.047	0.1025	0.8566	1.28	0.45	0.6527	A	0.142	0.1401	C
exm1260773	16	78420775	0.9865	0.0779	0.8468	1.149	-0.1743	0.8616	A	0.3141	0.3064	G
exm1261111	16	81056441	0.9499	0.08989	0.7965	1.133	-0.5717	0.5675	G	0.1977	0.2082	T
exm1261130	16	81061827	0.9734	0.07267	0.8441	1.122	-0.3713	0.7104	G	0.4261	0.4406	A
exm1261286	16	81094951	0.9254	0.09647	0.766	1.118	-0.8036	0.4217	G	0.1667	0.1794	A
exm1261299	16	81095091	1.037	0.1268	0.8085	1.329	0.2838	0.7765	G	0.09375	0.08254	A
exm1261391	16	81142257	0.9125	0.07209	0.7922	1.051	-1.27	0.2039	T	0.4121	0.4308	C
exm1261451	16	81157353	0.8955	0.1121	0.7189	1.116	-0.9847	0.3248	A	0.1149	0.1316	G
exm1261455	16	81157385	0.9198	0.08437	0.7796	1.085	-0.9912	0.3216	T	0.2312	0.2469	G
exm1261477	16	81161552	0.9469	0.08391	0.8033	1.116	-0.6496	0.5159	T	0.2345	0.2458	C
exm1261482	16	81161569	0.9486	0.0839	0.8048	1.118	-0.6286	0.5296	G	0.2345	0.2454	T
exm1261487	16	81161608	0.9389	0.08374	0.7968	1.106	-0.7527	0.4516	C	0.2341	0.2473	T
exm1261521	16	81173136	0.9991	0.1422	0.7561	1.32	-0.006391	0.9949	T	0.07119	0.07162	C
exm1261526	16	81173193	0.9976	0.08384	0.8464	1.176	-0.02857	0.9772	T	0.2701	0.252	C
exm1261554	16	81175103	1.115	0.1066	0.9044	1.374	1.018	0.3088	A	0.1305	0.1215	G
exm1261560	16	81180995	1.091	0.109	0.881	1.351	0.7985	0.4246	C	0.1242	0.117	T
exm1261567	16	81181097	0.9764	0.0786	0.837	1.139	-0.304	0.7611	T	0.291	0.3131	G
exm1261574	16	81181783	1.038	0.07826	0.8902	1.21	0.4735	0.6359	C	0.3274	0.3265	T
exm12616	1	9804693	1.087	0.08639	0.9175	1.287	0.9634	0.3354	T	0.2261	0.2242	C
exm1261643	16	81190598	1.091	0.07349	0.9444	1.26	1.182	0.2372	C	0.4204	0.4098	T
exm1261646	16	81190613	1.084	0.07591	0.9338	1.257	1.057	0.2904	A	0.3459	0.339	G
exm1261661	16	81193321	1.152	0.1206	0.9092	1.459	1.171	0.2417	T	0.1166	0.09328	C
exm1261718	16	81199520	1.094	0.1076	0.8861	1.351	0.8364	0.4029	T	0.1415	0.1164	C
exm1261721	16	81199544	1.015	0.07112	0.8833	1.167	0.216	0.829	A	0.5017	0.517	G
exm1261732	16	81201625	0.9852	0.07101	0.8572	1.132	-0.2094	0.8341	A	0.4613	0.4706	G
exm1261785	16	81208515	1.024	0.07585	0.8825	1.188	0.3114	0.7555	A	0.3297	0.3337	G
exm1261812	16	81211496	1.089	0.08698	0.9185	1.292	0.9822	0.326	A	0.2206	0.2074	C
exm1261838	16	81213378	1.087	0.08706	0.9164	1.289	0.9572	0.3384	A	0.2194	0.2069	G
exm1261855	16	81219187	1.11	0.08787	0.9346	1.319	1.19	0.2339	T	0.216	0.2022	C
exm1261886	16	81232275	1.044	0.08765	0.8795	1.24	0.4954	0.6203	G	0.2119	0.205	A
exm1261911	16	81232564	1.053	0.08783	0.8864	1.251	0.5864	0.5576	T	0.2094	0.2022	G
exm1261961	16	81242102	1.066	0.07244	0.9247	1.228	0.8793	0.3793	G	0.4263	0.3981	A
exm126197	1	177902387	0.9149	0.08716	0.7712	1.085	-1.02	0.3077	A	0.2052	0.2195	C
exm1261972	16	81242194	1.084	0.07915	0.9278	1.265	1.014	0.3108	T	0.2802	0.2734	C
exm1261973	16	81242198	0.9863	0.1094	0.7959	1.222	-0.1261	0.8997	A	0.1451	0.1243	G
exm1261982	16	81248716	1.153	0.08114	0.9836	1.352	1.756	0.07901	T	0.2766	0.2648	C
exm1261984	16	81248745	0.8792	0.07692	0.7561	1.022	-1.674	0.09411	G	0.2915	0.3168	A
exm1262022	16	81253759	0.9142	0.07325	0.792	1.055	-1.224	0.2209	G	0.4305	0.428	A
exm126204	1	177902725	0.9157	0.0872	0.7718	1.086	-1.01	0.3123	T	0.2059	0.2201	C
exm126209	1	177905469	0.8472	0.08935	0.7111	1.009	-1.855	0.06356	A	0.2009	0.2274	C
exm126236	1	177908852	0.9254	0.08456	0.784	1.092	-0.9173	0.359	T	0.2144	0.2398	C
exm1262491	16	81953195	0.9273	0.147	0.6952	1.237	-0.5132	0.6078	A	0.05611	0.06886	G
exm1262760	16	82185112	0.985	0.1535	0.7291	1.331	-0.09823	0.9217	C	0.05471	0.05521	T
exm1262772	16	82203758	1.081	0.1167	0.8599	1.358	0.666	0.5054	C	0.1122	0.1055	T
exm1263045	16	83983071	0.9901	0.0775	0.8506	1.153	-0.128	0.8981	C	0.3032	0.3066	T
exm1263052	16	83984776	1.1	0.1149	0.8784	1.378	0.8311	0.4059	A	0.1221	0.09918	C
exm1263055	16	83984844	0.97	0.1606	0.7081	1.329	-0.1899	0.8494	A	0.05499	0.04976	C
exm1263176	16	83999491	1.037	0.1103	0.8353	1.287	0.3284	0.7426	A	0.1204	0.1225	G
exm1263840	16	84203612	0.9891	0.07396	0.8557	1.143	-0.1477	0.8826	G	0.407	0.4119	A
exm1263865	16	84203939	0.9806	0.07496	0.8466	1.136	-0.2609	0.7942	T	0.3894	0.3988	C
exm1263910	16	84209738	1.019	0.07262	0.8838	1.175	0.2588	0.7958	T	0.4975	0.4762	C
exm1264381	16	84256619	1.014	0.1283	0.7887	1.304	0.1097	0.9127	T	0.08725	0.08814	C
exm1264397	16	84270476	1.225	0.08097	1.045	1.435	2.504	0.01229	A	0.2982	0.2524	G
exm1264421	16	84270743	0.9756	0.0979	0.8053	1.182	-0.2524	0.8007	A	0.1527	0.1675	G
exm1264499	16	84360533	0.9671	0.0829	0.8221	1.138	-0.4036	0.6865	G	0.237	0.2346	A
exm1264635	16	84474484	0.9215	0.118	0.7313	1.161	-0.6932	0.4882	A	0.09966	0.1088	G
exm126521	1	178489978	0.9618	0.07263	0.8342	1.109	-0.5365	0.5916	G	0.4227	0.4276	T
exm1265318	16	84879464	0.9405	0.08509	0.7961	1.111	-0.7206	0.4711	G	0.2496	0.2475	A
exm1266123	16	85834818	0.9089	0.0967	0.752	1.099	-0.988	0.3232	A	0.1558	0.1705	G
exm1266315	16	86566039	0.9678	0.1123	0.7766	1.206	-0.2912	0.7709	T	0.1158	0.1197	C
exm1266316	16	86566042	0.9829	0.1111	0.7906	1.222	-0.1554	0.8765	A	0.1157	0.1183	G
exm1266491	16	87350773	0.9243	0.07223	0.8023	1.065	-1.091	0.2754	A	0.4437	0.4696	C
exm1266645	16	87445839	0.9722	0.07327	0.8422	1.122	-0.3841	0.7009	T	0.433	0.4243	C
exm1266761	16	87493737	0.7879	0.09732	0.6511	0.9535	-2.45	0.0143	C	0.1474	0.1825	T
exm1267119	16	87788864	1.096	0.07303	0.9497	1.265	1.254	0.21	G	0.5101	0.4722	A
exm1267825	16	88599023	0.8313	0.1004	0.6828	1.012	-1.84	0.06575	G	0.1427	0.1676	A
exm1268196	16	88713236	0.8514	0.08967	0.7142	1.015	-1.794	0.07282	A	0.2052	0.2159	G
exm1268512	16	88779132	1.185	0.1553	0.8742	1.607	1.094	0.2739	T	0.06378	0.04869	C
exm1268532	16	88779739	0.9625	0.07219	0.8355	1.109	-0.5289	0.5969	A	0.4707	0.4732	G
exm1268596	16	88781040	0.9879	0.07324	0.8558	1.14	-0.1661	0.8681	G	0.4849	0.498	A
exm1268688	16	88783100	0.9791	0.1161	0.7798	1.229	-0.1823	0.8553	C	0.1164	0.1029	T
exm1268756	16	88787610	0.9985	0.1136	0.7991	1.248	-0.01332	0.9894	C	0.1189	0.1059	T
exm1268760	16	88787673	0.9662	0.1206	0.7628	1.224	-0.2848	0.7758	A	0.1039	0.09328	G
exm1269015	16	88807896	0.8227	0.1266	0.6419	1.055	-1.541	0.1234	A	0.08249	0.09656	G
exm1269019	16	88808743	0.8751	0.1314	0.6765	1.132	-1.016	0.3098	A	0.07744	0.08571	G
exm1269073	16	88872229	0.9215	0.07147	0.801	1.06	-1.144	0.2525	G	0.4151	0.4317	A
exm1269726	16	89180883	1.22	0.09397	1.015	1.467	2.115	0.03446	G	0.1969	0.1668	A
exm1269974	16	89293271	0.936	0.08969	0.7851	1.116	-0.7378	0.4606	A	0.1943	0.2058	C
exm1270011	16	89293730	0.9508	0.1054	0.7733	1.169	-0.4781	0.6326	T	0.1374	0.1495	C
exm1270061	16	89294381	0.9214	0.09225	0.769	1.104	-0.8875	0.3748	T	0.1826	0.1967	C
exm1270064	16	89294439	0.9305	0.09192	0.7771	1.114	-0.7834	0.4334	G	0.1843	0.1973	T
exm1270089	16	89294827	0.9508	0.1053	0.7735	1.169	-0.4792	0.6318	G	0.1391	0.1513	A
exm1270431	16	89350038	0.9475	0.07331	0.8207	1.094	-0.7353	0.4621	G	0.4195	0.4443	A
exm1270713	16	89613123	1.053	0.1652	0.7618	1.456	0.3129	0.7543	G	0.05528	0.04959	A
exm127073	1	179320578	0.923	0.08973	0.7741	1.1	-0.8933	0.3717	G	0.1894	0.2167	A
exm1270839	16	89644001	1.06	0.07691	0.9119	1.233	0.7616	0.4463	C	0.3275	0.3303	T
exm127127	1	179363143	1.141	0.1168	0.9075	1.435	1.129	0.2587	T	0.103	0.1037	G
exm127137	1	179398726	1.04	0.1129	0.8334	1.298	0.3463	0.7291	G	0.1109	0.1146	A
exm127154	1	179414105	0.9871	0.08291	0.8391	1.161	-0.1563	0.8758	C	0.2504	0.2483	A
exm1271559	16	89789898	0.9686	0.08256	0.8239	1.139	-0.3868	0.6989	T	0.3084	0.29	C
exm1271824	16	89836323	0.9347	0.08236	0.7953	1.098	-0.8206	0.4119	C	0.2839	0.2714	T
exm1271900	16	89849480	0.9326	0.07916	0.7985	1.089	-0.8821	0.3777	C	0.3157	0.3086	T
exm1271972	16	89866043	0.9325	0.08411	0.7908	1.1	-0.8303	0.4064	T	0.2697	0.2595	C
exm1272601	16	90037828	0.9978	0.09842	0.8228	1.21	-0.02188	0.9825	G	0.1608	0.154	A
exm1272785	16	90102833	0.9577	0.1055	0.7787	1.178	-0.41	0.6818	A	0.1298	0.1434	G
exm1272937	16	90130136	1.011	0.07365	0.875	1.168	0.1477	0.8826	T	0.3929	0.4078	C
exm1273312	17	505129	0.938	0.08929	0.7874	1.117	-0.7169	0.4734	C	0.1874	0.2146	A
exm1273329	17	526907	0.9171	0.1146	0.7326	1.148	-0.7555	0.4499	T	0.1106	0.1122	G
exm1273421	17	648186	0.9365	0.08062	0.7996	1.097	-0.8141	0.4156	G	0.285	0.2854	A
exm1273436	17	648498	0.9631	0.09381	0.8014	1.158	-0.4008	0.6886	C	0.1816	0.1847	T
exm1273463	17	649067	0.913	0.1678	0.6571	1.269	-0.5424	0.5875	G	0.04698	0.04626	A
exm1273474	17	649232	1.083	0.07579	0.9338	1.257	1.057	0.2906	T	0.361	0.3683	C
exm1273677	17	685640	1.112	0.07526	0.9598	1.289	1.414	0.1572	T	0.3775	0.3781	G
exm1273681	17	685752	1.027	0.1213	0.81	1.303	0.2225	0.8239	A	0.1007	0.08844	G
exm127384	1	179631242	0.9209	0.1371	0.7039	1.205	-0.6007	0.5481	A	0.08054	0.07395	G
exm1273976	17	1012214	1.053	0.09472	0.8747	1.268	0.546	0.5851	A	0.1836	0.1897	G
exm1274010	17	1183354	0.861	0.143	0.6506	1.14	-1.046	0.2954	T	0.06963	0.07099	C
exm1274016	17	1183464	0.9222	0.1298	0.715	1.189	-0.624	0.5326	A	0.08878	0.0848	G
exm1274146	17	1371393	1.002	0.08916	0.8414	1.193	0.02371	0.9811	T	0.1985	0.2091	C
exm1274664	17	1542190	1.032	0.08732	0.8699	1.225	0.3633	0.7164	G	0.232	0.2146	A
exm1275114	17	1630208	0.9097	0.1003	0.7474	1.107	-0.9442	0.3451	T	0.1508	0.1566	C
exm1275331	17	1648294	0.9444	0.08757	0.7954	1.121	-0.6538	0.5132	T	0.2035	0.218	C
exm1275338	17	1648502	1.153	0.07844	0.989	1.345	1.819	0.06893	T	0.3065	0.2904	C
exm1275397	17	1657653	1.089	0.07869	0.9336	1.271	1.087	0.2772	A	0.2906	0.2858	G
exm1275436	17	1673276	1.035	0.07338	0.8962	1.195	0.4662	0.641	T	0.474	0.4412	C
exm127551	1	179852074	1.015	0.08889	0.8523	1.208	0.1621	0.8713	T	0.2143	0.1975	C
exm1275524	17	1684605	1.179	0.09377	0.9809	1.417	1.754	0.0794	T	0.1876	0.1703	G
exm1275538	17	1686410	0.8284	0.09465	0.6881	0.9972	-1.989	0.04666	T	0.1717	0.1817	C
exm1275576	17	1690752	0.8609	0.07846	0.7382	1.004	-1.909	0.05628	G	0.3384	0.3347	A
exm1275643	17	1704296	0.9137	0.09738	0.7549	1.106	-0.9268	0.354	A	0.1728	0.1629	C
exm1276126	17	2091765	1.109	0.07498	0.9575	1.285	1.381	0.1673	T	0.3241	0.2944	C
exm1276225	17	2203025	0.9611	0.07207	0.8345	1.107	-0.55	0.5823	G	0.4547	0.4772	T
exm1276230	17	2203167	0.9888	0.08611	0.8353	1.171	-0.1308	0.896	G	0.2173	0.2143	T
exm1276398	17	2236404	1.158	0.1155	0.9238	1.453	1.274	0.2028	C	0.1103	0.09966	T
exm1276501	17	2266799	0.9869	0.07697	0.8487	1.148	-0.171	0.8642	A	0.3263	0.3158	G
exm1276525	17	2268311	0.998	0.0763	0.8594	1.159	-0.02636	0.979	A	0.3325	0.3202	G
exm1277165	17	2883588	0.903	0.07399	0.7811	1.044	-1.379	0.168	A	0.34	0.371	C
exm1277297	17	2995572	1.182	0.07832	1.013	1.378	2.13	0.03321	A	0.3099	0.2854	G
exm1277418	17	3101578	1.128	0.07662	0.9711	1.311	1.577	0.1149	T	0.3157	0.2836	G
exm1277425	17	3101691	1.135	0.07648	0.9771	1.319	1.657	0.09758	T	0.3183	0.2851	G
exm1277455	17	3119611	1.15	0.1001	0.9453	1.399	1.398	0.1621	A	0.1602	0.1444	G
exm1277466	17	3119767	0.8299	0.08571	0.7016	0.9817	-2.176	0.02959	T	0.227	0.2437	C
exm1277724	17	3324810	0.9602	0.0716	0.8345	1.105	-0.5673	0.5705	A	0.4941	0.4769	G
exm1277805	17	3352294	1.039	0.07177	0.903	1.196	0.5388	0.59	G	0.438	0.4474	A
exm1277806	17	3352309	0.9113	0.1096	0.7352	1.13	-0.8473	0.3968	C	0.1348	0.1215	T
exm1277809	17	3352331	1.039	0.07175	0.903	1.196	0.538	0.5906	T	0.438	0.4474	C
exm1277912	17	3422073	0.928	0.1427	0.7016	1.227	-0.5241	0.6002	T	0.06784	0.07677	C
exm1278028	17	3446885	0.9052	0.1068	0.7342	1.116	-0.9324	0.3511	C	0.1466	0.1366	T
exm1278107	17	3480447	0.9242	0.07723	0.7944	1.075	-1.02	0.3076	C	0.3074	0.3139	T
exm1278123	17	3486702	0.8097	0.07325	0.7014	0.9347	-2.881	0.003958	A	0.3886	0.4501	G
exm1278182	17	3495374	0.7908	0.1085	0.6394	0.9782	-2.163	0.03052	A	0.1191	0.1565	G
exm1278255	17	3526637	0.7578	0.1008	0.622	0.9233	-2.752	0.00592	T	0.1399	0.1851	C
exm1278690	17	3631241	0.8693	0.1004	0.714	1.058	-1.394	0.1632	G	0.1552	0.1655	A
exm1278793	17	3657159	1.07	0.07574	0.9225	1.241	0.8952	0.3707	T	0.4425	0.4071	C
exm1278982	17	3775848	1.001	0.07304	0.8679	1.156	0.01965	0.9843	T	0.4037	0.4022	C
exm1279506	17	3947533	0.8074	0.1702	0.5783	1.127	-1.257	0.2088	A	0.04523	0.04783	G
exm1279514	17	3947644	1.01	0.07368	0.8744	1.167	0.1381	0.8902	T	0.3635	0.3493	C
exm1279527	17	3953102	1.01	0.0698	0.8807	1.158	0.1405	0.8882	G	0.4338	0.4244	A
exm1279613	17	3968064	0.9834	0.08876	0.8263	1.17	-0.1891	0.85	C	0.1968	0.2157	A
exm1279692	17	3981290	1.081	0.09078	0.9049	1.292	0.859	0.3904	G	0.1742	0.174	A
exm1280156	17	4352636	1.074	0.109	0.867	1.329	0.6506	0.5153	A	0.125	0.1179	G
exm1280166	17	4356375	1.13	0.07363	0.9777	1.305	1.654	0.09814	G	0.495	0.4488	T
exm1280567	17	4451453	0.9817	0.163	0.7132	1.351	-0.1136	0.9096	T	0.04858	0.05458	C
exm1280775	17	4463023	0.994	0.08841	0.8359	1.182	-0.06792	0.9458	G	0.2059	0.1976	A
exm1280779	17	4463699	0.9538	0.09391	0.7934	1.147	-0.504	0.6143	A	0.1817	0.1781	G
exm1280781	17	4463713	0.8448	0.1196	0.6683	1.068	-1.411	0.1583	G	0.09296	0.1108	A
exm1280794	17	4495740	0.9748	0.07411	0.843	1.127	-0.3447	0.7303	G	0.443	0.4233	A
exm1280869	17	4535035	1.144	0.1211	0.9021	1.45	1.109	0.2676	A	0.09631	0.09193	G
exm1280885	17	4535314	1.086	0.1027	0.8883	1.329	0.8064	0.42	A	0.1485	0.1465	G
exm1281251	17	4638563	0.9749	0.07131	0.8478	1.121	-0.3562	0.7217	G	0.4564	0.4454	A
exm1281259	17	4638737	0.9715	0.07137	0.8446	1.117	-0.4058	0.6849	A	0.4563	0.4454	G
exm1281478	17	4689572	0.9864	0.07414	0.853	1.141	-0.1852	0.8531	T	0.4102	0.4073	C
exm1281583	17	4712617	1.02	0.0941	0.8485	1.227	0.2146	0.8301	T	0.1809	0.1888	C
exm1281660	17	4721376	0.8981	0.1497	0.6697	1.204	-0.7178	0.4729	G	0.06114	0.06284	A
exm1281703	17	4722876	1.069	0.1056	0.8694	1.315	0.6352	0.5253	A	0.1432	0.137	G
exm128173	1	180243524	0.9731	0.09268	0.8114	1.167	-0.2948	0.7682	G	0.2094	0.1902	A
exm1281821	17	4796274	1.018	0.07211	0.8842	1.173	0.253	0.8003	T	0.4603	0.4446	C
exm1281822	17	4796286	1.017	0.07154	0.8842	1.17	0.2401	0.8102	C	0.4715	0.4547	T
exm1281848	17	4797305	0.9957	0.09627	0.8245	1.202	-0.04518	0.964	A	0.1541	0.1628	G
exm1281974	17	4803711	1.109	0.09378	0.9225	1.332	1.1	0.2715	A	0.1821	0.1715	G
exm1282028	17	4806052	1.118	0.08031	0.9553	1.309	1.39	0.1644	A	0.2839	0.2784	C
exm1282042	17	4835895	0.8457	0.0925	0.7055	1.014	-1.811	0.0701	C	0.1672	0.1957	T
exm1282062	17	4836381	1.049	0.1022	0.8583	1.281	0.4658	0.6414	T	0.1451	0.1456	C
exm1282445	17	4875628	1.108	0.1113	0.8906	1.378	0.9193	0.3579	G	0.1248	0.1189	A
exm1282866	17	4936898	0.9657	0.07725	0.83	1.124	-0.452	0.6513	T	0.3062	0.3205	C
exm1283271	17	5058808	0.8468	0.07387	0.7327	0.9787	-2.251	0.02438	G	0.4049	0.4485	A
exm1283295	17	5072134	1.062	0.1447	0.7999	1.411	0.4172	0.6765	T	0.06471	0.06565	C
exm1283472	17	5087040	1.108	0.07202	0.9618	1.276	1.419	0.1559	G	0.4488	0.4179	A
exm1283682	17	5308377	0.9013	0.07842	0.7729	1.051	-1.325	0.185	T	0.2906	0.3247	C
exm1283761	17	5326089	0.9028	0.07193	0.7841	1.04	-1.421	0.1552	T	0.3935	0.4369	C
exm1283930	17	5366947	0.9655	0.1615	0.7036	1.325	-0.2173	0.828	A	0.05201	0.04839	G
exm1284072	17	5425076	1.196	0.07782	1.027	1.393	2.303	0.02125	G	0.3333	0.3136	A
exm1284073	17	5425077	1.124	0.07066	0.9787	1.291	1.655	0.09798	C	0.5076	0.4748	T
exm128467	1	180905263	1.047	0.1114	0.8419	1.303	0.4157	0.6776	T	0.124	0.1243	C
exm128469	1	180905294	0.9865	0.1275	0.7683	1.267	-0.1065	0.9152	T	0.08505	0.1007	C
exm1284695	17	6406883	0.9023	0.1087	0.7292	1.116	-0.9459	0.3442	T	0.1415	0.1309	C
exm1284723	17	6493198	0.8911	0.08797	0.75	1.059	-1.31	0.1901	T	0.2127	0.2176	C
exm1284757	17	6511781	0.8973	0.08758	0.7558	1.065	-1.237	0.216	A	0.2178	0.2203	G
exm1284758	17	6513329	0.992	0.07274	0.8602	1.144	-0.1105	0.912	G	0.4916	0.4759	A
exm1284774	17	6515387	0.8937	0.08797	0.7522	1.062	-1.277	0.2015	A	0.2127	0.2169	G
exm1284780	17	6515454	0.9571	0.08303	0.8133	1.126	-0.5284	0.5972	C	0.2554	0.2444	T
exm128479	1	180905448	1.049	0.07289	0.9097	1.211	0.662	0.508	T	0.4255	0.4046	G
exm12849	1	10195185	0.7285	0.1504	0.5425	0.9783	-2.106	0.03522	G	0.05528	0.07288	A
exm1285076	17	6683215	1.068	0.07513	0.922	1.238	0.8788	0.3795	T	0.3442	0.3488	C
exm1285098	17	6683684	0.8725	0.08494	0.7387	1.031	-1.605	0.1084	G	0.2345	0.2536	A
exm1285172	17	6716242	1.071	0.07711	0.921	1.246	0.8932	0.3718	A	0.309	0.3109	G
exm1285270	17	6902760	0.9649	0.07961	0.8255	1.128	-0.4493	0.6532	A	0.2831	0.2822	G
exm1285280	17	6904934	0.8927	0.08951	0.749	1.064	-1.268	0.2048	G	0.196	0.1984	A
exm1285360	17	6919093	0.9524	0.07445	0.8231	1.102	-0.6551	0.5124	C	0.4824	0.4725	T
exm1285579	17	6946287	0.9983	0.07519	0.8615	1.157	-0.02325	0.9815	C	0.3559	0.3684	T
exm1285641	17	6981397	0.7999	0.08568	0.6762	0.9461	-2.606	0.009151	G	0.2374	0.2605	A
exm1286317	17	7163739	1.018	0.07315	0.8821	1.175	0.2458	0.8058	A	0.4449	0.448	G
exm1286613	17	7221385	0.864	0.09852	0.7123	1.048	-1.484	0.1378	G	0.1642	0.164	A
exm1286783	17	7230845	1.162	0.08502	0.9837	1.373	1.767	0.07725	T	0.2412	0.2194	G
exm1287054	17	7290695	1.138	0.1004	0.9348	1.385	1.289	0.1976	G	0.1529	0.1391	A
exm1287069	17	7292107	0.8652	0.08303	0.7353	1.018	-1.743	0.08125	G	0.2395	0.2797	A
exm1287081	17	7293715	0.872	0.08061	0.7446	1.021	-1.699	0.08932	T	0.3442	0.3399	C
exm1287274	17	7324770	1.082	0.1275	0.8429	1.39	0.6197	0.5354	A	0.09037	0.08731	G
exm1287276	17	7324788	0.8784	0.1277	0.6839	1.128	-1.015	0.3099	A	0.08291	0.09322	G
exm1287293	17	7329134	0.9681	0.1443	0.7296	1.284	-0.2251	0.8219	A	0.07119	0.06102	G
exm1287303	17	7329632	0.867	0.08856	0.7289	1.031	-1.611	0.1072	G	0.2391	0.2347	T
exm1287615	17	7366348	1.025	0.07863	0.8783	1.195	0.309	0.7573	C	0.3761	0.3883	A
exm1287816	17	7402600	1.093	0.1108	0.8796	1.358	0.8022	0.4225	T	0.129	0.1061	C
exm1288075	17	7462969	1.011	0.07298	0.8766	1.167	0.1551	0.8767	A	0.4715	0.482	G
exm1288274	17	7484101	1.132	0.1293	0.8788	1.459	0.9602	0.337	A	0.09213	0.07322	C
exm1288547	17	7557419	0.9842	0.08438	0.8342	1.161	-0.1886	0.8504	A	0.2362	0.2324	G
exm128885	1	181759657	0.9241	0.07639	0.7956	1.073	-1.033	0.3017	A	0.3074	0.3149	G
exm1288994	17	7673605	0.9127	0.1279	0.7102	1.173	-0.7143	0.4751	G	0.08459	0.09735	A
exm1289032	17	7678085	1.009	0.1154	0.8052	1.266	0.08186	0.9348	A	0.1022	0.1102	G
exm1289494	17	7735063	1.004	0.07689	0.8636	1.167	0.05234	0.9583	G	0.3173	0.3266	T
exm1289500	17	7735934	0.9967	0.07764	0.856	1.161	-0.04265	0.966	A	0.3103	0.3241	G
exm1289587	17	7750436	0.8681	0.1109	0.6985	1.079	-1.276	0.202	T	0.1131	0.1313	C
exm1289607	17	7750903	0.9809	0.0956	0.8133	1.183	-0.2013	0.8404	C	0.1675	0.1822	T
exm1289863	17	7760704	0.8673	0.07147	0.7539	0.9977	-1.993	0.04631	G	0.428	0.4705	A
exm1289873	17	7761512	0.9995	0.07397	0.8646	1.155	-0.006658	0.9947	A	0.3496	0.3588	C
exm129002	1	182027022	1.063	0.0955	0.8819	1.282	0.6441	0.5195	T	0.1672	0.1599	C
exm1290334	17	7847955	0.8913	0.08611	0.7529	1.055	-1.336	0.1815	C	0.2446	0.2468	A
exm1290486	17	7915912	0.8172	0.1373	0.6244	1.07	-1.47	0.1416	T	0.067	0.08752	C
exm1290669	17	7951819	1.099	0.07314	0.9518	1.268	1.284	0.199	A	0.3944	0.3747	G
exm129077	1	182369233	0.9791	0.0736	0.8476	1.131	-0.2865	0.7745	A	0.4246	0.4229	G
exm1290940	17	8022065	0.9316	0.07335	0.8068	1.076	-0.966	0.3341	G	0.3961	0.3921	A
exm1291388	17	8108331	1.143	0.08598	0.9655	1.352	1.551	0.1208	A	0.2184	0.198	G
exm1291460	17	8132763	1.041	0.07345	0.9017	1.203	0.5517	0.5811	T	0.4925	0.4997	C
exm129147	1	182496829	1.045	0.09169	0.8729	1.25	0.4778	0.6328	G	0.1977	0.1729	A
exm1291480	17	8135061	1.079	0.1008	0.8859	1.315	0.7581	0.4484	T	0.1409	0.1392	C
exm1291603	17	8157310	1.075	0.09634	0.8903	1.299	0.7532	0.4513	C	0.191	0.179	T
exm1291728	17	8167600	0.9403	0.07461	0.8124	1.088	-0.8253	0.4092	C	0.4497	0.4453	T
exm1291977	17	8216468	1.02	0.0855	0.8629	1.207	0.2358	0.8136	T	0.2714	0.2459	C
exm1292049	17	8224276	1.057	0.07812	0.9072	1.232	0.7133	0.4756	T	0.3023	0.2827	C
exm1292061	17	8243469	0.9149	0.07244	0.7938	1.054	-1.228	0.2194	C	0.4739	0.5064	T
exm1292074	17	8243661	1.087	0.07404	0.9401	1.257	1.126	0.2601	G	0.366	0.3444	A
exm1292076	17	8243785	1.085	0.07402	0.9381	1.254	1.096	0.273	A	0.366	0.3451	G
exm129222	1	182551337	1.034	0.07189	0.8977	1.19	0.4592	0.6461	C	0.4807	0.4663	A
exm129232	1	182554557	1.082	0.1116	0.8692	1.346	0.7033	0.4819	T	0.1441	0.1122	C
exm1292458	17	8644854	1.1	0.07648	0.9467	1.278	1.244	0.2134	T	0.3534	0.3565	C
exm1292543	17	8700982	1.015	0.117	0.8074	1.277	0.1306	0.8961	T	0.09966	0.09424	C
exm1292578	17	8701423	0.9259	0.1306	0.7169	1.196	-0.5892	0.5557	G	0.08054	0.07864	A
exm1292597	17	8701799	0.988	0.08922	0.8295	1.177	-0.1358	0.892	T	0.1968	0.1962	G
exm1293093	17	9515777	1.069	0.08658	0.9019	1.266	0.7679	0.4426	G	0.2118	0.1952	A
exm1293306	17	9676134	1.158	0.1329	0.8923	1.502	1.103	0.2701	A	0.07956	0.0675	G
exm1293419	17	9792768	0.9941	0.1169	0.7905	1.25	-0.05081	0.9595	A	0.1124	0.102	G
exm129362	1	182640864	1.046	0.09278	0.8719	1.254	0.4823	0.6296	C	0.1817	0.1876	T
exm1293637	17	10219113	0.996	0.09115	0.833	1.191	-0.04437	0.9646	T	0.1859	0.1872	C
exm1293674	17	10223714	1.023	0.07546	0.882	1.186	0.296	0.7672	T	0.3174	0.307	C
exm1293739	17	10243717	1.167	0.1057	0.949	1.436	1.464	0.1431	G	0.1415	0.1281	A
exm1294147	17	10351327	1.171	0.1447	0.8817	1.555	1.09	0.2756	A	0.06784	0.06106	C
exm1294229	17	10355763	1.137	0.07541	0.981	1.318	1.705	0.08813	T	0.3819	0.3442	C
exm1295074	17	10541515	0.8205	0.0738	0.71	0.9481	-2.682	0.007326	C	0.4404	0.4925	T
exm1295318	17	10614442	0.9948	0.07492	0.8589	1.152	-0.06948	0.9446	G	0.3844	0.3786	A
exm1295541	17	11572808	0.9677	0.1532	0.7167	1.307	-0.2143	0.8303	G	0.05863	0.06411	A
exm1295723	17	11651057	0.8731	0.09356	0.7268	1.049	-1.45	0.1471	G	0.1762	0.1987	A
exm1295768	17	11672607	1.386	0.1612	1.011	1.901	2.025	0.04282	T	0.0603	0.04169	G
exm1296002	17	11835331	0.8679	0.09644	0.7184	1.048	-1.469	0.1417	A	0.1583	0.1746	G
exm1296056	17	11865462	0.9204	0.07908	0.7883	1.075	-1.049	0.2944	A	0.2929	0.3099	G
exm1296241	17	12647729	1.017	0.1623	0.7399	1.398	0.1038	0.9174	C	0.05276	0.05492	T
exm1296274	17	12656111	1.006	0.1214	0.7928	1.276	0.04819	0.9616	C	0.0948	0.1009	T
exm1296536	17	12915009	0.9244	0.08492	0.7827	1.092	-0.9254	0.3547	A	0.2278	0.2427	G
exm1296645	17	13980350	1.076	0.07411	0.9302	1.244	0.9837	0.3253	G	0.4146	0.3988	A
exm129667	1	183085755	1.094	0.08082	0.9335	1.281	1.108	0.2679	A	0.2948	0.261	G
exm1296943	17	15234895	1.062	0.12	0.8395	1.344	0.5027	0.6152	T	0.108	0.09831	C
exm1296954	17	15341183	0.9448	0.08122	0.8058	1.108	-0.699	0.4846	C	0.2554	0.2734	A
exm1296967	17	15341332	1.088	0.1469	0.8159	1.451	0.5752	0.5652	T	0.06616	0.06411	C
exm1297057	17	15496727	0.8738	0.07637	0.7523	1.015	-1.766	0.07735	G	0.2973	0.3396	T
exm1297198	17	15554561	1.033	0.1657	0.7468	1.43	0.1975	0.8434	A	0.05117	0.04715	C
exm129731	1	183094547	1.094	0.08082	0.9335	1.281	1.108	0.2679	T	0.2948	0.261	C
exm1298022	17	16340316	1.012	0.07793	0.8687	1.179	0.1542	0.8775	C	0.2998	0.2946	A
exm1298075	17	16347245	0.8591	0.1347	0.6598	1.119	-1.127	0.2596	T	0.07311	0.08697	C
exm1298228	17	16527795	1.106	0.07374	0.9572	1.278	1.367	0.1717	A	0.366	0.3512	C
exm1298971	17	17409560	0.9548	0.07319	0.8272	1.102	-0.6317	0.5276	C	0.4823	0.5018	T
exm1298984	17	17425631	1.088	0.0901	0.9116	1.298	0.9325	0.3511	T	0.1993	0.1746	C
exm1299044	17	17696755	1.329	0.07632	1.144	1.543	3.722	0.0001977	C	0.4024	0.3239	A
exm1299915	17	18023897	0.9655	0.07471	0.834	1.118	-0.4704	0.638	G	0.4564	0.4539	A
exm1300132	17	18047189	0.9353	0.0752	0.8072	1.084	-0.8888	0.3741	A	0.4087	0.4477	G
exm1300952	17	18167684	0.8968	0.0872	0.7559	1.064	-1.249	0.2116	A	0.2267	0.2566	G
exm1301240	17	18220674	0.9781	0.08838	0.8225	1.163	-0.2507	0.802	T	0.2069	0.2069	C
exm1301248	17	18220770	1.035	0.08089	0.8829	1.212	0.4202	0.6743	G	0.2861	0.2737	A
exm1301264	17	18221010	1.094	0.08167	0.9321	1.284	1.099	0.2716	G	0.2546	0.238	A
exm1301275	17	18221134	0.9781	0.08838	0.8225	1.163	-0.2507	0.802	T	0.2069	0.2069	C
exm1301416	17	18284262	1.011	0.07093	0.8796	1.162	0.1513	0.8797	G	0.4891	0.4864	A
exm1301695	17	18584142	0.9164	0.0956	0.7598	1.105	-0.9132	0.3611	G	0.1684	0.1799	A
exm130185	1	183515428	0.9412	0.09134	0.7869	1.126	-0.6636	0.5069	A	0.1871	0.209	G
exm1302286	17	18923180	0.8645	0.1547	0.6384	1.171	-0.9409	0.3468	T	0.05956	0.06148	C
exm130237	1	183532437	0.8903	0.1075	0.7212	1.099	-1.08	0.2799	A	0.1256	0.1461	G
exm130273	1	183542387	0.9969	0.08303	0.8472	1.173	-0.03756	0.97	T	0.3007	0.2731	C
exm130329	1	183616926	1.006	0.07941	0.861	1.175	0.07546	0.9398	C	0.2856	0.2714	T
exm1303378	17	19645938	0.8587	0.0915	0.7177	1.027	-1.665	0.096	A	0.1826	0.192	C
exm130338	1	183617105	1.015	0.07953	0.8687	1.186	0.1899	0.8494	G	0.2856	0.2699	A
exm1303513	17	19713740	0.9548	0.1295	0.7408	1.231	-0.357	0.7211	C	0.08208	0.0922	T
exm1303568	17	19812541	0.8622	0.07305	0.7472	0.995	-2.029	0.04244	C	0.3977	0.4324	T
exm1303622	17	19861458	0.8692	0.07294	0.7534	1.003	-1.922	0.05464	T	0.3995	0.4329	C
exm1303680	17	20107773	0.9121	0.07195	0.7921	1.05	-1.279	0.2008	T	0.4774	0.4929	C
exm1304524	17	25628820	1.083	0.07297	0.939	1.25	1.097	0.2725	C	0.4179	0.4027	T
exm1304628	17	25909816	0.8329	0.07827	0.7144	0.9709	-2.337	0.01946	T	0.2693	0.3205	C
exm1304719	17	25958304	0.8231	0.07774	0.7068	0.9585	-2.505	0.01225	A	0.283	0.3347	G
exm1304879	17	26096597	1.074	0.108	0.8694	1.328	0.6645	0.5064	A	0.1294	0.1145	G
exm1304944	17	26109102	1.066	0.1364	0.8162	1.393	0.4702	0.6382	A	0.0737	0.07468	G
exm1305196	17	26686416	0.9475	0.1519	0.7036	1.276	-0.3549	0.7227	A	0.06114	0.06305	G
exm1305221	17	26691321	0.9572	0.08493	0.8104	1.131	-0.5155	0.6062	A	0.2366	0.2463	G
exm1305265	17	26694861	1.017	0.07181	0.8835	1.171	0.2345	0.8146	G	0.4146	0.4029	A
exm1305477	17	26817537	0.8595	0.1306	0.6654	1.11	-1.159	0.2463	A	0.08961	0.09153	G
exm1305562	17	26824156	1.092	0.07292	0.9466	1.26	1.207	0.2274	A	0.4673	0.4389	G
exm1305585	17	26851602	0.835	0.08356	0.7089	0.9836	-2.158	0.03092	T	0.2504	0.2977	C
exm130582	1	184023529	1.128	0.07928	0.9657	1.318	1.52	0.1285	C	0.2987	0.2805	A
exm1305822	17	26900817	0.7252	0.1524	0.5379	0.9776	-2.108	0.03499	C	0.05444	0.07559	T
exm1306090	17	26941173	0.697	0.1562	0.5132	0.9466	-2.311	0.02081	T	0.05109	0.0739	C
exm130634	1	184663537	1.154	0.07524	0.9955	1.337	1.9	0.05741	C	0.3754	0.3432	A
exm1306879	17	27068978	1.15	0.1368	0.8795	1.504	1.021	0.3072	A	0.07311	0.07026	G
exm1307087	17	27208326	0.7636	0.1472	0.5722	1.019	-1.832	0.06695	T	0.05611	0.07807	C
exm1307334	17	27284443	1.053	0.09253	0.8781	1.262	0.5547	0.5791	G	0.1692	0.1637	A
exm1307365	17	27286851	1.098	0.07949	0.9395	1.283	1.175	0.2401	C	0.2714	0.2498	T
exm1307662	17	27438469	0.9713	0.07394	0.8402	1.123	-0.3941	0.6935	A	0.4008	0.4078	G
exm1307998	17	27889986	1.009	0.07701	0.8676	1.173	0.1164	0.9073	T	0.3233	0.3133	C
exm1308429	17	27959903	1.063	0.07854	0.9117	1.24	0.7825	0.4339	A	0.2908	0.2797	G
exm1308546	17	28296327	1.13	0.07192	0.981	1.301	1.694	0.09032	T	0.407	0.3711	G
exm1308714	17	28511884	0.9325	0.1317	0.7203	1.207	-0.5309	0.5955	A	0.07941	0.09107	G
exm1308836	17	28576076	1.011	0.07314	0.8758	1.167	0.1466	0.8835	C	0.3509	0.3592	T
exm1309187	17	29161358	1.007	0.08928	0.845	1.199	0.07425	0.9408	T	0.2039	0.2102	C
exm1309192	17	29161503	0.9625	0.09026	0.8064	1.149	-0.4235	0.672	G	0.1948	0.1956	A
exm1309201	17	29161845	1.011	0.08981	0.8482	1.206	0.1261	0.8997	A	0.1992	0.2048	G
exm1309250	17	29167653	1.003	0.08998	0.8409	1.197	0.03391	0.9729	C	0.1995	0.2064	A
exm1309312	17	29214387	1.011	0.08978	0.848	1.206	0.1229	0.9022	C	0.1985	0.2045	T
exm1309347	17	29226228	1.008	0.08977	0.8453	1.202	0.08731	0.9304	C	0.1985	0.2049	T
exm1309662	17	29623288	0.7214	0.1383	0.5501	0.9461	-2.36	0.01825	T	0.067	0.09097	C
exm131016	1	185143721	1.011	0.07746	0.8683	1.176	0.1368	0.8912	G	0.3196	0.3131	A
exm1310429	17	30625205	1.07	0.08627	0.9036	1.267	0.7848	0.4326	A	0.2066	0.1917	G
exm131066	1	185171869	0.9144	0.09195	0.7636	1.095	-0.9731	0.3305	G	0.193	0.1916	A
exm131091	1	185240474	0.9034	0.07137	0.7855	1.039	-1.423	0.1546	G	0.3886	0.4101	A
exm1311048	17	32904586	0.9454	0.09495	0.7848	1.139	-0.5917	0.554	C	0.1776	0.1896	T
exm1311274	17	33288363	1.08	0.07294	0.9363	1.246	1.058	0.2901	T	0.4312	0.4168	C
exm1311542	17	33433487	0.8896	0.07796	0.7635	1.036	-1.501	0.1333	T	0.3121	0.3464	C
exm1311589	17	33448818	0.9887	0.1033	0.8075	1.211	-0.1102	0.9123	T	0.146	0.137	C
exm1311709	17	33464864	0.9939	0.106	0.8075	1.223	-0.05756	0.9541	C	0.134	0.1261	T
exm1311745	17	33476001	1.054	0.08191	0.8975	1.237	0.6403	0.522	A	0.2513	0.2522	G
exm1312130	17	33592591	0.9344	0.1033	0.7632	1.144	-0.6566	0.5114	T	0.1625	0.1509	C
exm1312131	17	33592621	0.6956	0.1024	0.5691	0.8503	-3.544	0.0003947	T	0.1374	0.1902	C
exm1312251	17	33690466	0.9177	0.07254	0.7961	1.058	-1.184	0.2365	A	0.464	0.4769	C
exm1312256	17	33690619	0.9422	0.1489	0.7037	1.262	-0.3997	0.6894	T	0.067	0.06377	G
exm1312307	17	33749546	0.9212	0.07307	0.7983	1.063	-1.123	0.2613	A	0.3886	0.3997	G
exm1312447	17	33771996	0.8951	0.1633	0.65	1.233	-0.6785	0.4974	A	0.05193	0.05574	G
exm1312481	17	33772658	1.016	0.1584	0.7446	1.385	0.09786	0.922	T	0.05528	0.05119	G
exm1312483	17	33772689	1.099	0.1335	0.8462	1.428	0.7089	0.4784	C	0.0804	0.0722	T
exm1312489	17	33802156	1.189	0.1115	0.9557	1.48	1.554	0.1202	G	0.125	0.1048	T
exm1312493	17	33805150	0.9541	0.0768	0.8208	1.109	-0.6118	0.5407	T	0.3384	0.3558	C
exm1312511	17	33806546	0.9175	0.1651	0.6639	1.268	-0.5214	0.6021	A	0.05025	0.05337	G
exm1312528	17	33814758	0.9529	0.1034	0.7781	1.167	-0.4661	0.6411	C	0.1315	0.1366	T
exm1312565	17	33881631	0.8718	0.07753	0.7489	1.015	-1.77	0.07672	T	0.2915	0.3034	C
exm1312570	17	33881718	0.8672	0.0779	0.7445	1.01	-1.828	0.06748	G	0.2922	0.3055	A
exm1312591	17	33884804	1.063	0.08469	0.9005	1.255	0.7224	0.4701	C	0.258	0.2505	T
exm1312779	17	34072519	1.025	0.1097	0.8271	1.271	0.2291	0.8188	G	0.1202	0.1256	A
exm1312782	17	34072555	1.097	0.1147	0.8759	1.373	0.8042	0.4213	A	0.1149	0.1031	G
exm1312794	17	34072898	0.9078	0.1078	0.7348	1.121	-0.8972	0.3696	T	0.1227	0.1354	C
exm1312892	17	34077232	1.051	0.08073	0.897	1.231	0.6133	0.5397	A	0.2731	0.2738	G
exm1313171	17	34182341	0.9775	0.08063	0.8347	1.145	-0.2817	0.7782	A	0.2722	0.2849	G
exm1313288	17	34252537	1.08	0.07855	0.9259	1.26	0.9799	0.3272	C	0.3007	0.2942	A
exm1313322	17	34261831	1.009	0.08029	0.8625	1.181	0.1169	0.9069	G	0.2755	0.2824	A
exm1313420	17	34328461	0.9383	0.1183	0.7441	1.183	-0.5385	0.5902	A	0.09832	0.1096	G
exm1313428	17	34340284	1.078	0.08258	0.9167	1.267	0.9072	0.3643	C	0.2563	0.2407	T
exm1313676	17	34854280	0.9058	0.08254	0.7705	1.065	-1.199	0.2305	A	0.247	0.2596	G
exm1313838	17	34884029	0.9488	0.1545	0.7009	1.284	-0.3398	0.734	C	0.06007	0.06747	T
exm1314145	17	35310422	0.9105	0.1326	0.7021	1.181	-0.7077	0.4792	A	0.07705	0.09051	G
exm1314440	17	35771468	0.9612	0.1098	0.7751	1.192	-0.36	0.7189	C	0.1164	0.1203	T
exm1314669	17	35937637	1.089	0.08719	0.9182	1.292	0.9813	0.3265	C	0.2152	0.2041	T
exm131467	1	186026474	0.9992	0.08001	0.8541	1.169	-0.01051	0.9916	T	0.2848	0.2641	C
exm1314719	17	35984410	1.172	0.08018	1.002	1.372	1.984	0.04721	T	0.2739	0.2478	C
exm1315146	17	36486004	1.309	0.144	0.9869	1.736	1.869	0.06168	C	0.0737	0.05695	T
exm131535	1	186050417	1.09	0.07924	0.9329	1.273	1.084	0.2784	A	0.3012	0.2634	G
exm1315705	17	36889559	0.8919	0.07501	0.7699	1.033	-1.525	0.1272	T	0.3317	0.3641	C
exm1315976	17	37054772	1.102	0.08838	0.9269	1.311	1.101	0.2707	T	0.2303	0.2041	C
exm1316097	17	37224211	1.004	0.1088	0.811	1.242	0.03424	0.9727	T	0.1265	0.1211	C
exm1316186	17	37316988	0.8416	0.1296	0.6528	1.085	-1.33	0.1835	C	0.08418	0.09162	T
exm1316193	17	37319029	0.9384	0.1079	0.7596	1.159	-0.5897	0.5554	G	0.1332	0.1308	T
exm1316196	17	37319065	0.8427	0.1301	0.653	1.087	-1.316	0.1883	T	0.08403	0.09125	C
exm1316197	17	37319103	1.01	0.1023	0.8266	1.234	0.0983	0.9217	C	0.1552	0.1455	T
exm1316862	17	37814080	0.9823	0.07272	0.8518	1.133	-0.2462	0.8055	G	0.4121	0.421	A
exm1317177	17	37879588	1.248	0.1007	1.025	1.52	2.201	0.02776	G	0.1569	0.1291	A
exm1317501	17	38028634	1.007	0.07607	0.8675	1.169	0.09161	0.927	T	0.3342	0.3245	G
exm1317549	17	38062196	0.9897	0.0777	0.8499	1.153	-0.133	0.8942	A	0.2982	0.2961	G
exm1317550	17	38062217	0.9773	0.0765	0.8412	1.135	-0.3007	0.7637	T	0.3208	0.3192	C
exm1317567	17	38064469	0.9904	0.07774	0.8504	1.153	-0.1239	0.9014	C	0.2978	0.2959	T
exm1317579	17	38068621	0.8455	0.07721	0.7268	0.9836	-2.174	0.02971	C	0.3199	0.3701	T
exm1317660	17	38122680	1.153	0.07707	0.9911	1.341	1.843	0.06528	T	0.3191	0.2775	G
exm1317662	17	38122686	0.9665	0.08668	0.8155	1.146	-0.3927	0.6945	A	0.2067	0.2085	G
exm131767	1	186101539	1.011	0.07741	0.8686	1.176	0.1398	0.8888	A	0.359	0.3223	G
exm1317689	17	38131187	1.142	0.07381	0.9878	1.319	1.794	0.07289	A	0.371	0.3426	C
exm1318404	17	38457151	1.24	0.1001	1.019	1.509	2.151	0.03146	A	0.1594	0.1294	G
exm1318828	17	38640744	0.9567	0.08609	0.8081	1.133	-0.5146	0.6068	T	0.2094	0.2088	C
exm1318882	17	38645125	0.9923	0.08489	0.8402	1.172	-0.09125	0.9273	G	0.2228	0.2171	A
exm1319070	17	38855772	0.9627	0.08603	0.8133	1.139	-0.4424	0.6582	T	0.2404	0.2327	C
exm1319099	17	38857446	1.007	0.08369	0.855	1.187	0.08829	0.9296	C	0.2697	0.2529	A
exm1319283	17	38928014	0.9193	0.07566	0.7926	1.066	-1.112	0.2661	G	0.3509	0.3746	A
exm1319329	17	38935812	1.108	0.07836	0.95	1.292	1.305	0.192	A	0.3074	0.2756	G
exm1319333	17	38935876	1.114	0.1037	0.9087	1.365	1.037	0.2998	T	0.1544	0.1366	C
exm1319352	17	38936659	0.9413	0.07594	0.8111	1.092	-0.7971	0.4254	T	0.3266	0.3459	C
exm1319362	17	38938316	0.9327	0.07572	0.8041	1.082	-0.9195	0.3578	T	0.3492	0.3698	C
exm1319459	17	38955991	1.102	0.1359	0.8444	1.439	0.7156	0.4742	T	0.08291	0.07017	C
exm1319536	17	38978462	1.157	0.09928	0.9526	1.406	1.471	0.1413	T	0.1563	0.1381	C
exm1319588	17	38991052	1.118	0.1345	0.8592	1.456	0.8317	0.4056	G	0.0871	0.07225	T
exm131964	1	186273994	0.9273	0.07211	0.805	1.068	-1.047	0.2949	T	0.4218	0.4469	C
exm1319729	17	39041052	0.9249	0.1062	0.7511	1.139	-0.7353	0.4622	T	0.1214	0.1369	C
exm1319778	17	39084504	0.9818	0.07797	0.8426	1.144	-0.2358	0.8136	T	0.3205	0.3085	C
exm1319829	17	39114962	1.057	0.1051	0.8598	1.298	0.5237	0.6005	T	0.1332	0.1281	C
exm1319856	17	39116728	0.8331	0.1668	0.6008	1.155	-1.095	0.2735	A	0.04446	0.04885	G
exm1319926	17	39135084	0.9653	0.09334	0.8039	1.159	-0.3784	0.7051	G	0.1762	0.1785	A
exm1319941	17	39137104	0.9592	0.09387	0.798	1.153	-0.4437	0.6573	G	0.1734	0.1773	A
exm1319945	17	39137297	1.189	0.08037	1.015	1.392	2.151	0.03148	C	0.2794	0.2338	T
exm1319972	17	39140221	0.9617	0.09391	0.8001	1.156	-0.4153	0.6779	T	0.1734	0.1771	C
exm1319979	17	39140417	0.9592	0.09387	0.798	1.153	-0.4437	0.6573	C	0.1734	0.1773	T
exm1320079	17	39183304	1.154	0.09956	0.9495	1.403	1.439	0.1501	T	0.1639	0.155	C
exm1320143	17	39197499	0.8723	0.07601	0.7516	1.012	-1.797	0.07227	A	0.3273	0.3682	G
exm1321315	17	39579112	1.127	0.1356	0.8636	1.47	0.8784	0.3798	A	0.07993	0.06609	G
exm1321365	17	39580660	1.036	0.0864	0.8743	1.227	0.4053	0.6852	C	0.2422	0.2199	T
exm1321386	17	39593768	0.6887	0.1309	0.5328	0.8902	-2.849	0.004392	A	0.07563	0.1033	G
exm132142	1	186278219	0.9638	0.09232	0.8043	1.155	-0.3993	0.6896	C	0.1893	0.2061	A
exm1321491	17	39616430	0.9803	0.07545	0.8455	1.136	-0.2643	0.7915	G	0.3438	0.3593	T
exm1321530	17	39620565	0.9538	0.1022	0.7807	1.165	-0.4627	0.6436	T	0.1538	0.1456	C
exm1321555	17	39622385	1.163	0.128	0.9048	1.494	1.178	0.2387	G	0.08459	0.0792	A
exm1321696	17	39637244	1.208	0.07331	1.047	1.395	2.582	0.009836	A	0.3961	0.3549	G
exm1321737	17	39643646	1.203	0.0726	1.043	1.387	2.545	0.01093	G	0.4106	0.369	A
exm1321860	17	39659913	1.119	0.1365	0.856	1.462	0.8211	0.4116	G	0.08067	0.06993	A
exm1321904	17	39671724	1	0.1454	0.7523	1.33	0.002115	0.9983	C	0.06879	0.06246	T
exm1321963	17	39674641	0.9698	0.09127	0.8109	1.16	-0.3362	0.7367	T	0.1943	0.1903	C
exm132198	1	186289510	0.8619	0.1365	0.6596	1.126	-1.089	0.2763	A	0.06784	0.08407	G
exm1322569	17	39883350	0.8785	0.08446	0.7445	1.037	-1.533	0.1252	A	0.2328	0.2542	G
exm1322587	17	39884065	1.245	0.1028	1.018	1.523	2.134	0.03287	A	0.1728	0.1345	C
exm1322599	17	39884583	1.048	0.08235	0.8921	1.232	0.5731	0.5666	G	0.2546	0.2508	A
exm1322655	17	39890876	1.134	0.07575	0.9774	1.315	1.658	0.09727	T	0.3748	0.3434	C
exm1322861	17	39967442	1.222	0.07274	1.059	1.409	2.754	0.00588	T	0.4765	0.4099	C
exm1323024	17	39983820	1.107	0.1236	0.869	1.411	0.8239	0.41	G	0.1022	0.08277	A
exm132334	1	186321242	0.686	0.1605	0.5009	0.9396	-2.348	0.01887	T	0.05387	0.0625	C
exm1323676	17	40257163	1.073	0.1043	0.8749	1.317	0.6776	0.498	C	0.1386	0.1233	T
exm1323851	17	40274873	0.9454	0.0993	0.7782	1.149	-0.5651	0.572	C	0.1448	0.1415	A
exm1324081	17	40341909	1.131	0.09966	0.9304	1.375	1.236	0.2163	A	0.1575	0.1488	G
exm1324855	17	40722029	0.9953	0.09443	0.8271	1.198	-0.0497	0.9604	G	0.1709	0.1667	A
exm1326521	17	41223094	0.9799	0.07669	0.8432	1.139	-0.2642	0.7917	C	0.3007	0.3094	T
exm1326586	17	41244000	0.9872	0.07659	0.8496	1.147	-0.1684	0.8663	C	0.302	0.3092	T
exm1326601	17	41244435	0.9955	0.07646	0.857	1.156	-0.0584	0.9534	C	0.2998	0.3056	T
exm1326613	17	41244936	1.043	0.07373	0.9031	1.206	0.5774	0.5637	A	0.3459	0.34	G
exm1326846	17	41361960	0.9946	0.07706	0.8551	1.157	-0.07078	0.9436	G	0.3048	0.3102	A
exm1327233	17	41879074	1.027	0.1235	0.8064	1.309	0.2181	0.8273	C	0.09296	0.0939	T
exm1327367	17	41931375	1.124	0.1285	0.8736	1.446	0.9086	0.3636	G	0.09799	0.08079	A
exm1327856	17	42225547	1.054	0.0714	0.9163	1.212	0.7357	0.4619	C	0.4782	0.4705	A
exm1328246	17	42328621	1.125	0.162	0.8188	1.545	0.7258	0.468	A	0.05236	0.04917	G
exm1328375	17	42338945	0.9792	0.09956	0.8056	1.19	-0.2109	0.8329	C	0.1524	0.1583	T
exm1328455	17	42398052	0.8272	0.07787	0.7102	0.9636	-2.436	0.01487	A	0.3233	0.3471	G
exm1329065	17	42744238	1.037	0.1339	0.7975	1.348	0.2704	0.7868	C	0.08319	0.0758	A
exm1329394	17	42927721	0.9302	0.1136	0.7446	1.162	-0.6368	0.5242	A	0.1206	0.1149	G
exm1329566	17	42987524	0.902	0.0877	0.7595	1.071	-1.176	0.2395	C	0.2206	0.2325	T
exm1329584	17	42989063	0.9188	0.173	0.6546	1.29	-0.4891	0.6248	T	0.04569	0.05096	C
exm1329841	17	43111558	1.038	0.1121	0.8329	1.292	0.3288	0.7423	A	0.1173	0.1197	G
exm1330348	17	43333125	0.9473	0.07357	0.8201	1.094	-0.7366	0.4614	T	0.4054	0.411	C
exm1330866	17	43923266	0.9584	0.1303	0.7424	1.237	-0.3258	0.7446	A	0.09275	0.08157	G
exm1330895	17	43923683	0.9623	0.1299	0.746	1.241	-0.2962	0.7671	G	0.09296	0.08141	A
exm1330915	17	43924073	0.9627	0.1299	0.7463	1.242	-0.2924	0.77	C	0.09296	0.08136	T
exm1330919	17	43924130	0.9566	0.1305	0.7407	1.235	-0.3405	0.7335	A	0.09259	0.08095	G
exm1330998	17	44061023	0.961	0.1299	0.7449	1.24	-0.3064	0.7593	A	0.09296	0.08141	G
[truncated: 246,102 more rows]
