# Supplementary material for: Genome-wide association study of psychiatric and substance use comorbidity in Mexican individuals
Source: Sci Rep. 2021 Mar 24;11:6771. doi: 10.1038/s41598-021-85881-4 (PMC7990941; doi:10.1038/s41598-021-85881-4)
Supplement: Supplementary file 2 — Supplementary Table S2. [file 41598_2021_85881_MOESM2_ESM.zip]

Archive with 1 entries (1 files):
- SupplementaryTableS2.txt
