# Supplementary material for: Genome-wide association study of psychiatric and substance use comorbidity in Mexican individuals
Source: Sci Rep. 2021 Mar 24;11:6771. doi: 10.1038/s41598-021-85881-4 (PMC7990941; doi:10.1038/s41598-021-85881-4)
Supplement: Supplementary file 2 — Supplementary Table S2. [file 41598_2021_85881_MOESM2_ESM.zip › SupplementaryTableS2.txt]

SNP	CHR	BP	OR	SE	L95	U95	STAT	P	A1	F_A	F_U	A2
1KG_10_33123774	10	33123774	0.986	0.06384	0.87	1.117	-0.2205	0.8255	I	0.3453	0.3487	D
1KG_1_14106394	1	14106394	0.8974	0.07095	0.7809	1.031	-1.526	0.1269	D	0.2756	0.269	I
1KG_15_99511804	15	99511804	0.988	0.06311	0.8731	1.118	-0.1912	0.8484	I	0.4894	0.4793	D
1KG_20_16729654	20	16729654	0.9797	0.08058	0.8366	1.147	-0.2543	0.7993	D	0.1751	0.1803	I
1KG_3_122459289	3	122459289	0.9139	0.08051	0.7805	1.07	-1.119	0.2633	I	0.1715	0.1769	D
1KG_3_8671350	3	8671350	1.004	0.08272	0.8534	1.18	0.04389	0.965	I	0.1878	0.1727	D
1KG_6_30558477	6	30558477	1.017	0.06506	0.8954	1.155	0.2611	0.7941	D	0.3511	0.348	I
1KG_9_125391770	9	125391770	0.8855	0.08109	0.7553	1.038	-1.5	0.1336	I	0.2013	0.2085	D
chr12_57567762	12	57567762	0.906	0.06178	0.8027	1.023	-1.598	0.11	C	0.4477	0.4413	A
chr1_46908710	1	46908710	1.151	0.1323	0.8884	1.492	1.066	0.2865	A	0.06	0.06203	G
chr17_39595484	17	39595484	1.119	0.1248	0.8761	1.429	0.9004	0.3679	A	0.07431	0.06143	G
chr20_44047974	20	44047974	1.004	0.09326	0.8366	1.206	0.04697	0.9625	A	0.1201	0.1298	G
chr6_152658141	6	152658141	1.089	0.1277	0.8476	1.398	0.665	0.5061	A	0.06516	0.06156	C
exm100042	1	152282267	0.9231	0.06238	0.8168	1.043	-1.283	0.1993	A	0.476	0.5116	G
exm1000949	12	49993678	0.9512	0.1115	0.7645	1.184	-0.4485	0.6538	T	0.08255	0.08305	C
exm1001828	12	50369305	0.9796	0.0672	0.8587	1.118	-0.3061	0.7595	A	0.3153	0.3391	G
exm1002141	12	50537815	0.998	0.07361	0.8639	1.153	-0.02745	0.9781	A	0.2404	0.2266	G
exm1002276	12	50744119	1.103	0.08213	0.9389	1.295	1.192	0.2332	G	0.1966	0.1742	A
exm1002419	12	50749554	0.8483	0.06791	0.7426	0.969	-2.423	0.01538	T	0.2847	0.3328	G
exm1002434	12	50754563	1.103	0.08213	0.9389	1.295	1.192	0.2332	T	0.1966	0.1742	G
exm1002721	12	51203371	1.041	0.08407	0.8828	1.227	0.477	0.6334	T	0.1868	0.1651	C
exm1002742	12	51236802	1.088	0.0702	0.9478	1.248	1.196	0.2317	C	0.2836	0.2698	T
exm1002762	12	51237816	1.118	0.0902	0.9369	1.334	1.237	0.2159	A	0.1557	0.1336	G
exm1002912	12	51442944	0.9081	0.06466	0.8	1.031	-1.491	0.1359	G	0.3813	0.3789	A
exm1003138	12	51681903	0.8963	0.1161	0.7139	1.125	-0.9431	0.3456	T	0.08043	0.07768	C
exm1003199	12	51707626	1.021	0.1158	0.8133	1.28	0.1753	0.8608	T	0.08362	0.07328	C
exm1003221	12	51723499	1.001	0.1244	0.7844	1.278	0.008852	0.9929	C	0.06942	0.06212	T
exm1003254	12	51737562	1.427	0.09954	1.174	1.734	3.569	0.000358	C	0.134	0.09831	T
exm1003257	12	51737607	1.034	0.06562	0.9091	1.176	0.5081	0.6114	A	0.4638	0.4854	G
exm1003772	12	52284668	1.237	0.1177	0.9819	1.557	1.805	0.07106	A	0.08964	0.06443	C
exm1004250	12	52631313	0.8252	0.1227	0.6489	1.05	-1.566	0.1174	A	0.07277	0.0722	G
exm1004519	12	52708420	0.9874	0.06292	0.8728	1.117	-0.2021	0.8398	G	0.4523	0.466	A
exm1004821	12	52777513	0.9004	0.06571	0.7916	1.024	-1.597	0.1103	C	0.3335	0.3647	T
exm1004824	12	52777578	0.9005	0.0657	0.7917	1.024	-1.596	0.1105	T	0.3332	0.3645	C
exm1004876	12	52788928	0.9955	0.07171	0.865	1.146	-0.06235	0.9503	A	0.2632	0.2493	G
exm1004994	12	52818377	0.9117	0.06971	0.7953	1.045	-1.326	0.1849	T	0.277	0.2996	C
exm1005075	12	52827608	0.8863	0.08306	0.7532	1.043	-1.453	0.1463	T	0.1613	0.1769	C
exm1005090	12	52827818	1.175	0.06838	1.028	1.344	2.363	0.01812	T	0.3028	0.2769	C
exm1005511	12	52908872	0.8473	0.09026	0.7099	1.011	-1.836	0.06637	T	0.1345	0.1498	C
exm1005516	12	52908917	0.8454	0.08998	0.7087	1.008	-1.867	0.06194	C	0.1357	0.1511	T
exm1005630	12	52938320	0.9976	0.0747	0.8618	1.155	-0.03173	0.9747	T	0.2279	0.2451	C
exm1005644	12	52938497	1.042	0.06423	0.9189	1.182	0.643	0.5202	C	0.497	0.4871	A
exm1005717	12	52946498	1.189	0.1081	0.9619	1.469	1.6	0.1095	T	0.1082	0.08639	C
exm1005809	12	52965173	0.893	0.06313	0.7891	1.011	-1.793	0.07301	T	0.4284	0.4609	G
exm100588	1	152323132	0.9431	0.06353	0.8327	1.068	-0.9219	0.3566	T	0.3966	0.4234	G
exm1005935	12	52986187	0.9028	0.08073	0.7707	1.058	-1.267	0.2052	C	0.1881	0.1837	T
exm1005958	12	52992812	0.9003	0.08065	0.7687	1.054	-1.302	0.1928	C	0.1881	0.1842	T
exm1006019	12	53004603	1.234	0.1398	0.9384	1.623	1.505	0.1323	A	0.06218	0.04956	G
exm1006180	12	53044267	0.9351	0.1395	0.7113	1.229	-0.481	0.6305	T	0.05499	0.04949	C
exm1006206	12	53045626	1.014	0.0673	0.8888	1.157	0.2085	0.8348	C	0.3146	0.3185	T
exm1006232	12	53069014	1.065	0.0679	0.9321	1.216	0.9251	0.3549	C	0.2826	0.2687	T
exm1006402	12	53088484	1.093	0.06734	0.9574	1.247	1.314	0.1889	T	0.3013	0.283	C
exm1006468	12	53162528	0.957	0.07015	0.8341	1.098	-0.6263	0.5311	A	0.2668	0.2641	G
exm1006550	12	53167395	0.9618	0.0707	0.8373	1.105	-0.5515	0.5813	T	0.2654	0.2614	C
exm1006634	12	53185492	1	0.07588	0.8619	1.16	0.0006239	0.9995	T	0.2175	0.2145	C
exm1006776	12	53205757	1.051	0.1181	0.8337	1.325	0.4201	0.6744	C	0.0817	0.07157	T
exm1006802	12	53207628	1.115	0.1228	0.8762	1.418	0.8838	0.3768	A	0.07574	0.06309	G
exm1006997	12	53238347	1.04	0.07603	0.8963	1.207	0.5195	0.6034	A	0.2213	0.2185	G
exm1007049	12	53242440	0.9856	0.06305	0.871	1.115	-0.2304	0.8178	A	0.4427	0.4302	G
exm1007057	12	53242579	1.028	0.07347	0.8899	1.187	0.372	0.7099	T	0.2378	0.2385	C
exm1007656	12	53497402	1.069	0.09527	0.8871	1.289	0.702	0.4827	G	0.1297	0.1201	A
exm1007698	12	53509933	1.017	0.08543	0.8606	1.203	0.2025	0.8395	T	0.1661	0.1553	C
exm100796	1	152326843	0.9556	0.08051	0.8161	1.119	-0.5646	0.5723	T	0.1634	0.1808	C
exm1008125	12	53662624	1.236	0.1041	1.008	1.516	2.035	0.04181	C	0.1136	0.09017	A
exm1008191	12	53671005	0.9353	0.07994	0.7997	1.094	-0.8367	0.4028	A	0.188	0.2095	G
exm1008313	12	53682457	1.012	0.07138	0.8795	1.163	0.1612	0.872	A	0.2474	0.2437	G
exm1009064	12	54069925	0.9711	0.1134	0.7777	1.213	-0.2583	0.7962	A	0.08213	0.09458	G
exm1009106	12	54109659	0.9359	0.09094	0.7831	1.119	-0.7285	0.4663	T	0.1328	0.1359	C
exm1009246	12	54367690	0.958	0.08435	0.812	1.13	-0.5093	0.6105	T	0.1656	0.1719	C
exm1009346	12	54403384	0.9128	0.1055	0.7422	1.123	-0.8645	0.3873	T	0.09511	0.1028	G
exm100941	1	152329435	0.9376	0.06377	0.8274	1.062	-1.011	0.3122	T	0.4017	0.4286	C
exm1009447	12	54448106	1.049	0.1252	0.8205	1.34	0.379	0.7047	G	0.07149	0.06102	A
exm100969	1	152331240	0.9467	0.06324	0.8363	1.072	-0.8661	0.3864	A	0.4029	0.4271	G
exm100981	1	152382120	1.01	0.06449	0.8897	1.146	0.147	0.8832	T	0.3691	0.3819	C
exm1009932	12	54911426	0.9635	0.1001	0.7919	1.172	-0.3715	0.7103	T	0.1021	0.1095	C
exm1010227	12	55355033	0.9248	0.07324	0.8012	1.068	-1.067	0.286	T	0.24	0.2624	C
exm1010343	12	55523685	1.007	0.09333	0.8389	1.209	0.07758	0.9382	T	0.144	0.1269	C
exm1010354	12	55523860	1.006	0.09353	0.8374	1.208	0.06319	0.9496	C	0.1434	0.1262	A
exm1010375	12	55524172	1.001	0.09358	0.8335	1.203	0.01371	0.9891	A	0.143	0.1258	G
exm1010442	12	55641075	1.042	0.09541	0.8641	1.256	0.4287	0.6682	G	0.1366	0.1174	A
exm1010452	12	55641295	1.05	0.09514	0.8717	1.266	0.5161	0.6058	G	0.139	0.1182	A
exm1010453	12	55641328	1.043	0.09539	0.8655	1.258	0.4457	0.6558	A	0.1366	0.1173	G
exm1010511	12	55688895	0.8703	0.07904	0.7454	1.016	-1.758	0.07869	G	0.1787	0.2061	A
exm1010557	12	55714772	0.9525	0.06865	0.8326	1.09	-0.7083	0.4788	G	0.2694	0.2915	A
exm1010578	12	55715048	1.002	0.1229	0.7875	1.275	0.01536	0.9877	T	0.07447	0.06377	C
exm1010581	12	55715119	0.9443	0.06867	0.8254	1.08	-0.8341	0.4042	G	0.2681	0.2922	A
exm1010610	12	55725690	0.9966	0.1231	0.783	1.268	-0.02761	0.978	T	0.07404	0.06377	C
exm1010716	12	55794976	0.9872	0.1148	0.7882	1.236	-0.1126	0.9104	A	0.08766	0.074	G
exm1010821	12	55846623	1.031	0.1258	0.8057	1.319	0.2426	0.8083	C	0.07051	0.05902	T
exm1010856	12	55863381	0.9352	0.06795	0.8186	1.068	-0.9855	0.3244	A	0.2774	0.2988	G
exm1010999	12	56030938	0.9678	0.06382	0.854	1.097	-0.5125	0.6083	T	0.373	0.3759	C
exm1011022	12	56031273	0.963	0.06367	0.85	1.091	-0.5915	0.5542	A	0.3736	0.3775	G
exm1011180	12	56089357	1.017	0.07936	0.8708	1.189	0.2162	0.8288	C	0.2416	0.2119	T
exm1011349	12	56115233	1.051	0.1077	0.8507	1.298	0.4586	0.6465	A	0.08383	0.09137	G
exm101276	1	152681603	0.9492	0.09354	0.7902	1.14	-0.5574	0.5773	G	0.1323	0.1376	A
exm101296	1	152681835	1.074	0.1073	0.8704	1.325	0.6658	0.5055	T	0.09095	0.09177	G
exm101311	1	152692472	1.028	0.06573	0.9039	1.17	0.4225	0.6727	C	0.3157	0.3124	A
exm101313	1	152692512	1.063	0.1422	0.804	1.404	0.4266	0.6697	A	0.05026	0.0465	G
exm101333	1	152732174	1.015	0.06752	0.8896	1.159	0.2268	0.8206	C	0.2969	0.3077	T
exm1013353	12	56743044	0.9792	0.09082	0.8195	1.17	-0.2317	0.8168	A	0.1262	0.1437	G
exm1013486	12	56814653	1.045	0.06694	0.9164	1.191	0.6553	0.5123	A	0.3387	0.3244	G
exm101349	1	152732567	0.9988	0.06686	0.8761	1.139	-0.01859	0.9852	A	0.3078	0.321	G
exm1013519	12	56815922	1.039	0.07812	0.8911	1.21	0.4836	0.6286	C	0.2579	0.2288	T
exm1013725	12	56865338	0.9975	0.07404	0.8627	1.153	-0.03413	0.9728	G	0.2374	0.2414	A
exm1014119	12	57109792	0.9549	0.08224	0.8127	1.122	-0.5617	0.5743	A	0.1714	0.1684	G
exm1014330	12	57114100	0.9414	0.0818	0.8019	1.105	-0.7387	0.4601	A	0.1699	0.1678	G
exm1014414	12	57146069	0.9033	0.08954	0.7579	1.077	-1.136	0.2559	G	0.1268	0.1384	T
exm1014631	12	57390038	1.077	0.105	0.877	1.324	0.7097	0.4779	C	0.09915	0.08814	T
exm1014783	12	57422934	1.047	0.1105	0.8434	1.301	0.4195	0.6749	A	0.08831	0.08163	G
exm1014881	12	57433051	1.129	0.07125	0.9822	1.299	1.708	0.08772	A	0.274	0.2779	G
exm1015309	12	57567762	0.9055	0.06182	0.8022	1.022	-1.605	0.1085	C	0.4476	0.4412	T
exm1016213	12	57859431	1.055	0.07511	0.911	1.223	0.7183	0.4726	A	0.2679	0.2412	G
exm1016307	12	57865321	1.051	0.07504	0.9075	1.218	0.6661	0.5054	A	0.2692	0.2418	G
exm101636	1	152882610	0.9658	0.06377	0.8523	1.094	-0.5457	0.5853	G	0.3785	0.3988	A
exm1016381	12	57870155	1.076	0.07485	0.9292	1.246	0.9796	0.3273	C	0.2729	0.2422	A
exm1017126	12	58010163	0.9774	0.07897	0.8373	1.141	-0.2889	0.7726	A	0.223	0.2069	G
exm1017174	12	58015494	0.9291	0.08037	0.7937	1.088	-0.9152	0.3601	A	0.2044	0.1966	G
exm1018465	12	62928633	1.012	0.06802	0.8858	1.156	0.1764	0.86	A	0.2836	0.2783	G
exm1018735	12	63954300	0.8389	0.1316	0.6482	1.086	-1.336	0.1817	T	0.06341	0.06387	C
exm1019103	12	64746833	0.9867	0.07692	0.8486	1.147	-0.1741	0.8618	T	0.1877	0.1919	C
exm1019661	12	66546100	0.9113	0.07762	0.7827	1.061	-1.197	0.2313	G	0.1962	0.1956	A
exm1019702	12	66605228	0.9143	0.1512	0.6798	1.23	-0.5923	0.5536	A	0.046	0.0424	G
exm1019806	12	66698895	1.101	0.06768	0.9643	1.257	1.422	0.1549	C	0.3421	0.3014	T
exm1019923	12	66725160	1.032	0.06873	0.9022	1.181	0.4633	0.6432	C	0.3494	0.3264	T
exm1019927	12	66725202	0.9248	0.06925	0.8074	1.059	-1.129	0.2589	T	0.263	0.2885	C
exm1020351	12	68707287	1.085	0.08296	0.9218	1.276	0.9779	0.3281	A	0.1719	0.154	G
exm1020362	12	68708761	0.9484	0.06485	0.8352	1.077	-0.8176	0.4136	C	0.3311	0.338	T
exm1020377	12	68709892	1.037	0.06581	0.9113	1.179	0.5482	0.5836	T	0.3536	0.3607	C
exm1020421	12	68720627	0.9294	0.06463	0.8188	1.055	-1.134	0.257	G	0.3306	0.341	A
exm102074	1	153276449	1.014	0.1158	0.8079	1.272	0.1168	0.907	C	0.07191	0.08209	T
exm102076	1	153277423	0.9658	0.06122	0.8566	1.089	-0.5678	0.5702	T	0.4911	0.4983	C
exm1021090	12	70091452	1.213	0.1102	0.9774	1.505	1.752	0.0797	G	0.0937	0.08384	A
exm1021356	12	70963619	1.013	0.1212	0.7984	1.284	0.1026	0.9183	A	0.07489	0.06712	G
exm1021427	12	70983895	1.021	0.1061	0.8291	1.257	0.1944	0.8459	C	0.09489	0.08983	A
exm1021461	12	70990054	0.8935	0.08281	0.7596	1.051	-1.36	0.1738	C	0.1664	0.1703	T
exm1021467	12	71002893	0.9603	0.06269	0.8492	1.086	-0.6468	0.5178	C	0.4655	0.4749	T
exm102151	1	153314153	0.9908	0.07664	0.8526	1.151	-0.1212	0.9036	C	0.1972	0.1976	A
exm1021510	12	71029733	0.959	0.06593	0.8427	1.091	-0.6352	0.5253	T	0.368	0.3958	C
exm1021548	12	71094955	0.9028	0.1389	0.6877	1.185	-0.7361	0.4617	T	0.04894	0.05492	C
exm1021558	12	71139664	0.9075	0.09093	0.7593	1.085	-1.068	0.2856	T	0.1397	0.1419	C
exm1021627	12	71523134	0.9942	0.09206	0.83	1.191	-0.06361	0.9493	C	0.1474	0.1296	A
exm1021654	12	71533622	1.023	0.08847	0.8599	1.216	0.2537	0.7997	T	0.1549	0.1566	C
exm1021777	12	71977787	1.011	0.1195	0.7998	1.278	0.09121	0.9273	C	0.07404	0.07627	T
exm1021834	12	72008421	1.083	0.1246	0.8483	1.382	0.6394	0.5226	C	0.06984	0.0688	T
exm1022546	12	75715330	1.041	0.1064	0.8449	1.282	0.3756	0.7072	A	0.1099	0.09626	C
exm1022737	12	75900382	0.9031	0.06423	0.7963	1.024	-1.587	0.1125	T	0.3656	0.399	C
exm102282	1	153410822	1.02	0.07221	0.8854	1.175	0.2738	0.7842	C	0.2464	0.2364	A
exm1023198	12	77449790	0.9111	0.1333	0.7016	1.183	-0.698	0.4851	A	0.05872	0.05763	G
exm102333	1	153509890	0.9245	0.08975	0.7754	1.102	-0.8751	0.3815	C	0.1294	0.14	T
exm1023406	12	78542699	0.9919	0.0669	0.87	1.131	-0.121	0.9037	T	0.3684	0.3522	C
exm1023804	12	80699475	0.8998	0.08735	0.7582	1.068	-1.209	0.2268	T	0.135	0.1551	G
exm102385	1	153520954	1.189	0.1302	0.9208	1.534	1.327	0.1847	T	0.06309	0.0536	C
exm1023908	12	80747242	1.166	0.07586	1.005	1.353	2.024	0.04293	A	0.2176	0.2014	G
exm1023935	12	80750659	0.8064	0.07744	0.6928	0.9385	-2.779	0.005452	A	0.1832	0.2167	G
exm1023953	12	80761411	0.8	0.07803	0.6865	0.9322	-2.86	0.004235	T	0.1809	0.215	G
exm1023955	12	80761430	1.116	0.06292	0.9862	1.262	1.739	0.08203	G	0.4386	0.432	A
exm1023970	12	80765800	1.028	0.06498	0.9051	1.168	0.4256	0.6704	G	0.3791	0.3521	A
exm1023988	12	80838175	0.9744	0.08696	0.8217	1.155	-0.2981	0.7656	T	0.1417	0.1529	C
exm1023992	12	80838564	1.035	0.09205	0.8646	1.24	0.379	0.7047	T	0.1249	0.1293	C
exm1024028	12	80899901	0.9611	0.06169	0.8517	1.085	-0.6428	0.5204	C	0.4714	0.4838	A
exm1024031	12	80900348	0.8539	0.06944	0.7452	0.9784	-2.274	0.02294	G	0.2534	0.2746	T
exm1024033	12	80900381	0.9209	0.09121	0.7702	1.101	-0.9032	0.3664	C	0.1231	0.1393	T
exm1024042	12	80933609	0.9168	0.08881	0.7703	1.091	-0.9778	0.3282	G	0.1308	0.1478	A
exm1024045	12	80935345	0.888	0.06811	0.777	1.015	-1.744	0.08116	C	0.2734	0.29	T
exm1024058	12	80936026	0.752	0.119	0.5956	0.9495	-2.396	0.01657	G	0.0761	0.08538	A
exm1024699	12	85266484	1.151	0.1124	0.9235	1.435	1.252	0.2107	A	0.08796	0.07812	G
exm1024778	12	85438499	1.012	0.06448	0.8916	1.148	0.1802	0.857	A	0.3921	0.3985	G
exm1024887	12	85466723	1.004	0.06415	0.8851	1.138	0.05652	0.9549	A	0.3909	0.399	G
exm1025079	12	86198935	0.9706	0.1203	0.7668	1.229	-0.248	0.8041	T	0.07234	0.07593	C
exm1025223	12	88380094	0.8304	0.117	0.6602	1.044	-1.588	0.1122	C	0.07892	0.08254	T
exm1025441	12	88500847	1.024	0.0817	0.8721	1.201	0.2853	0.7754	C	0.1838	0.192	T
exm1025456	12	88508258	0.9789	0.095	0.8126	1.179	-0.2246	0.8223	C	0.1211	0.1363	T
exm1025647	12	89744773	0.9552	0.07273	0.8283	1.102	-0.6307	0.5283	C	0.2281	0.2378	A
exm1025651	12	89745477	1.014	0.06151	0.8992	1.144	0.2323	0.8163	C	0.4927	0.4901	A
exm1025724	12	89916811	0.956	0.07969	0.8178	1.118	-0.5649	0.5722	T	0.1851	0.1868	C
exm1025757	12	89917518	0.941	0.0622	0.833	1.063	-0.9776	0.3283	A	0.4315	0.4556	G
exm1026084	12	91552187	0.9463	0.1045	0.7711	1.161	-0.528	0.5975	C	0.09149	0.1027	T
exm1026156	12	92818482	1.091	0.1089	0.8809	1.35	0.7961	0.426	T	0.1072	0.0861	C
exm1026270	12	93150102	0.8224	0.08343	0.6984	0.9686	-2.343	0.01913	T	0.1787	0.179	C
exm1026657	12	94620432	1.17	0.09552	0.9701	1.411	1.642	0.1005	T	0.114	0.1095	G
exm1026843	12	94772742	1.061	0.07403	0.9181	1.227	0.8061	0.4202	T	0.2238	0.2278	C
exm1027183	12	95604290	0.9331	0.07524	0.8052	1.081	-0.9197	0.3577	C	0.2021	0.2209	T
exm1027306	12	95694394	0.9906	0.06538	0.8714	1.126	-0.1448	0.8849	G	0.3535	0.3674	A
exm1027449	12	95927762	1.062	0.07955	0.9089	1.241	0.7594	0.4476	T	0.1962	0.1797	C
exm1027519	12	96131895	1.323	0.1445	0.9967	1.757	1.937	0.05272	G	0.0583	0.04068	A
exm1027621	12	96288860	0.9731	0.1182	0.7718	1.227	-0.231	0.8173	C	0.08183	0.07873	T
exm1027775	12	96374614	1.13	0.1103	0.9101	1.402	1.106	0.2689	C	0.09191	0.07191	T
exm1028453	12	98928103	0.9713	0.08247	0.8263	1.142	-0.3536	0.7236	T	0.1621	0.1731	C
exm1028547	12	99007623	1.092	0.0638	0.9637	1.238	1.381	0.1674	T	0.3586	0.3424	C
exm1028855	12	100042163	0.9981	0.1032	0.8154	1.222	-0.01827	0.9854	G	0.1162	0.09504	A
exm1028879	12	100048951	0.794	0.1168	0.6314	0.9983	-1.975	0.04831	G	0.06729	0.08576	A
exm1028972	12	100452564	1.042	0.08027	0.8899	1.219	0.507	0.6122	T	0.1793	0.1925	G
exm1029660	12	101560328	1.053	0.1133	0.8437	1.315	0.4598	0.6457	A	0.09442	0.08038	C
exm1029708	12	101587518	1.015	0.1098	0.8187	1.259	0.1376	0.8906	T	0.09787	0.08542	C
exm1029974	12	101739442	0.7503	0.1336	0.5775	0.975	-2.15	0.03159	A	0.0509	0.06454	G
exm1030353	12	102108345	1.102	0.06706	0.9667	1.257	1.455	0.1457	C	0.3443	0.3356	T
exm10307	1	6705944	1.131	0.09434	0.94	1.361	1.304	0.1922	T	0.1239	0.116	C
exm1031012	12	103872172	0.9468	0.07849	0.8118	1.104	-0.6959	0.4865	T	0.1964	0.1919	G
exm1031104	12	104048454	1.095	0.1052	0.8912	1.346	0.8641	0.3875	A	0.09487	0.09273	C
exm1031360	12	104124018	1.008	0.09121	0.8433	1.206	0.09068	0.9277	C	0.1312	0.133	A
exm1031710	12	104345384	1.041	0.1391	0.7929	1.368	0.2909	0.7712	A	0.05324	0.05529	G
exm1031753	12	104376693	0.9997	0.1327	0.7708	1.297	-0.002408	0.9981	A	0.05835	0.06271	G
exm1031783	12	104380734	0.8522	0.08516	0.7212	1.007	-1.878	0.06039	A	0.1498	0.1736	G
exm1031838	12	104408794	0.9626	0.09243	0.8031	1.154	-0.4129	0.6797	T	0.1204	0.1264	C
exm1031949	12	104645405	0.9876	0.06763	0.865	1.128	-0.185	0.8532	T	0.292	0.3087	C
exm1032530	12	105583877	0.963	0.06905	0.8411	1.103	-0.5459	0.5851	A	0.2821	0.2939	G
exm1032836	12	106704974	0.9984	0.06361	0.8814	1.131	-0.02528	0.9798	G	0.374	0.3881	A
exm1033374	12	107937768	1.013	0.06389	0.8935	1.148	0.1976	0.8434	A	0.4157	0.4478	G
exm1033788	12	108618630	1.062	0.09277	0.8859	1.274	0.6534	0.5135	T	0.1401	0.1221	C
exm103421	1	153941514	0.9628	0.06224	0.8522	1.088	-0.6098	0.542	T	0.4685	0.4817	C
exm1034277	12	109017898	1.01	0.08056	0.8623	1.182	0.1205	0.9041	T	0.1757	0.1783	C
exm1035187	12	109696838	0.9436	0.1005	0.7749	1.149	-0.578	0.5633	G	0.1077	0.1031	A
exm1035335	12	109826634	1.048	0.06582	0.9208	1.192	0.7071	0.4795	A	0.4091	0.4195	C
exm1035458	12	109883374	0.9373	0.06134	0.8312	1.057	-1.055	0.2914	T	0.4749	0.5041	C
exm1035579	12	109937534	1.091	0.06092	0.9682	1.229	1.43	0.1527	A	0.4557	0.4268	G
exm1035738	12	110013879	1.087	0.1324	0.8386	1.409	0.6303	0.5285	A	0.0617	0.04983	G
exm1036111	12	110341933	0.9733	0.1018	0.7972	1.188	-0.266	0.7902	G	0.1055	0.1003	A
exm103616	1	153994647	0.9634	0.06219	0.8529	1.088	-0.5989	0.5492	T	0.4583	0.4715	C
exm1037191	12	111731276	0.9121	0.1277	0.7101	1.172	-0.72	0.4715	A	0.05903	0.06974	G
exm1037423	12	111884608	1.043	0.08522	0.8822	1.232	0.4886	0.6251	T	0.1855	0.1611	C
exm1037605	12	111993712	0.9769	0.07533	0.8428	1.132	-0.3104	0.7562	T	0.2234	0.2447	C
exm1038037	12	112375990	0.8618	0.09588	0.7141	1.04	-1.551	0.1208	C	0.1098	0.1226	A
exm1038106	12	112477055	1.069	0.07118	0.9295	1.229	0.9332	0.3507	C	0.2732	0.2823	T
exm1038853	12	113348870	1.043	0.073	0.9037	1.203	0.5724	0.5671	G	0.2585	0.2373	A
exm1038894	12	113357193	0.9901	0.08554	0.8372	1.171	-0.1169	0.907	G	0.1698	0.1569	A
exm1038896	12	113357209	0.961	0.09252	0.8017	1.152	-0.4296	0.6675	G	0.1397	0.1283	A
exm1038911	12	113357442	0.9579	0.0925	0.7991	1.148	-0.4646	0.6422	G	0.1398	0.129	A
exm1038918	12	113376388	1.002	0.08872	0.8419	1.192	0.02073	0.9835	G	0.1681	0.1529	A
exm1039024	12	113401212	1.118	0.08014	0.9556	1.308	1.393	0.1637	T	0.1877	0.1898	G
exm1039185	12	113448288	0.9777	0.09299	0.8148	1.173	-0.2421	0.8087	A	0.1391	0.1264	G
exm1039387	12	113553481	0.9668	0.09441	0.8035	1.163	-0.3572	0.721	C	0.1281	0.1262	T
exm1039981	12	113758166	0.9996	0.1275	0.7786	1.283	-0.002949	0.9976	A	0.06085	0.06208	G
exm1040107	12	113825679	1.124	0.1357	0.8618	1.467	0.8639	0.3876	T	0.06128	0.0461	C
exm1040295	12	114282496	1.056	0.08573	0.8929	1.25	0.6391	0.5228	T	0.167	0.1648	C
exm1040346	12	114377835	1.084	0.1374	0.8279	1.419	0.5852	0.5584	G	0.05859	0.0508	A
exm1040392	12	114386639	1.152	0.1385	0.8783	1.512	1.024	0.306	G	0.0566	0.04746	A
exm1040431	12	114395651	1.153	0.1353	0.8845	1.503	1.053	0.2925	C	0.0601	0.05051	T
exm104078	1	154295592	0.9162	0.07924	0.7844	1.07	-1.104	0.2695	T	0.1796	0.1854	C
exm1041102	12	117383320	1.009	0.1002	0.8289	1.228	0.08813	0.9298	G	0.1115	0.1047	A
exm1041402	12	117693817	0.9894	0.06808	0.8658	1.131	-0.1562	0.8759	G	0.3573	0.3331	A
exm1041746	12	118509191	1.046	0.06161	0.9273	1.181	0.7341	0.4629	G	0.4608	0.4436	A
exm1041762	12	118511726	0.7736	0.1232	0.6077	0.9848	-2.084	0.03716	T	0.0617	0.07966	C
exm1042018	12	119568596	1.027	0.08383	0.8717	1.211	0.322	0.7474	A	0.159	0.1599	G
exm1042045	12	119588962	1.08	0.06839	0.9446	1.235	1.126	0.2601	A	0.3115	0.2931	G
exm1042115	12	119866533	1.007	0.08385	0.8543	1.187	0.08239	0.9343	G	0.1736	0.1512	A
exm1043174	12	120661977	0.7945	0.09617	0.658	0.9593	-2.392	0.01674	T	0.1115	0.1291	C
exm104320	1	154426970	1.008	0.06287	0.891	1.14	0.1245	0.901	A	0.4302	0.4149	C
exm1043475	12	120954490	0.9164	0.1005	0.7525	1.116	-0.8683	0.3852	T	0.1009	0.1146	C
exm1043817	12	121176083	0.8955	0.06382	0.7902	1.015	-1.73	0.08366	A	0.3626	0.3915	G
exm1043912	12	121416650	0.9356	0.06805	0.8188	1.069	-0.9781	0.328	C	0.3712	0.3932	A
exm1044005	12	121435427	0.9338	0.06435	0.8232	1.059	-1.064	0.2875	A	0.3763	0.3978	G
exm1044202	12	121600253	1.064	0.07345	0.9214	1.229	0.8453	0.398	C	0.2634	0.2361	T
exm1044228	12	121605355	1.057	0.07079	0.9204	1.215	0.7887	0.4303	A	0.2609	0.2515	G
exm1044252	12	121615103	0.9411	0.09378	0.7831	1.131	-0.6468	0.5178	A	0.1329	0.1234	G
exm1044272	12	121622304	0.8661	0.08416	0.7344	1.021	-1.708	0.08762	C	0.1585	0.1735	A
exm104434	1	154516477	0.9514	0.07566	0.8203	1.103	-0.6586	0.5102	A	0.2106	0.2251	G
exm1044344	12	121666646	1.05	0.06503	0.9247	1.193	0.7562	0.4495	G	0.3826	0.3895	A
exm1044421	12	121691096	1.081	0.06449	0.9527	1.227	1.209	0.2267	A	0.4029	0.405	G
exm1044607	12	121855611	0.8619	0.145	0.6487	1.145	-1.025	0.3055	A	0.04216	0.05601	G
exm1044934	12	122186317	0.9107	0.0632	0.8046	1.031	-1.48	0.139	A	0.3877	0.3986	G
exm1045186	12	122292609	1.084	0.093	0.9035	1.301	0.8682	0.3853	T	0.1234	0.1202	C
exm1045208	12	122295335	0.9629	0.06805	0.8427	1.1	-0.5556	0.5785	T	0.2873	0.3011	C
exm1045213	12	122296608	0.7754	0.1203	0.6126	0.9816	-2.114	0.03451	C	0.06601	0.08282	A
exm1045224	12	122326812	0.9448	0.06791	0.8271	1.079	-0.836	0.4031	T	0.2934	0.3108	C
exm1045258	12	122353796	1.006	0.0641	0.8874	1.141	0.09563	0.9238	G	0.4373	0.4532	A
exm1045332	12	122392038	1.014	0.1226	0.7971	1.289	0.11	0.9124	T	0.07064	0.06746	C
exm1045357	12	122396395	1.035	0.06439	0.912	1.174	0.5292	0.5967	T	0.4333	0.4447	C
exm1045390	12	122405912	1.02	0.06307	0.9013	1.154	0.3131	0.7542	T	0.4404	0.4539	G
exm1045501	12	122617989	0.9128	0.06399	0.8052	1.035	-1.425	0.154	G	0.3783	0.3959	A
exm1045664	12	122674780	0.9148	0.07094	0.7961	1.051	-1.255	0.2095	A	0.2434	0.2617	C
exm1046646	12	123200768	0.9569	0.06438	0.8434	1.086	-0.685	0.4934	G	0.3532	0.3502	T
exm104672	1	154573967	1.102	0.09012	0.9234	1.315	1.075	0.2823	T	0.1571	0.1348	C
exm1047740	12	123705962	0.8263	0.1347	0.6346	1.076	-1.416	0.1567	T	0.05149	0.05902	C
exm1047872	12	123806219	0.9699	0.07144	0.8432	1.116	-0.4279	0.6687	T	0.2449	0.249	C
exm1048101	12	124008074	1.171	0.1198	0.9263	1.481	1.321	0.1866	C	0.07489	0.06814	T
exm1048177	12	124097766	1.034	0.1306	0.8005	1.336	0.2569	0.7973	G	0.06426	0.05729	A
exm1048533	12	124229429	1.048	0.08887	0.8805	1.247	0.5275	0.5978	T	0.1495	0.138	C
exm1048611	12	124265687	1.123	0.06895	0.9812	1.286	1.684	0.09214	T	0.2885	0.2685	C
exm1048715	12	124288264	1.137	0.1254	0.8893	1.454	1.025	0.3054	A	0.06681	0.05864	G
exm1048846	12	124325977	1.065	0.07767	0.9149	1.241	0.8149	0.4151	T	0.1974	0.1884	G
exm1048861	12	124330311	0.9033	0.1488	0.6747	1.209	-0.6837	0.4942	T	0.05191	0.0461	C
exm1048918	12	124341723	0.876	0.09895	0.7216	1.064	-1.337	0.1811	T	0.1056	0.1241	C
exm1049596	12	124826462	0.9137	0.07096	0.7951	1.05	-1.272	0.2035	T	0.26	0.2847	C
exm1050148	12	125434580	1.001	0.06981	0.8727	1.147	0.009664	0.9923	C	0.2736	0.2763	T
exm1050201	12	125438516	0.9755	0.07038	0.8498	1.12	-0.3518	0.725	T	0.2683	0.2755	C
exm1050298	12	125453115	1.004	0.1388	0.7652	1.319	0.03227	0.9743	T	0.06095	0.04487	C
exm1050369	12	125467158	1.159	0.07141	1.007	1.333	2.061	0.03929	T	0.2651	0.2383	C
exm1050436	12	125561151	0.8592	0.08637	0.7254	1.018	-1.758	0.07883	G	0.1417	0.1553	A
exm1050700	12	128899673	1.09	0.06665	0.9569	1.243	1.298	0.1941	G	0.3363	0.3144	A
exm1050710	12	128900005	1.089	0.06497	0.9592	1.237	1.319	0.1871	G	0.3714	0.3485	A
exm1050775	12	129189941	1.029	0.07233	0.8932	1.186	0.3992	0.6897	G	0.2694	0.2453	A
exm1050990	12	129559421	0.9411	0.13	0.7295	1.214	-0.4668	0.6407	T	0.0583	0.05831	C
exm1052171	12	132335592	1.154	0.08557	0.9761	1.365	1.677	0.09346	A	0.1629	0.146	G
exm1052336	12	132401566	1.096	0.07708	0.9422	1.275	1.188	0.2349	T	0.2069	0.1895	C
exm1053029	12	132562126	0.9235	0.1454	0.6945	1.228	-0.5472	0.5842	A	0.05069	0.04645	G
exm1053169	12	132626425	0.9599	0.08725	0.8091	1.139	-0.4685	0.6394	A	0.1539	0.1526	G
exm1053393	12	132688115	1.031	0.1475	0.7722	1.377	0.207	0.836	T	0.05243	0.04246	C
exm1053542	12	133181399	1.163	0.08658	0.9819	1.379	1.749	0.08029	T	0.1728	0.1455	C
exm1053544	12	133182818	1.115	0.06438	0.9831	1.265	1.695	0.09003	G	0.4185	0.4004	A
exm1053691	12	133208979	1.076	0.08512	0.9103	1.271	0.8564	0.3918	T	0.1788	0.1541	C
exm10538	1	7797534	0.9976	0.121	0.787	1.265	-0.01962	0.9843	T	0.06851	0.06881	C
exm1053818	12	133220526	0.9819	0.1352	0.7533	1.28	-0.1351	0.8926	C	0.06128	0.05085	T
exm1054122	12	133295353	0.9078	0.06565	0.7982	1.032	-1.473	0.1407	T	0.3386	0.3768	C
exm1054170	12	133306589	1.044	0.08792	0.8789	1.241	0.492	0.6227	T	0.1614	0.1431	C
exm1054250	12	133331537	1.132	0.09456	0.9402	1.362	1.308	0.1909	A	0.14	0.1166	G
exm1054350	12	133357412	1.1	0.07333	0.9527	1.27	1.299	0.1939	C	0.2281	0.2092	T
exm1054538	12	133384864	1.107	0.1132	0.8866	1.382	0.8967	0.3699	A	0.09399	0.07724	G
exm1054598	12	133423662	1.167	0.1191	0.9241	1.474	1.297	0.1945	T	0.08383	0.06678	C
exm1054616	12	133428242	1.05	0.07243	0.9114	1.211	0.6785	0.4974	A	0.2412	0.2187	G
exm1054788	12	133634950	0.8898	0.08604	0.7517	1.053	-1.357	0.1749	G	0.1415	0.1597	A
exm1054809	12	133682198	0.9434	0.104	0.7694	1.157	-0.56	0.5755	T	0.09574	0.1102	C
exm1054917	12	133778796	1.076	0.07494	0.9288	1.246	0.9738	0.3302	T	0.2373	0.2216	C
exm1054951	12	133780309	0.9835	0.07114	0.8555	1.131	-0.2333	0.8156	T	0.2408	0.2461	G
exm105505	1	155019710	0.9796	0.0694	0.8551	1.122	-0.2963	0.767	A	0.3126	0.3054	C
exm1055419	13	20398669	0.9567	0.09071	0.8009	1.143	-0.4879	0.6256	T	0.1346	0.1384	C
exm1055422	13	20398742	0.9612	0.0908	0.8045	1.148	-0.4361	0.6628	C	0.1355	0.1385	T
exm105564	1	155026942	1.163	0.1474	0.8711	1.553	1.024	0.3058	A	0.04945	0.04014	C
exm1055697	13	20763642	1.132	0.07178	0.9837	1.303	1.73	0.08355	T	0.2638	0.2607	C
exm1055846	13	21189941	1.101	0.13	0.8533	1.42	0.7395	0.4596	A	0.06303	0.05794	G
exm105654	1	155033308	1.151	0.1296	0.8931	1.485	1.088	0.2766	A	0.06571	0.05402	G
exm1056554	13	23824818	1	0.1154	0.7978	1.254	0.002681	0.9979	A	0.07751	0.07167	G
exm105658	1	155033918	1.03	0.1225	0.8104	1.31	0.2436	0.8075	T	0.07344	0.06458	C
exm1056709	13	23907909	0.9221	0.06204	0.8166	1.041	-1.307	0.1914	G	0.4132	0.4298	A
exm105734	1	155058663	0.9627	0.09276	0.8026	1.155	-0.4102	0.6817	A	0.1234	0.1344	G
exm1057603	13	24890157	1.056	0.07437	0.9131	1.222	0.7378	0.4606	T	0.2274	0.2349	C
exm1057716	13	25009297	0.936	0.06737	0.8202	1.068	-0.9817	0.3263	T	0.3206	0.329	G
exm1057832	13	25029218	0.9499	0.1023	0.7774	1.161	-0.5025	0.6153	C	0.1086	0.1027	T
exm1057837	13	25029295	0.9932	0.119	0.7866	1.254	-0.05729	0.9543	T	0.07787	0.07167	C
exm1058184	13	25283596	1.142	0.118	0.9063	1.439	1.126	0.26	T	0.07368	0.07186	C
exm1058275	13	25367282	1.191	0.1027	0.9737	1.456	1.7	0.08904	C	0.1095	0.09335	A
exm1058315	13	25378476	0.9906	0.08463	0.8392	1.169	-0.1116	0.9112	G	0.1593	0.1481	A
exm1058349	13	25428002	0.9242	0.07757	0.7938	1.076	-1.017	0.3094	A	0.188	0.2128	C
exm1058379	13	25440318	0.9921	0.08459	0.8405	1.171	-0.0934	0.9256	A	0.1586	0.1472	G
exm1058470	13	25479541	1.026	0.1042	0.8367	1.259	0.25	0.8026	C	0.09556	0.09116	A
exm1058578	13	25486911	1.025	0.1045	0.8353	1.258	0.238	0.8119	T	0.09489	0.09017	G
exm1058585	13	25487103	0.9302	0.08107	0.7936	1.09	-0.8923	0.3722	C	0.1591	0.1793	T
exm1058824	13	25823441	1.085	0.09886	0.8938	1.317	0.8245	0.4096	T	0.1124	0.1007	C
exm1058856	13	25831888	0.9545	0.06524	0.8399	1.085	-0.7139	0.4753	C	0.3945	0.3841	T
exm1058910	13	25876011	0.9244	0.0655	0.8131	1.051	-1.2	0.2303	A	0.3389	0.3491	G
exm1059306	13	26793644	1.27	0.1204	1.003	1.608	1.984	0.04722	C	0.0746	0.06827	T
exm1059428	13	27257004	1.176	0.1395	0.895	1.546	1.164	0.2442	T	0.05801	0.05283	C
exm1059734	13	28143229	0.9857	0.07026	0.8588	1.131	-0.2057	0.837	G	0.3096	0.3003	A
exm1059867	13	28537317	0.9719	0.07292	0.8425	1.121	-0.3904	0.6962	G	0.2293	0.235	A
exm1059914	13	28562605	0.9886	0.06358	0.8728	1.12	-0.1796	0.8575	G	0.4217	0.4264	T
exm1060029	13	28624294	1.009	0.06457	0.8895	1.146	0.146	0.884	G	0.3851	0.3772	A
exm1060520	13	29855847	1.063	0.1182	0.8435	1.341	0.5198	0.6032	T	0.07489	0.07468	C
exm1060527	13	29898768	1.069	0.1021	0.8749	1.306	0.6517	0.5146	A	0.109	0.1003	C
exm1060879	13	31231806	1.03	0.06688	0.9037	1.175	0.4465	0.6552	C	0.3277	0.305	T
exm1060942	13	31233063	1.039	0.0669	0.9111	1.184	0.5684	0.5697	A	0.3277	0.3037	G
exm1061067	13	31531009	1.003	0.06768	0.8787	1.146	0.04854	0.9613	A	0.3047	0.3014	G
exm1061298	13	31891746	0.9611	0.07626	0.8277	1.116	-0.5203	0.6029	G	0.2087	0.2178	A
exm1061405	13	32371361	0.8508	0.08321	0.7228	1.002	-1.941	0.0522	G	0.1609	0.1719	A
exm1061652	13	32811607	1.142	0.06858	0.9984	1.306	1.936	0.05285	A	0.2852	0.2611	G
exm1061861	13	32906729	0.971	0.0666	0.8522	1.106	-0.4411	0.6591	C	0.2971	0.3074	A
exm1061931	13	32911463	0.8106	0.1154	0.6464	1.016	-1.819	0.06884	G	0.06807	0.09193	A
exm1062089	13	32930598	0.9724	0.08492	0.8233	1.148	-0.3296	0.7417	C	0.1525	0.1679	T
exm1062203	13	32972884	0.9498	0.1018	0.778	1.16	-0.506	0.6128	G	0.1013	0.1088	A
exm1062246	13	33017043	0.9852	0.06293	0.8708	1.114	-0.2375	0.8123	C	0.4	0.4152	T
exm1062267	13	33017869	0.9408	0.08644	0.7942	1.114	-0.7062	0.4801	C	0.1424	0.1564	T
exm1062537	13	33628138	1.2	0.146	0.9014	1.598	1.249	0.2117	G	0.0556	0.0425	T
exm1062558	13	33629393	1.179	0.08733	0.9935	1.399	1.885	0.05938	T	0.1596	0.1424	C
exm1062803	13	33704065	1.084	0.06626	0.9516	1.234	1.211	0.2259	C	0.3345	0.3325	T
exm1063281	13	36744910	1.113	0.06304	0.9833	1.259	1.693	0.0904	T	0.4251	0.4249	C
exm1063341	13	36801415	1.111	0.06324	0.9815	1.258	1.664	0.09611	T	0.4219	0.4129	C
exm1063600	13	37441448	1.036	0.1004	0.8509	1.261	0.3517	0.7251	T	0.1073	0.1069	G
exm1063730	13	37583831	1.081	0.0628	0.9555	1.222	1.235	0.2169	A	0.4109	0.397	G
exm1063866	13	37679268	0.9922	0.06198	0.8787	1.12	-0.1264	0.8994	G	0.4655	0.4678	T
exm1063885	13	38138689	0.9527	0.07762	0.8183	1.109	-0.6242	0.5325	T	0.1838	0.2075	C
exm1064277	13	39264690	0.9521	0.06231	0.8427	1.076	-0.7873	0.4311	C	0.4523	0.4722	T
exm1064427	13	39422624	0.8858	0.06496	0.7799	1.006	-1.867	0.06185	T	0.3574	0.3999	C
exm1064487	13	39430314	1.079	0.09291	0.8996	1.295	0.8209	0.4117	C	0.1426	0.1247	T
exm1065144	13	41323397	1.082	0.06826	0.9463	1.237	1.151	0.2496	T	0.2884	0.2861	C
exm1065317	13	41533052	1.004	0.06769	0.8793	1.147	0.05963	0.9524	T	0.3149	0.3122	C
exm1065913	13	42442546	1.055	0.06593	0.9269	1.2	0.8094	0.4183	G	0.3373	0.3273	A
exm1065941	13	42465713	1.042	0.06619	0.9153	1.186	0.6223	0.5338	T	0.3303	0.3233	C
exm1066128	13	42803263	0.9931	0.1268	0.7745	1.273	-0.05481	0.9563	C	0.06	0.06373	T
exm1066465	13	43462607	1.08	0.08476	0.9151	1.276	0.9131	0.3612	A	0.1551	0.15	G
exm1066537	13	43597865	0.9152	0.09157	0.7648	1.095	-0.9683	0.3329	G	0.1375	0.1392	A
exm1066695	13	44457925	1.003	0.06205	0.8885	1.133	0.0542	0.9568	G	0.4281	0.4505	A
exm1066801	13	45148257	0.8954	0.1127	0.718	1.117	-0.9799	0.3272	A	0.07821	0.08792	G
exm1067237	13	46103935	0.9343	0.1061	0.7589	1.15	-0.6399	0.5222	A	0.09615	0.09613	G
exm1067259	13	46115731	1.022	0.06244	0.9043	1.155	0.3483	0.7276	A	0.4349	0.4338	C
exm1067309	13	46170609	1.094	0.06166	0.969	1.234	1.45	0.1471	T	0.4567	0.4355	C
exm1067389	13	46288145	0.8695	0.06398	0.767	0.9857	-2.185	0.02886	G	0.4521	0.4705	A
exm1067677	13	46629944	1.049	0.08228	0.8926	1.232	0.5797	0.5621	A	0.1887	0.1702	G
exm1067697	13	46648094	1.088	0.06843	0.9517	1.245	1.237	0.2162	T	0.2881	0.2708	C
exm1067872	13	46946157	1.017	0.06308	0.8991	1.151	0.274	0.7841	T	0.4623	0.4592	C
exm1068027	13	47354101	1.038	0.08393	0.8807	1.224	0.4457	0.6558	T	0.166	0.1631	C
exm1068183	13	48619855	1.332	0.1243	1.044	1.7	2.309	0.02095	T	0.07482	0.05946	C
exm1068843	13	50050620	0.954	0.07396	0.8253	1.103	-0.6363	0.5246	A	0.2306	0.2341	G
exm1068873	13	50056926	0.9055	0.1117	0.7274	1.127	-0.8888	0.3741	A	0.07854	0.09302	G
exm1068880	13	50057097	0.9446	0.08037	0.8069	1.106	-0.7092	0.4782	G	0.183	0.1851	A
exm1069048	13	50141345	1.098	0.07302	0.9519	1.267	1.284	0.199	G	0.2579	0.2302	A
exm1069078	13	50205025	0.9671	0.06602	0.8497	1.101	-0.5065	0.6125	C	0.3303	0.3337	T
exm1069546	13	51918558	0.9489	0.1259	0.7414	1.215	-0.4167	0.6769	A	0.05915	0.06915	G
exm1069690	13	52332329	0.9746	0.1029	0.7965	1.193	-0.2498	0.8027	T	0.09624	0.1107	C
exm1069707	13	52343391	0.9423	0.0671	0.8262	1.075	-0.8851	0.3761	T	0.3143	0.3491	C
exm1069741	13	52365354	1.097	0.0788	0.9403	1.281	1.179	0.2382	T	0.198	0.1825	G
exm1069795	13	52440130	1.027	0.06261	0.9086	1.161	0.4289	0.668	A	0.4374	0.4202	G
exm1069867	13	52515354	1.075	0.06368	0.9488	1.218	1.135	0.2562	A	0.3604	0.3529	G
exm1069913	13	52523808	1.075	0.06376	0.9489	1.218	1.137	0.2556	C	0.36	0.3527	T
exm1069928	13	52524488	1.01	0.06293	0.8928	1.143	0.1574	0.8749	C	0.4732	0.4576	T
exm1069995	13	52548140	0.9903	0.06467	0.8724	1.124	-0.1513	0.8797	C	0.3647	0.3569	A
exm1070070	13	52598189	0.8845	0.0821	0.753	1.039	-1.495	0.1348	G	0.1591	0.1803	A
exm1070119	13	52603194	1.073	0.06388	0.9468	1.216	1.104	0.2698	G	0.3468	0.3386	T
exm1070121	13	52603241	0.997	0.09888	0.8214	1.21	-0.03018	0.9759	G	0.1082	0.1066	A
exm1070267	13	52676275	1.022	0.0993	0.8409	1.241	0.2147	0.83	G	0.1077	0.1041	T
exm1070908	13	53422553	0.9979	0.07015	0.8697	1.145	-0.02941	0.9765	G	0.254	0.2558	A
exm1071238	13	60566644	1.147	0.08625	0.9688	1.359	1.592	0.1113	C	0.1513	0.1487	T
exm1071477	13	61989175	1.08	0.09276	0.9003	1.295	0.8275	0.4079	T	0.1286	0.1275	G
exm1071994	13	73350079	1.043	0.06533	0.918	1.186	0.6503	0.5155	T	0.3911	0.3653	C
exm1072058	13	73369642	0.9003	0.09755	0.7436	1.09	-1.077	0.2815	G	0.1156	0.1141	A
exm1072091	13	73409497	0.9061	0.09837	0.7472	1.099	-1.003	0.3159	A	0.1108	0.1295	G
exm1072299	13	75884216	0.9357	0.06548	0.823	1.064	-1.014	0.3105	C	0.3187	0.338	T
exm1072337	13	75915261	0.9505	0.07371	0.8227	1.098	-0.6883	0.4913	C	0.2321	0.2612	A
exm1072583	13	76382100	1.025	0.06667	0.8992	1.168	0.3661	0.7143	T	0.335	0.3574	C
exm1072629	13	76395620	0.8852	0.09737	0.7314	1.071	-1.252	0.2105	T	0.11	0.1185	C
exm1072639	13	76397731	0.8508	0.08107	0.7258	0.9973	-1.993	0.04627	A	0.1786	0.1858	G
exm1072737	13	76423248	0.9982	0.07146	0.8678	1.148	-0.02452	0.9804	T	0.2523	0.2539	C
exm1072887	13	77574983	1.033	0.07203	0.8971	1.19	0.452	0.6513	G	0.2649	0.2668	A
exm1073492	13	78188078	0.9559	0.07444	0.8261	1.106	-0.6066	0.5441	G	0.2155	0.2344	A
exm1073808	13	79932548	1.054	0.1206	0.8319	1.335	0.4334	0.6647	C	0.07118	0.07143	T
exm1074303	13	92345579	1.092	0.09894	0.8996	1.326	0.8904	0.3732	T	0.1106	0.1047	C
exm1074424	13	95034749	1.051	0.06455	0.9258	1.192	0.7652	0.4442	A	0.383	0.3965	G
exm10746	1	7880683	1.027	0.07503	0.8867	1.19	0.3576	0.7206	G	0.2086	0.2121	T
exm1074821	13	95859035	1.134	0.1054	0.922	1.394	1.19	0.2342	A	0.1009	0.0922	C
exm1074843	13	95863008	0.8587	0.088	0.7227	1.02	-1.731	0.08344	A	0.134	0.1523	C
exm1074942	13	96239805	1.194	0.09743	0.9864	1.445	1.819	0.06889	A	0.1332	0.1062	G
exm1075013	13	96293631	0.9946	0.09511	0.8255	1.198	-0.05645	0.955	A	0.1294	0.1281	G
exm107515	1	155735012	1.011	0.06254	0.8941	1.143	0.1709	0.8643	T	0.4863	0.4749	C
exm1075180	13	96540204	1.145	0.0904	0.9588	1.367	1.495	0.135	G	0.1601	0.1279	T
exm1075197	13	96555149	1.1	0.124	0.8627	1.403	0.7692	0.4418	T	0.07417	0.0619	C
exm1075268	13	96638636	0.8953	0.06903	0.782	1.025	-1.602	0.1091	A	0.2577	0.2927	C
exm1075269	13	96638651	1.25	0.1389	0.9521	1.641	1.606	0.1082	T	0.06537	0.04708	C
exm1075641	13	98829217	1.082	0.09468	0.8991	1.303	0.8369	0.4027	T	0.1249	0.1234	C
exm1075666	13	98896776	0.9864	0.06547	0.8677	1.121	-0.2086	0.8348	T	0.3407	0.3477	C
exm1076079	13	99376181	0.9546	0.06606	0.8387	1.087	-0.7034	0.4818	T	0.3557	0.3826	C
exm1076118	13	99449717	0.8229	0.1218	0.6481	1.045	-1.599	0.1097	T	0.06687	0.07812	C
exm1076135	13	99457431	1.025	0.07298	0.8885	1.183	0.3394	0.7343	G	0.2426	0.2464	T
exm1076581	13	100511247	1.101	0.09668	0.9109	1.331	0.9944	0.32	A	0.1174	0.1136	G
exm1076610	13	100518580	0.964	0.07033	0.8398	1.106	-0.522	0.6017	A	0.2543	0.2704	G
exm1076927	13	101287340	1.065	0.0677	0.9325	1.216	0.9281	0.3533	T	0.3021	0.2929	C
exm1077223	13	102220193	0.84	0.14	0.6384	1.105	-1.246	0.2129	T	0.04681	0.05461	G
exm1077544	13	103383417	0.9655	0.07333	0.8363	1.115	-0.4786	0.6322	C	0.2366	0.2325	T
exm1077580	13	103384824	0.9647	0.07262	0.8367	1.112	-0.4955	0.6203	G	0.2468	0.2424	A
exm1077593	13	103385534	1.079	0.1318	0.833	1.397	0.5739	0.566	T	0.06522	0.05261	C
exm1077750	13	103391634	1.005	0.06579	0.8835	1.143	0.07689	0.9387	C	0.3362	0.3366	T
exm1077791	13	103394003	1.001	0.06568	0.8799	1.138	0.01129	0.991	G	0.3369	0.3373	A
exm1077802	13	103394613	0.9822	0.06642	0.8623	1.119	-0.2709	0.7865	T	0.3316	0.3353	G
exm1077875	13	103397937	0.9951	0.06603	0.8743	1.133	-0.07386	0.9411	G	0.3311	0.3342	T
exm1077913	13	103399837	0.9651	0.1417	0.7311	1.274	-0.2508	0.802	A	0.05239	0.04746	C
exm1077916	13	103400033	0.9796	0.1414	0.7425	1.292	-0.1458	0.8841	G	0.05277	0.04746	A
exm1077934	13	103400729	1.003	0.06565	0.8821	1.141	0.04956	0.9605	G	0.337	0.3396	A
exm1077967	13	103410782	0.9682	0.06222	0.8571	1.094	-0.519	0.6037	T	0.4626	0.4576	C
exm1078049	13	103449202	0.9517	0.06617	0.836	1.084	-0.7475	0.4547	C	0.3649	0.3757	T
exm1078223	13	103515379	1.169	0.128	0.9099	1.503	1.222	0.2217	A	0.06106	0.05932	C
exm1078359	13	103705044	1.096	0.0711	0.9536	1.26	1.292	0.1963	A	0.2526	0.2585	C
exm1078416	13	106119446	1.03	0.06172	0.9131	1.163	0.4863	0.6268	A	0.4629	0.4691	G
exm1078677	13	108863591	0.9301	0.07141	0.8086	1.07	-1.014	0.3104	A	0.2466	0.2722	G
exm1078679	13	108863609	1.014	0.1347	0.7788	1.321	0.1041	0.9171	A	0.05698	0.05692	G
exm1078762	13	109472733	0.9707	0.1106	0.7814	1.206	-0.2691	0.7879	A	0.08596	0.09085	G
exm1078776	13	109496813	0.8841	0.1316	0.6831	1.144	-0.9357	0.3494	C	0.05877	0.06	T
exm1078886	13	109777503	1.07	0.07614	0.9216	1.242	0.8883	0.3744	G	0.2213	0.2122	A
exm1079203	13	110818598	0.9881	0.09299	0.8235	1.186	-0.1285	0.8978	G	0.1448	0.1275	T
exm1079572	13	111121570	0.9212	0.09287	0.7679	1.105	-0.8841	0.3766	G	0.1216	0.1306	A
exm1079574	13	111121620	1.124	0.107	0.9115	1.386	1.094	0.274	T	0.1047	0.08526	C
exm1080722	13	113479813	1.135	0.06859	0.992	1.298	1.844	0.06525	A	0.2991	0.2917	G
exm1080723	13	113479820	1.023	0.0804	0.8737	1.197	0.2801	0.7794	A	0.1921	0.1777	G
exm108077	1	156011444	0.9315	0.06251	0.8241	1.053	-1.134	0.2566	C	0.3962	0.4074	T
exm1080898	13	113530199	1.31	0.1108	1.055	1.628	2.439	0.01472	A	0.09584	0.07412	G
exm1081071	13	113720476	0.9876	0.06599	0.8678	1.124	-0.189	0.8501	T	0.3149	0.3408	C
exm1081080	13	113728781	0.9075	0.06405	0.8004	1.029	-1.516	0.1296	A	0.3926	0.4395	G
exm1081161	13	113739226	0.934	0.1026	0.7638	1.142	-0.6652	0.5059	C	0.09889	0.1028	T
exm1081219	13	113748872	1.109	0.07402	0.9591	1.282	1.396	0.1626	A	0.2409	0.233	G
exm1081327	13	113773159	1.019	0.1021	0.8345	1.245	0.1888	0.8503	A	0.108	0.1013	G
exm1081671	13	113909339	1.008	0.06311	0.891	1.141	0.1316	0.8953	G	0.3957	0.4098	A
exm1081721	13	113973832	1.184	0.1193	0.9374	1.496	1.418	0.1561	T	0.07409	0.07153	C
exm1081739	13	113975768	1.098	0.1198	0.8681	1.389	0.78	0.4354	C	0.07149	0.0709	T
exm1082067	13	114175032	0.8402	0.1164	0.6688	1.056	-1.496	0.1348	A	0.0806	0.0827	G
exm1082069	13	114175038	0.9794	0.06392	0.8641	1.11	-0.3257	0.7446	A	0.4821	0.5136	G
exm1082440	13	114504663	1.075	0.08228	0.9151	1.263	0.8812	0.3782	A	0.1798	0.1772	G
exm108283	1	156107534	0.9577	0.06439	0.8442	1.087	-0.6705	0.5025	T	0.3403	0.3622	C
exm1083682	14	20404614	1.024	0.1152	0.8167	1.283	0.2024	0.8396	A	0.09343	0.086	C
exm1083787	14	20482919	1.04	0.111	0.8371	1.293	0.357	0.7211	C	0.08781	0.08696	A
exm1083811	14	20502044	0.9154	0.08281	0.7782	1.077	-1.068	0.2855	T	0.1598	0.1732	G
exm1083869	14	20528207	0.9719	0.0665	0.8532	1.107	-0.4282	0.6685	G	0.3494	0.3497	A
exm1083872	14	20528250	0.9608	0.08055	0.8205	1.125	-0.4963	0.6197	T	0.1818	0.1867	G
exm1083876	14	20528321	0.9619	0.06575	0.8456	1.094	-0.5905	0.5548	A	0.3441	0.3457	G
exm1083895	14	20528528	1.054	0.06266	0.9323	1.192	0.8403	0.4007	A	0.4693	0.4651	G
exm1083905	14	20528682	0.9751	0.07981	0.8339	1.14	-0.3155	0.7524	C	0.1843	0.1871	T
exm1084075	14	20665840	1.042	0.0626	0.9215	1.178	0.6545	0.5128	A	0.4582	0.4446	G
exm1084123	14	20692188	1.071	0.07347	0.9272	1.237	0.9306	0.3521	C	0.2515	0.2317	T
exm1084138	14	20692453	1.073	0.07341	0.9291	1.239	0.9585	0.3378	T	0.2506	0.2308	G
exm1084146	14	20692574	1.071	0.07346	0.9276	1.237	0.9364	0.3491	C	0.2515	0.2317	T
exm1084150	14	20692643	1.072	0.07346	0.9283	1.238	0.9464	0.3439	C	0.2515	0.2315	T
exm1084268	14	20770036	1.126	0.08752	0.9484	1.336	1.354	0.1757	T	0.16	0.1454	C
exm1084318	14	20784718	0.963	0.06156	0.8535	1.086	-0.6125	0.5402	G	0.477	0.4976	T
exm1084476	14	20841707	0.9743	0.06344	0.8604	1.103	-0.4099	0.6819	T	0.3868	0.3964	C
exm1084607	14	20850093	1.052	0.08253	0.8953	1.237	0.6195	0.5356	T	0.181	0.1695	C
exm1084651	14	20852029	0.9932	0.06755	0.8701	1.134	-0.1003	0.9201	A	0.3089	0.3086	G
exm108468	1	156202173	1.02	0.06456	0.8987	1.158	0.3061	0.7595	G	0.338	0.3244	A
exm1084682	14	20852817	0.9981	0.06772	0.874	1.14	-0.02829	0.9774	G	0.3194	0.3164	A
exm1084781	14	20869163	1.111	0.1015	0.9101	1.355	1.032	0.3019	A	0.1072	0.1017	G
exm108480	1	156206121	0.9757	0.09034	0.8174	1.165	-0.2723	0.7854	A	0.141	0.1429	G
exm1084813	14	20871973	0.9754	0.07886	0.8357	1.138	-0.3154	0.7524	C	0.1898	0.1978	T
exm1084826	14	20872881	1.02	0.06465	0.8984	1.158	0.3031	0.7618	T	0.3791	0.3769	G
exm1084860	14	20876253	0.9242	0.06368	0.8158	1.047	-1.237	0.216	G	0.377	0.3939	A
exm1084905	14	20897676	0.8729	0.09167	0.7293	1.045	-1.483	0.138	C	0.1241	0.1363	T
exm1085011	14	20925154	1.021	0.06418	0.9	1.158	0.319	0.7497	G	0.3743	0.3661	T
exm1085079	14	20940606	1.014	0.07268	0.8796	1.17	0.1949	0.8455	A	0.2417	0.2486	G
exm1085135	14	21024619	0.9961	0.06431	0.8781	1.13	-0.06153	0.9509	A	0.38	0.3833	G
exm1085146	14	21024786	0.9884	0.06372	0.8724	1.12	-0.1831	0.8547	A	0.4076	0.4064	G
exm1085173	14	21026773	0.8997	0.07099	0.7828	1.034	-1.489	0.1365	T	0.2647	0.2698	C
exm1085261	14	21109141	0.9708	0.062	0.8597	1.096	-0.4777	0.6328	C	0.483	0.4908	T
exm1085281	14	21109385	0.9911	0.06188	0.8779	1.119	-0.1442	0.8854	T	0.4757	0.4803	C
exm1085300	14	21109726	0.9816	0.06196	0.8694	1.108	-0.2996	0.7645	A	0.4821	0.4888	G
exm10854	1	7897133	1.037	0.07474	0.8953	1.2	0.4807	0.6308	G	0.2078	0.2102	A
exm1085433	14	21250124	0.9717	0.06738	0.8515	1.109	-0.4265	0.6697	A	0.2949	0.3034	G
exm1085783	14	21500121	1.013	0.0707	0.8823	1.164	0.1893	0.8499	T	0.2519	0.2636	G
exm1085832	14	21511497	0.9251	0.1317	0.7146	1.198	-0.591	0.5545	C	0.05957	0.06271	T
exm1086026	14	21549854	1.042	0.09029	0.8732	1.244	0.4588	0.6464	A	0.1513	0.1506	G
exm1086235	14	21623290	0.9966	0.06368	0.8797	1.129	-0.05352	0.9573	T	0.4004	0.406	C
exm1086280	14	21623836	1.018	0.06376	0.8984	1.154	0.2804	0.7791	G	0.4178	0.4196	A
exm1086356	14	21770730	1.06	0.0615	0.94	1.196	0.9532	0.3405	A	0.4838	0.4813	G
exm1086401	14	21790040	0.9321	0.1205	0.736	1.18	-0.5833	0.5597	T	0.07702	0.07525	G
exm1087120	14	21993498	0.864	0.0863	0.7295	1.023	-1.694	0.09025	G	0.1517	0.1563	A
exm1087188	14	22038659	1.035	0.08752	0.8718	1.229	0.3927	0.6945	T	0.1574	0.1451	C
exm1087268	14	22102745	0.9944	0.07864	0.8523	1.16	-0.07191	0.9427	A	0.1932	0.1905	C
exm1087318	14	22133648	1.028	0.06526	0.9048	1.169	0.4276	0.6689	G	0.3621	0.3658	A
exm1087340	14	22133997	1.029	0.06545	0.9051	1.17	0.4358	0.663	A	0.3604	0.3656	G
exm1087343	14	22134018	0.8311	0.1113	0.6682	1.034	-1.662	0.09646	T	0.08765	0.089	C
exm10875	1	7909737	0.8874	0.06404	0.7827	1.006	-1.866	0.06205	T	0.3722	0.4114	C
exm108767	1	156255456	1.043	0.06785	0.9133	1.192	0.6238	0.5327	A	0.2766	0.2697	G
exm108859	1	156263940	1.041	0.06765	0.9117	1.189	0.5939	0.5526	C	0.2773	0.271	T
exm108861	1	156264000	1.053	0.06768	0.9225	1.203	0.768	0.4425	A	0.2774	0.269	G
exm1088639	14	23236524	1.337	0.1253	1.046	1.71	2.32	0.02036	C	0.07794	0.05906	T
exm1088798	14	23299135	0.9995	0.06928	0.8726	1.145	-0.007729	0.9938	T	0.2983	0.2829	G
exm1088803	14	23299286	0.957	0.09713	0.7911	1.158	-0.452	0.6513	T	0.116	0.1181	C
exm1088860	14	23312594	1.094	0.1037	0.8925	1.34	0.8635	0.3879	A	0.0983	0.09159	G
exm10891	1	7913029	1.058	0.1447	0.7971	1.406	0.3928	0.6945	G	0.04983	0.04647	A
exm1089356	14	23467664	1.021	0.1153	0.8145	1.28	0.1811	0.8563	A	0.08246	0.07539	G
exm108936	1	156280971	1.028	0.09045	0.8606	1.227	0.3002	0.764	A	0.137	0.1347	G
exm108959	1	156290656	1.01	0.1156	0.8056	1.267	0.08958	0.9286	C	0.07538	0.07497	T
exm10896	1	7913445	1.061	0.1432	0.8014	1.405	0.4145	0.6785	T	0.05106	0.04746	C
exm1089684	14	23548787	1.175	0.1218	0.9254	1.492	1.323	0.1858	T	0.07319	0.06305	C
exm1089685	14	23548793	1.171	0.1217	0.9221	1.486	1.294	0.1958	T	0.07319	0.06339	C
exm1089709	14	23549319	1.082	0.06492	0.9531	1.229	1.22	0.2226	G	0.3328	0.3202	A
exm1089732	14	23549785	1.073	0.0645	0.9456	1.218	1.093	0.2746	C	0.3396	0.3275	T
exm1089995	14	23745533	1.117	0.07348	0.967	1.29	1.504	0.1326	T	0.2383	0.2142	C
exm109032	1	156347131	0.9792	0.07987	0.8373	1.145	-0.2634	0.7922	A	0.1949	0.191	G
exm109069	1	156351699	0.9918	0.06677	0.8701	1.13	-0.1231	0.902	G	0.3481	0.3375	A
exm1090969	14	23900794	1.121	0.1128	0.8987	1.398	1.013	0.311	A	0.09277	0.07559	G
exm1091082	14	23992742	1.023	0.06482	0.9012	1.162	0.3557	0.7221	G	0.3673	0.3733	T
exm1091096	14	23994517	1.021	0.06215	0.9043	1.154	0.3421	0.7323	G	0.419	0.4279	A
exm1091148	14	24026493	1.009	0.07224	0.8758	1.162	0.1241	0.9013	G	0.2413	0.2515	A
exm1091209	14	24033027	1.003	0.143	0.7579	1.328	0.02147	0.9829	A	0.05409	0.04953	G
exm1091817	14	24533539	1.067	0.06151	0.9459	1.204	1.056	0.2909	A	0.4885	0.4667	C
exm1092168	14	24587639	0.9537	0.06302	0.8428	1.079	-0.7529	0.4515	G	0.4604	0.449	A
exm1092726	14	24653954	0.9961	0.06693	0.8737	1.136	-0.05772	0.954	A	0.2956	0.3072	G
exm1092865	14	24662177	0.9066	0.09353	0.7548	1.089	-1.048	0.2946	T	0.1179	0.1296	C
exm1092940	14	24679877	0.9961	0.0665	0.8744	1.135	-0.05837	0.9535	C	0.3243	0.3183	T
exm1093330	14	24736961	0.9871	0.06301	0.8724	1.117	-0.2059	0.8369	T	0.4051	0.3961	C
exm1093406	14	24760764	1.24	0.1268	0.9669	1.589	1.695	0.09015	A	0.06979	0.05864	G
exm109341	1	156518379	0.986	0.06443	0.869	1.119	-0.2189	0.8268	A	0.3899	0.4056	G
exm1093498	14	24771285	0.9794	0.06285	0.8659	1.108	-0.3317	0.7401	A	0.414	0.4278	G
exm1094182	14	24878370	1.051	0.09855	0.8661	1.275	0.5013	0.6162	T	0.1102	0.117	C
exm1094247	14	24883887	1.098	0.08751	0.9247	1.303	1.065	0.2868	A	0.1722	0.1478	G
exm1094468	14	24909362	0.8264	0.09901	0.6807	1.003	-1.925	0.05418	T	0.1044	0.1187	C
exm1094499	14	24910973	0.8176	0.09908	0.6733	0.9929	-2.032	0.04213	T	0.1035	0.119	G
exm1094584	14	25043671	0.8041	0.09822	0.6633	0.9748	-2.22	0.02644	C	0.0966	0.1234	T
exm1094649	14	25100282	0.9948	0.09335	0.8284	1.194	-0.05616	0.9552	G	0.1315	0.1244	A
exm1094677	14	25102160	0.9822	0.09256	0.8192	1.178	-0.1944	0.8459	C	0.1361	0.1276	T
exm109487	1	156551848	0.997	0.06358	0.8801	1.129	-0.04793	0.9618	G	0.4161	0.4132	A
exm1095230	14	31381351	1.027	0.06244	0.9091	1.161	0.4331	0.6649	C	0.4689	0.4742	T
exm1095391	14	31583512	0.8249	0.1352	0.6329	1.075	-1.424	0.1545	T	0.05517	0.05979	C
exm1095552	14	31763142	0.932	0.1077	0.7546	1.151	-0.6536	0.5134	G	0.08816	0.09492	T
exm1095620	14	31790886	0.937	0.1337	0.7209	1.218	-0.4865	0.6266	G	0.05622	0.05834	T
exm1095674	14	31819047	0.9781	0.06946	0.8536	1.121	-0.3186	0.75	C	0.2949	0.3144	T
exm1095748	14	31858209	0.9693	0.06392	0.8551	1.099	-0.4882	0.6254	T	0.3872	0.3898	C
exm1096018	14	33014869	1.1	0.08337	0.9341	1.295	1.142	0.2534	T	0.1698	0.1564	C
exm1096160	14	33291494	1.163	0.1131	0.9314	1.451	1.332	0.183	T	0.08603	0.07768	C
exm1096237	14	33293122	1.111	0.06567	0.9772	1.264	1.608	0.1078	A	0.3409	0.3097	G
exm1096899	14	35735967	0.8457	0.09501	0.702	1.019	-1.764	0.07774	G	0.1154	0.1308	A
exm1097145	14	36147197	1.362	0.14	1.035	1.792	2.208	0.02726	C	0.05845	0.05201	T
exm1097156	14	36153177	1.024	0.07493	0.8838	1.186	0.3121	0.7549	C	0.2196	0.2145	T
exm109758	1	156622252	0.9352	0.06886	0.8171	1.07	-0.9731	0.3305	A	0.278	0.2893	G
exm1097667	14	38061742	1.019	0.07078	0.8869	1.171	0.2645	0.7914	C	0.264	0.2488	T
exm1098126	14	39650924	1.05	0.1022	0.859	1.282	0.473	0.6362	G	0.1043	0.09668	A
exm1098156	14	39716201	1.082	0.0702	0.9429	1.242	1.122	0.2618	G	0.2682	0.2629	A
exm1098177	14	39716808	1.02	0.1203	0.8059	1.292	0.1667	0.8676	C	0.07192	0.07036	T
exm1098549	14	44975052	0.9069	0.06405	0.7999	1.028	-1.525	0.1272	G	0.3787	0.4037	A
exm1098590	14	44975511	1.063	0.1272	0.8285	1.364	0.4811	0.6304	A	0.06894	0.05525	G
exm1098595	14	44975606	0.9094	0.06387	0.8024	1.031	-1.487	0.1371	T	0.3807	0.4039	G
exm109872	1	156640156	0.9768	0.06848	0.8541	1.117	-0.3426	0.7319	G	0.2787	0.295	A
exm1098992	14	45606287	0.885	0.1136	0.7084	1.106	-1.075	0.2822	T	0.07581	0.08277	C
exm1099079	14	45644589	0.9682	0.07815	0.8307	1.128	-0.414	0.6788	T	0.185	0.195	G
exm1099145	14	45650900	0.9395	0.0909	0.7862	1.123	-0.6863	0.4925	G	0.1261	0.1349	A
exm1099285	14	45696037	0.9555	0.09172	0.7983	1.144	-0.4965	0.6195	G	0.1252	0.1314	T
exm1099437	14	47426637	0.8249	0.06767	0.7225	0.9419	-2.845	0.004447	A	0.303	0.3541	C
exm1099558	14	50074520	0.9534	0.0645	0.8402	1.082	-0.7398	0.4594	T	0.3417	0.3528	C
exm1099656	14	50092471	0.972	0.07603	0.8375	1.128	-0.3732	0.709	C	0.2278	0.22	T
exm1100128	14	50472405	1.127	0.06505	0.9922	1.28	1.84	0.06579	A	0.3732	0.3545	G
exm1100138	14	50550557	1.158	0.1046	0.9433	1.422	1.402	0.1609	T	0.09948	0.09407	C
exm1100436	14	50788213	0.9402	0.06207	0.8325	1.062	-0.9937	0.3204	C	0.4638	0.4831	T
exm1100606	14	50901768	0.8839	0.07525	0.7627	1.024	-1.64	0.101	A	0.2138	0.2425	G
exm110075	1	156697056	0.9708	0.0659	0.8532	1.105	-0.4497	0.6529	C	0.4011	0.4229	T
exm1100920	14	51223789	0.9932	0.08648	0.8384	1.177	-0.07862	0.9373	C	0.1613	0.1512	T
exm1100951	14	51224374	1.002	0.0872	0.8444	1.189	0.02057	0.9836	T	0.1583	0.1481	G
exm1101131	14	51352345	1.032	0.07623	0.8887	1.198	0.4124	0.68	A	0.2021	0.2176	G
exm1101160	14	51368610	0.9038	0.06427	0.7968	1.025	-1.574	0.1154	A	0.4426	0.4444	G
exm1101329	14	51446216	0.9706	0.0857	0.8205	1.148	-0.3484	0.7275	T	0.1689	0.159	G
exm1101376	14	51489582	1.217	0.09275	1.015	1.46	2.12	0.03398	T	0.135	0.1166	C
exm1101703	14	52496407	0.9783	0.1395	0.7443	1.286	-0.1572	0.8751	C	0.05281	0.04983	T
exm1101728	14	52507429	0.9635	0.07622	0.8298	1.119	-0.4874	0.626	A	0.1953	0.2014	G
exm1101752	14	52509501	1.024	0.06203	0.9069	1.157	0.3854	0.6999	C	0.4962	0.499	T
exm1101767	14	52520368	0.9959	0.0619	0.8821	1.124	-0.06669	0.9468	T	0.4953	0.4878	C
exm1101814	14	52527005	1.033	0.1207	0.8156	1.309	0.2714	0.7861	C	0.07076	0.07356	T
exm1101842	14	52535648	1.041	0.1147	0.8312	1.303	0.3487	0.7273	G	0.08099	0.07502	T
exm1102004	14	52937255	0.9285	0.06802	0.8126	1.061	-1.091	0.2751	T	0.2945	0.3185	C
exm1102109	14	53098902	1.077	0.06115	0.9554	1.214	1.214	0.2246	A	0.5038	0.4925	G
exm1102484	14	54417522	0.9868	0.07235	0.8563	1.137	-0.1838	0.8541	G	0.2626	0.2442	A
exm1102587	14	54996872	0.8878	0.1118	0.713	1.105	-1.064	0.2871	A	0.07672	0.09219	G
exm1103030	14	55604935	1.041	0.07713	0.8947	1.211	0.5173	0.605	A	0.1985	0.1872	C
exm1103037	14	55605036	0.933	0.06962	0.814	1.069	-0.9963	0.3191	C	0.2952	0.3014	A
exm1103159	14	55655692	0.9346	0.08969	0.7839	1.114	-0.7545	0.4506	T	0.1409	0.1469	C
exm1103236	14	55818706	0.9534	0.06917	0.8325	1.092	-0.69	0.4902	C	0.2596	0.2663	T
exm1103251	14	55819219	0.7795	0.1306	0.6035	1.007	-1.907	0.05653	T	0.05149	0.06988	G
exm1103702	14	57075920	1.011	0.1351	0.7756	1.317	0.07854	0.9374	T	0.0583	0.05254	G
exm1103749	14	57099859	1.025	0.06379	0.9041	1.161	0.3797	0.7042	G	0.3684	0.368	A
exm1103942	14	57755564	0.9614	0.08737	0.8101	1.141	-0.4503	0.6525	A	0.1459	0.1585	G
exm1104008	14	57948380	1.013	0.07147	0.8809	1.166	0.1849	0.8533	T	0.2391	0.2356	C
exm1104208	14	58605790	1.099	0.07251	0.9533	1.267	1.3	0.1935	A	0.2815	0.2543	G
exm1104386	14	58831142	1.033	0.06964	0.9016	1.185	0.4724	0.6367	G	0.2815	0.2832	A
exm1104615	14	58958923	1.019	0.09487	0.846	1.227	0.1976	0.8434	G	0.1242	0.1212	A
exm1104691	14	59112732	1.092	0.09734	0.9023	1.321	0.9035	0.3663	T	0.1243	0.1115	C
exm1105030	14	59939727	1.047	0.06087	0.9294	1.18	0.7574	0.4488	C	0.4817	0.4549	T
exm1105139	14	59988324	1.043	0.06341	0.921	1.181	0.6628	0.5074	T	0.3659	0.3517	C
exm1105149	14	60004844	1.041	0.06107	0.9233	1.173	0.6524	0.5142	C	0.4566	0.4336	T
exm1105343	14	60582053	0.8791	0.1025	0.7192	1.075	-1.257	0.2086	G	0.1024	0.1128	A
exm1105365	14	60585131	0.8696	0.1023	0.7116	1.063	-1.365	0.1721	G	0.09957	0.1115	A
exm1105433	14	60591887	0.8787	0.1021	0.7193	1.073	-1.267	0.2053	A	0.1014	0.1119	G
exm1105563	14	60903757	0.9728	0.07863	0.8338	1.135	-0.351	0.7256	A	0.2102	0.2046	G
exm1105610	14	60932752	1.112	0.09668	0.9203	1.344	1.1	0.2711	A	0.1309	0.114	G
exm1105655	14	60976537	0.9775	0.07161	0.8495	1.125	-0.3177	0.7507	C	0.2753	0.2678	A
exm1106181	14	62207557	0.8594	0.1454	0.6463	1.143	-1.042	0.2974	T	0.04553	0.04847	C
exm1106268	14	62462766	1.107	0.07214	0.961	1.275	1.408	0.1591	T	0.2396	0.2251	C
exm1106281	14	62463129	0.9134	0.06266	0.8078	1.033	-1.446	0.1483	T	0.4638	0.4973	G
exm1106380	14	63174960	0.9894	0.06601	0.8694	1.126	-0.1609	0.8722	T	0.3147	0.3115	C
exm1106720	14	64447776	0.9735	0.09621	0.8062	1.175	-0.2795	0.7798	C	0.1193	0.1214	T
exm1106800	14	64469828	0.9994	0.08731	0.8422	1.186	-0.006725	0.9946	T	0.1379	0.1492	C
exm1106849	14	64491695	0.9066	0.07891	0.7767	1.058	-1.242	0.2141	T	0.1791	0.2007	C
exm1106893	14	64496749	0.9242	0.08478	0.7827	1.091	-0.9294	0.3527	C	0.1586	0.1701	T
exm1106903	14	64497930	0.9184	0.08567	0.7764	1.086	-0.9935	0.3205	G	0.1579	0.1674	A
exm1106928	14	64518321	0.8381	0.1112	0.674	1.042	-1.588	0.1124	G	0.08135	0.09532	A
exm1106968	14	64519455	0.9315	0.08349	0.7909	1.097	-0.8496	0.3955	A	0.1621	0.1698	G
exm1107023	14	64522843	0.9359	0.08409	0.7937	1.104	-0.7883	0.4305	A	0.1604	0.1675	G
exm1107280	14	64604595	0.9699	0.1068	0.7867	1.196	-0.2861	0.7748	A	0.08979	0.1003	G
exm1107328	14	64612858	1.059	0.06097	0.9399	1.194	0.9435	0.3454	A	0.4847	0.4776	C
exm1107732	14	64882380	0.8771	0.1131	0.7027	1.095	-1.159	0.2464	A	0.07551	0.08787	G
exm1107794	14	64908845	0.9963	0.0656	0.8761	1.133	-0.05704	0.9545	G	0.3751	0.3707	A
exm1107838	14	64935411	1.027	0.1416	0.778	1.355	0.1869	0.8517	T	0.05319	0.04851	C
exm1107911	14	64954683	0.7896	0.1134	0.6322	0.9862	-2.082	0.0373	G	0.07787	0.09498	A
exm1108036	14	65031534	0.9406	0.06858	0.8223	1.076	-0.8923	0.3722	C	0.3077	0.3085	T
exm1108068	14	65053999	0.9111	0.1359	0.6981	1.189	-0.6855	0.4931	C	0.05362	0.05898	T
exm1108511	14	65245962	1.026	0.1008	0.842	1.25	0.2533	0.8	G	0.1117	0.113	A
exm110858	1	156878044	0.9851	0.1178	0.782	1.241	-0.1275	0.8986	A	0.07554	0.07792	G
exm1108712	14	65263300	1.075	0.07235	0.933	1.239	1.002	0.3166	T	0.2443	0.2366	C
exm1108857	14	65417070	1.103	0.08703	0.9301	1.308	1.128	0.2595	A	0.1489	0.1506	C
exm1109025	14	66096297	0.9787	0.08001	0.8366	1.145	-0.2693	0.7877	A	0.1804	0.2024	G
exm1109028	14	66136163	0.8927	0.1081	0.7222	1.103	-1.05	0.2939	A	0.08932	0.09288	C
exm110947	1	156883493	0.9303	0.06726	0.8154	1.061	-1.075	0.2824	A	0.3371	0.3621	G
exm110949	1	156883546	1.078	0.06352	0.9519	1.221	1.184	0.2366	A	0.391	0.3595	G
exm1109510	14	68029313	1.004	0.08311	0.853	1.181	0.04677	0.9627	A	0.1678	0.1622	G
exm1109522	14	68035879	0.9748	0.0682	0.8528	1.114	-0.3743	0.7082	G	0.2719	0.2697	A
exm1109560	14	68041061	1.045	0.076	0.9	1.212	0.5734	0.5664	A	0.1983	0.1996	G
exm1109576	14	68042574	0.9129	0.06173	0.8089	1.03	-1.476	0.14	A	0.4157	0.4217	G
exm110982	1	156890672	0.9219	0.09259	0.7689	1.105	-0.8779	0.38	C	0.1237	0.1272	T
exm1109854	14	68193731	1.02	0.08624	0.8611	1.208	0.2263	0.8209	A	0.1515	0.1533	G
exm1109978	14	68234539	1.084	0.09251	0.9044	1.3	0.8738	0.3822	T	0.1294	0.1251	C
exm1110045	14	68249499	0.9675	0.08799	0.8142	1.15	-0.3759	0.707	T	0.1532	0.1481	C
exm111029	1	156902222	0.9743	0.09001	0.8167	1.162	-0.2894	0.7723	A	0.1359	0.133	G
exm111031	1	156902281	1.007	0.06554	0.8854	1.145	0.1029	0.9181	G	0.3262	0.3239	T
exm111070	1	156907081	1.085	0.07198	0.9419	1.249	1.129	0.259	T	0.2434	0.2257	C
exm111074	1	156907115	1.069	0.06312	0.945	1.21	1.063	0.2877	T	0.4187	0.3927	C
exm1110781	14	69795199	1.064	0.09391	0.8855	1.28	0.6655	0.5057	A	0.1473	0.1281	G
exm1111590	14	70991650	1.01	0.09392	0.8405	1.215	0.1101	0.9123	C	0.1218	0.1161	A
exm1111643	14	71137844	1.372	0.1244	1.075	1.751	2.543	0.011	T	0.07191	0.05801	G
exm1112523	14	73404680	0.9982	0.06367	0.8811	1.131	-0.0279	0.9777	A	0.4753	0.4647	C
exm1112651	14	73440864	1.032	0.06575	0.9075	1.174	0.4833	0.6289	T	0.3454	0.3338	C
exm1112880	14	73711394	0.9563	0.06582	0.8406	1.088	-0.6785	0.4975	G	0.3531	0.3661	A
exm1112911	14	73717720	0.8262	0.1188	0.6546	1.043	-1.607	0.1081	A	0.07204	0.07604	G
exm1113028	14	73727509	1.151	0.0874	0.9699	1.366	1.61	0.1073	T	0.1701	0.1467	G
exm1113137	14	73735366	1.157	0.1305	0.8963	1.495	1.121	0.2623	T	0.07393	0.05408	C
exm1113281	14	73958375	1.079	0.09236	0.9003	1.293	0.8228	0.4106	T	0.1448	0.1311	C
exm1113298	14	73958812	1.025	0.0729	0.8889	1.183	0.3447	0.7303	T	0.2545	0.2468	C
exm1113334	14	73963383	1.135	0.09016	0.9512	1.354	1.405	0.1601	T	0.1489	0.1322	C
exm1113388	14	73978772	1.111	0.1304	0.8602	1.434	0.8058	0.4204	C	0.06122	0.05854	A
exm111346	1	157069261	1.005	0.1028	0.8215	1.229	0.04809	0.9616	C	0.09624	0.102	A
exm1113799	14	74203789	0.8597	0.1084	0.6952	1.063	-1.395	0.1629	A	0.09234	0.08752	G
exm1113963	14	74388908	1.03	0.06577	0.9051	1.171	0.4439	0.6571	C	0.3298	0.3246	T
exm1113972	14	74401038	1.007	0.1196	0.7965	1.273	0.05733	0.9543	G	0.06934	0.07514	A
exm1113995	14	74404756	1.071	0.06373	0.9452	1.213	1.075	0.2823	C	0.3957	0.3766	T
exm1114149	14	74428445	1.114	0.0642	0.9826	1.264	1.686	0.0918	A	0.3979	0.3704	G
exm1114237	14	74489735	1.049	0.1076	0.8496	1.295	0.4442	0.6569	A	0.1	0.08892	G
exm1114285	14	74523869	0.9258	0.08819	0.7788	1.1	-0.8746	0.3818	G	0.1384	0.1367	A
exm1114422	14	74727407	0.9605	0.08745	0.8092	1.14	-0.4606	0.6451	A	0.1438	0.1598	G
exm1114477	14	74759006	1.046	0.08199	0.8904	1.228	0.5441	0.5864	T	0.1966	0.1753	C
exm111483	1	157508882	0.9592	0.07957	0.8207	1.121	-0.5237	0.6005	C	0.1809	0.181	T
exm111496	1	157509025	0.9367	0.08484	0.7932	1.106	-0.7707	0.4409	C	0.1514	0.1598	T
exm1115046	14	75022271	1.073	0.1287	0.8337	1.381	0.547	0.5844	T	0.06	0.0597	G
exm111528	1	157514097	0.9471	0.06811	0.8287	1.082	-0.7985	0.4246	A	0.2801	0.2925	G
exm1115675	14	75386576	0.9564	0.0618	0.8473	1.08	-0.7207	0.4711	A	0.4868	0.4997	G
exm1115903	14	75513828	1.144	0.07852	0.9809	1.334	1.714	0.08644	A	0.2085	0.181	G
exm1116052	14	75538217	1.085	0.07479	0.9368	1.256	1.088	0.2768	G	0.2383	0.2147	T
exm1116103	14	75558152	0.9417	0.1257	0.7361	1.205	-0.4776	0.633	T	0.06058	0.06847	C
exm1116137	14	75574087	1.084	0.07476	0.936	1.255	1.075	0.2823	C	0.2383	0.2149	T
exm1116270	14	75904660	0.9814	0.06556	0.8631	1.116	-0.2865	0.7745	G	0.3695	0.3651	A
exm1116310	14	76045362	1.079	0.06327	0.9533	1.222	1.204	0.2284	C	0.408	0.3982	T
exm1116406	14	76156609	1.06	0.06455	0.934	1.203	0.9022	0.367	C	0.36	0.3444	T
exm11166	1	8395560	1.081	0.09855	0.891	1.311	0.789	0.4301	T	0.1154	0.1051	G
exm1116602	14	76368544	0.9971	0.0619	0.8832	1.126	-0.0474	0.9622	C	0.4235	0.4364	T
exm1116677	14	76543004	0.9516	0.07753	0.8174	1.108	-0.6402	0.5221	A	0.1966	0.1964	G
exm111669	1	157648543	0.8466	0.1393	0.6443	1.112	-1.195	0.2321	C	0.04817	0.05661	T
exm1116819	14	76964655	1.193	0.08815	1.004	1.418	2.004	0.04512	T	0.1501	0.142	C
exm1117063	14	77332408	1.036	0.06873	0.9058	1.186	0.5199	0.6031	C	0.2813	0.2719	T
exm1117549	14	77793207	0.918	0.08081	0.7835	1.076	-1.059	0.2896	A	0.1872	0.1881	G
exm1117569	14	77794283	1.04	0.06911	0.9086	1.191	0.5724	0.5671	T	0.2781	0.2741	C
exm1117640	14	77843814	0.9684	0.06304	0.8559	1.096	-0.509	0.6107	C	0.4404	0.4393	T
exm1117666	14	77844265	1.025	0.06798	0.8975	1.172	0.3692	0.712	A	0.2906	0.287	G
exm1117689	14	77844869	0.9682	0.06325	0.8553	1.096	-0.5113	0.6091	G	0.4429	0.442	A
exm1117697	14	77845121	0.9722	0.06313	0.8591	1.1	-0.4459	0.6557	G	0.4403	0.4389	A
exm111802	1	157668390	1.053	0.06229	0.9321	1.19	0.8313	0.4058	C	0.48	0.4675	T
exm1118522	14	80669580	0.984	0.06573	0.8651	1.119	-0.2454	0.8061	T	0.3654	0.3565	C
exm1118584	14	81251255	1.054	0.06228	0.9325	1.19	0.8373	0.4024	C	0.4377	0.4226	T
exm1118722	14	81574959	0.9518	0.06559	0.837	1.082	-0.7534	0.4512	A	0.3366	0.3505	G
exm1118724	14	81575005	0.9598	0.06554	0.8441	1.091	-0.6264	0.531	C	0.3383	0.3507	A
exm1118851	14	81737076	1.003	0.06195	0.8886	1.133	0.05295	0.9578	C	0.4668	0.4606	A
exm1118942	14	81744736	1.107	0.09065	0.9269	1.322	1.122	0.2617	A	0.141	0.1336	G
exm1119141	14	86089315	0.9664	0.06996	0.8426	1.108	-0.4886	0.6251	A	0.2568	0.261	G
exm1119187	14	88407888	0.9595	0.07048	0.8357	1.102	-0.5859	0.5579	G	0.2911	0.2817	A
exm1119248	14	88442712	1.004	0.08672	0.8473	1.19	0.04977	0.9603	T	0.1499	0.1573	C
exm1119333	14	88477882	1.022	0.08697	0.8616	1.212	0.2476	0.8045	C	0.1545	0.1424	A
exm1119345	14	88651962	1.024	0.1095	0.8263	1.269	0.2173	0.8279	T	0.09362	0.08316	C
exm1119471	14	88862529	1.057	0.07563	0.911	1.225	0.7279	0.4667	A	0.2172	0.2077	G
exm1119603	14	88938652	1.057	0.07604	0.9108	1.227	0.7317	0.4643	G	0.2153	0.2056	A
exm1119702	14	88946622	1.077	0.07667	0.9268	1.252	0.9678	0.3331	A	0.2128	0.201	G
exm1120001	14	89205265	0.9871	0.07715	0.8486	1.148	-0.1683	0.8663	C	0.2036	0.2033	T
exm1120212	14	90429760	0.953	0.08698	0.8036	1.13	-0.5537	0.5798	T	0.1404	0.159	C
exm1120410	14	90745422	1.009	0.06591	0.8868	1.148	0.1369	0.8911	C	0.3043	0.2946	T
exm1120875	14	91636532	1.06	0.06868	0.9264	1.213	0.8474	0.3968	T	0.2817	0.2602	C
exm1120954	14	91666248	0.9597	0.1192	0.7598	1.212	-0.3449	0.7302	C	0.06766	0.07938	T
exm1120964	14	91671124	0.9681	0.1451	0.7284	1.287	-0.2237	0.823	A	0.04906	0.04752	G
exm1120976	14	91681784	0.926	0.1269	0.7221	1.187	-0.6059	0.5446	A	0.05631	0.06857	G
exm1121075	14	91739081	0.9633	0.07546	0.8308	1.117	-0.4958	0.6201	A	0.2168	0.224	G
exm1121251	14	91773494	1.056	0.07759	0.9073	1.23	0.7066	0.4798	A	0.1959	0.1974	G
exm1121807	14	92441066	0.9438	0.08718	0.7956	1.12	-0.6637	0.5069	T	0.1519	0.1509	C
exm1122069	14	92548785	1.024	0.09037	0.8578	1.222	0.2628	0.7927	T	0.1387	0.1322	C
exm112226	1	158224904	0.9184	0.09651	0.7601	1.11	-0.8822	0.3777	T	0.115	0.1252	C
exm1122363	14	93118038	0.9067	0.0684	0.793	1.037	-1.431	0.1523	G	0.2953	0.2954	A
exm1122411	14	93118668	1.027	0.06741	0.8999	1.172	0.3962	0.6919	T	0.2917	0.3033	C
exm1122576	14	93199080	0.9177	0.06752	0.8039	1.048	-1.273	0.2031	T	0.3034	0.3242	C
exm1122623	14	93276654	1.004	0.116	0.8002	1.261	0.03819	0.9695	T	0.0856	0.07604	C
exm1123292	14	94088369	1.087	0.1347	0.8349	1.416	0.6199	0.5353	C	0.06085	0.05122	T
exm1123298	14	94088587	1.011	0.06502	0.8899	1.148	0.166	0.8682	G	0.4004	0.3898	A
exm1123459	14	94391699	0.8946	0.06816	0.7827	1.022	-1.635	0.1022	A	0.3106	0.3095	G
exm1124090	14	94756750	1.059	0.08234	0.9015	1.245	0.7006	0.4836	C	0.1712	0.1667	T
exm1124093	14	94756794	1.101	0.06088	0.9776	1.241	1.587	0.1124	C	0.4779	0.4634	T
exm1124126	14	94776221	1.018	0.07882	0.872	1.188	0.2217	0.8246	A	0.2321	0.2049	C
exm1124171	14	94844843	1.015	0.06639	0.8915	1.156	0.2299	0.8182	G	0.3373	0.3391	T
exm1124208	14	94847415	1.044	0.1222	0.8218	1.327	0.3537	0.7236	G	0.07532	0.0709	A
exm1124224	14	94849201	1.038	0.1136	0.8309	1.297	0.3291	0.7421	T	0.08511	0.07593	C
exm1124271	14	94912896	0.8891	0.07232	0.7716	1.025	-1.625	0.1041	G	0.2366	0.2492	T
exm1124326	14	94931105	1.09	0.06629	0.9569	1.241	1.295	0.1953	A	0.3422	0.3293	G
exm1124332	14	94933473	1.029	0.06581	0.9042	1.17	0.429	0.6679	A	0.3699	0.3766	C
exm1124347	14	94933695	1.024	0.06558	0.9003	1.164	0.3585	0.72	A	0.3714	0.3783	G
exm1124383	14	94936110	1.085	0.1354	0.8318	1.414	0.5994	0.5489	A	0.05915	0.05051	G
exm112445	1	158324425	0.9531	0.06222	0.8437	1.077	-0.7727	0.4397	G	0.4009	0.4183	A
exm1124564	14	95053863	1.02	0.1046	0.8306	1.252	0.1852	0.8531	T	0.09787	0.09871	C
exm1124575	14	95054012	1.027	0.1043	0.8373	1.26	0.258	0.7964	G	0.09837	0.09891	A
exm1124668	14	95080803	1.067	0.08157	0.9096	1.252	0.7988	0.4244	A	0.1979	0.1693	G
exm1125198	14	95884323	1.082	0.06271	0.9573	1.224	1.264	0.2063	A	0.4894	0.48	G
exm1125245	14	95906321	0.9115	0.07539	0.7863	1.057	-1.229	0.2189	G	0.2755	0.2711	A
exm112525	1	158368846	0.9105	0.0698	0.794	1.044	-1.344	0.1789	C	0.2732	0.2905	T
exm112530	1	158368964	1.084	0.1385	0.8265	1.422	0.5839	0.5593	T	0.0566	0.05122	C
exm112531	1	158368974	1.072	0.1366	0.82	1.4	0.5063	0.6126	G	0.0583	0.05322	A
exm112539	1	158369064	1.072	0.1366	0.82	1.4	0.5063	0.6126	G	0.0583	0.05322	A
exm1125478	14	96157187	0.9694	0.06946	0.846	1.111	-0.4479	0.6543	A	0.2689	0.2646	G
exm1125507	14	96178688	1.334	0.1264	1.041	1.709	2.277	0.02278	T	0.06511	0.05593	C
exm1125733	14	96768380	0.8789	0.08307	0.7468	1.034	-1.554	0.1201	G	0.155	0.1806	T
exm1125756	14	96771959	1.149	0.102	0.9407	1.403	1.36	0.1737	A	0.1043	0.09864	G
exm1125820	14	96781912	1.146	0.1028	0.9372	1.402	1.329	0.1839	T	0.1013	0.09695	C
exm1125966	14	96871104	1.039	0.08569	0.8787	1.229	0.4511	0.6519	A	0.1464	0.1431	G
exm1126173	14	97321689	1	0.06234	0.8851	1.13	0.001214	0.999	C	0.4842	0.4678	T
exm1126211	14	99182535	1.257	0.1277	0.979	1.615	1.794	0.07287	T	0.06346	0.05174	C
exm1126734	14	100375707	1.007	0.06526	0.886	1.144	0.1057	0.9158	T	0.4389	0.4512	C
exm1126751	14	100380948	0.9009	0.06554	0.7923	1.024	-1.593	0.1111	T	0.3413	0.3653	C
exm1127057	14	100792126	1.127	0.104	0.9192	1.382	1.15	0.2503	T	0.106	0.08881	C
exm1127228	14	100847707	1.044	0.0675	0.9143	1.191	0.6321	0.5273	G	0.3562	0.3253	A
exm112734	1	158450142	0.8817	0.1052	0.7175	1.084	-1.197	0.2312	T	0.08773	0.1088	C
exm112741	1	158450238	0.9335	0.09817	0.7701	1.132	-0.7014	0.4831	A	0.106	0.1136	G
exm1127429	14	101200860	1.101	0.1264	0.8591	1.41	0.7585	0.4481	A	0.06731	0.06433	G
exm112747	1	158450314	1.019	0.0625	0.9012	1.151	0.295	0.768	G	0.4251	0.4172	A
exm112752	1	158450382	1.02	0.06369	0.9001	1.155	0.3067	0.7591	T	0.3834	0.3806	C
exm1128647	14	102695693	0.9984	0.08073	0.8523	1.17	-0.01974	0.9843	C	0.1779	0.1766	T
exm1128771	14	102792631	1.02	0.06191	0.9033	1.151	0.3163	0.7517	G	0.4906	0.4729	A
exm1128808	14	102798055	0.9787	0.06387	0.8636	1.109	-0.3363	0.7366	A	0.3766	0.399	G
exm1128880	14	102815042	1.009	0.08451	0.8551	1.191	0.1075	0.9144	T	0.1589	0.1496	C
exm1128949	14	102894593	0.9398	0.06401	0.829	1.065	-0.9703	0.3319	G	0.4032	0.4367	A
exm1128970	14	102898363	0.9905	0.121	0.7814	1.256	-0.07895	0.9371	T	0.07266	0.07128	C
exm1129005	14	102901201	1.007	0.07389	0.8717	1.164	0.101	0.9196	G	0.2293	0.2181	A
exm112919	1	158549492	1.011	0.06271	0.8942	1.143	0.1771	0.8594	T	0.4072	0.4032	C
exm112921	1	158549511	1.014	0.06256	0.8967	1.146	0.2172	0.828	G	0.4094	0.405	A
exm1129231	14	103342049	1.099	0.06204	0.9732	1.241	1.523	0.1278	C	0.48	0.4749	T
exm1129609	14	103566785	0.9555	0.09037	0.8004	1.141	-0.5042	0.6141	T	0.1391	0.1399	C
exm1129720	14	103576415	1.023	0.06683	0.8974	1.166	0.34	0.7338	A	0.3999	0.4167	G
exm112975	1	158577109	0.9919	0.06355	0.8757	1.123	-0.1278	0.8983	C	0.3749	0.3868	A
exm113004	1	158584091	1.035	0.06205	0.9164	1.169	0.5539	0.5797	A	0.4685	0.4532	G
exm1130279	14	104165753	1.036	0.09468	0.8601	1.247	0.3686	0.7124	A	0.1383	0.1215	G
exm1130555	14	104381502	0.9482	0.1254	0.7415	1.212	-0.4243	0.6714	C	0.06048	0.06542	T
exm1130750	14	104559919	0.9578	0.06259	0.8472	1.083	-0.6896	0.4905	C	0.4605	0.4867	T
exm113113	1	158607935	0.9676	0.06305	0.8551	1.095	-0.5227	0.6012	G	0.3834	0.3976	T
exm113133	1	158612236	0.9988	0.06302	0.8828	1.13	-0.01828	0.9854	A	0.4524	0.4451	G
exm1132196	14	105406238	1.024	0.06346	0.9047	1.16	0.381	0.7032	C	0.4715	0.4484	A
exm1132199	14	105406372	1.128	0.08273	0.9589	1.326	1.452	0.1465	T	0.2083	0.1698	C
exm1132261	14	105407798	1.011	0.06338	0.8933	1.145	0.1803	0.8569	C	0.4634	0.4443	T
exm1133986	14	105420215	1.028	0.1089	0.8301	1.272	0.2504	0.8022	C	0.08723	0.08237	T
exm1134221	14	105518336	1.002	0.08252	0.8522	1.178	0.02247	0.9821	T	0.1658	0.1735	G
exm1134357	14	105614734	0.9031	0.1025	0.7386	1.104	-0.9944	0.32	T	0.1026	0.1167	C
exm1134389	14	105615648	1.055	0.1018	0.8642	1.288	0.5262	0.5987	T	0.1073	0.1096	C
exm1134396	14	105617042	1.002	0.06433	0.8831	1.136	0.02707	0.9784	T	0.3604	0.349	C
exm1134928	14	105930406	0.9202	0.06244	0.8142	1.04	-1.333	0.1827	A	0.4838	0.5183	G
exm113498	1	158687163	0.9867	0.06179	0.8741	1.114	-0.2169	0.8282	A	0.414	0.4214	G
exm113501	1	158687224	0.9574	0.062	0.8479	1.081	-0.7017	0.4829	A	0.3932	0.4095	G
exm1135071	14	105954705	1.135	0.1203	0.8965	1.437	1.052	0.2927	T	0.08035	0.06276	C
exm113534	1	158687896	1.12	0.09325	0.9328	1.344	1.214	0.2248	T	0.1343	0.1199	C
exm113570	1	158725080	1.014	0.1024	0.8295	1.239	0.1353	0.8923	T	0.09787	0.09797	C
exm113613	1	158735595	1.039	0.07944	0.8895	1.214	0.4856	0.6272	C	0.1872	0.179	T
exm113618	1	158735691	1.041	0.08029	0.8895	1.219	0.5018	0.6158	T	0.191	0.1823	C
exm113622	1	158735740	1.046	0.07953	0.8949	1.222	0.5634	0.5732	A	0.1877	0.179	G
exm113629	1	158735892	1.046	0.07968	0.895	1.223	0.5676	0.5703	A	0.188	0.1791	G
exm113663	1	158736445	0.9786	0.06181	0.8669	1.105	-0.3508	0.7257	T	0.3895	0.401	C
exm113927	1	159002377	1.026	0.1022	0.8401	1.254	0.255	0.7987	C	0.1102	0.1014	A
exm114085	1	159175354	1.097	0.06459	0.9668	1.245	1.437	0.1507	A	0.3991	0.3636	G
exm1141368	15	22969232	0.9436	0.1148	0.7534	1.182	-0.5059	0.613	A	0.0834	0.07705	G
exm114173	1	159283494	1.097	0.0895	0.9208	1.308	1.038	0.2991	C	0.1417	0.1349	T
exm114185	1	159283746	1.088	0.08529	0.9201	1.285	0.9842	0.325	C	0.1579	0.1506	T
exm1141883	15	24921649	1.136	0.07743	0.9757	1.322	1.642	0.1006	C	0.2026	0.1896	T
exm114235	1	159409857	0.9604	0.06659	0.8429	1.094	-0.6067	0.544	G	0.34	0.327	A
exm114238	1	159409884	0.9775	0.06704	0.8571	1.115	-0.3401	0.7338	A	0.2962	0.319	G
exm1142657	15	25953198	0.9112	0.1345	0.7	1.186	-0.6914	0.4893	T	0.05404	0.05966	C
exm1142712	15	25962058	0.9523	0.1421	0.7208	1.258	-0.3437	0.7311	A	0.04766	0.04915	G
exm1144029	15	29416901	0.8607	0.08684	0.726	1.02	-1.727	0.08417	G	0.1409	0.1583	A
exm1144042	15	29421054	0.8748	0.08928	0.7344	1.042	-1.498	0.1342	T	0.132	0.1471	C
exm1144235	15	30018627	1.041	0.07989	0.89	1.217	0.5016	0.616	C	0.1906	0.1773	T
exm1144430	15	31197564	0.9962	0.06394	0.8788	1.129	-0.05995	0.9522	G	0.4037	0.3925	A
exm1144579	15	31234064	1.122	0.1318	0.8667	1.453	0.8745	0.3818	T	0.06809	0.05288	C
exm1144900	15	31362352	1.136	0.119	0.8992	1.434	1.068	0.2856	C	0.07957	0.06542	T
exm1144902	15	31369123	0.9886	0.1256	0.7729	1.264	-0.09146	0.9271	A	0.07021	0.06814	G
exm114525	1	159785425	1.011	0.07348	0.8752	1.167	0.1464	0.8836	G	0.2209	0.2214	A
exm1145402	15	33357262	1.053	0.06157	0.9331	1.188	0.8357	0.4033	A	0.4632	0.4601	G
exm1145440	15	33359370	0.992	0.06198	0.8785	1.12	-0.1294	0.8971	T	0.4562	0.459	C
exm1145451	15	33359574	1.026	0.09116	0.858	1.227	0.2802	0.7793	C	0.1448	0.1325	A
exm1145542	15	33872177	0.9774	0.07935	0.8366	1.142	-0.2885	0.773	C	0.1972	0.1999	T
exm1145586	15	33905410	1.023	0.06582	0.8993	1.164	0.3471	0.7285	G	0.3498	0.3632	A
exm114575	1	159802683	0.9492	0.1232	0.7455	1.208	-0.4234	0.672	A	0.07064	0.06576	G
exm1145792	15	34016274	0.9051	0.1288	0.7032	1.165	-0.7746	0.4386	G	0.06085	0.05729	A
exm1146681	15	34648935	1.079	0.06866	0.9433	1.235	1.11	0.2671	T	0.3054	0.3108	G
exm1146693	15	34649211	1.143	0.08005	0.9769	1.337	1.668	0.09527	A	0.1821	0.1742	C
exm1146708	15	34649631	1.087	0.06826	0.9505	1.242	1.216	0.2238	A	0.3075	0.3108	G
exm114724	1	159854251	1.182	0.1189	0.9361	1.492	1.404	0.1602	C	0.07915	0.06441	T
exm1147679	15	39880822	0.9868	0.1097	0.7959	1.223	-0.1216	0.9032	G	0.09037	0.08921	A
exm1147799	15	39910431	0.907	0.08512	0.7677	1.072	-1.147	0.2516	G	0.1661	0.1626	A
exm1147995	15	40259848	0.9718	0.09025	0.8143	1.16	-0.3165	0.7516	C	0.1306	0.1393	A
exm1148014	15	40265799	0.9687	0.06507	0.8527	1.101	-0.4882	0.6254	A	0.4426	0.4691	G
exm1148104	15	40308859	0.8619	0.1381	0.6575	1.13	-1.077	0.2817	T	0.05413	0.05627	G
exm1148237	15	40477831	0.9494	0.06328	0.8386	1.075	-0.8214	0.4114	G	0.3745	0.3895	A
exm1148323	15	40544493	1.07	0.09202	0.8934	1.282	0.7355	0.462	G	0.1352	0.1239	A
exm1148332	15	40544617	1.088	0.09265	0.9076	1.305	0.9135	0.361	A	0.1337	0.1211	G
exm114837	1	159897559	0.9525	0.08769	0.8021	1.131	-0.5553	0.5787	T	0.1452	0.1525	G
exm1148495	15	40581543	0.9218	0.08245	0.7842	1.083	-0.988	0.3231	C	0.1719	0.1884	T
exm1148830	15	40659476	1.156	0.132	0.8927	1.498	1.1	0.2713	A	0.0671	0.05229	G
exm1148985	15	40675155	1.209	0.1265	0.9436	1.549	1.501	0.1334	A	0.06655	0.05944	C
exm1148993	15	40675443	1.169	0.1253	0.9145	1.495	1.247	0.2124	T	0.06723	0.06102	G
exm1148995	15	40675493	1.174	0.1261	0.9167	1.503	1.27	0.2039	T	0.06601	0.06034	C
exm1149116	15	40750740	1.06	0.09755	0.8752	1.283	0.5937	0.5527	G	0.1134	0.1224	A
exm1149166	15	40751555	1.011	0.06895	0.8831	1.157	0.157	0.8752	C	0.3006	0.2969	A
exm1149292	15	40856989	0.9426	0.1122	0.7565	1.175	-0.5262	0.5988	C	0.07892	0.08316	T
exm1149456	15	40914177	1.078	0.07458	0.9314	1.248	1.007	0.3138	C	0.2313	0.2049	T
exm1149532	15	40916237	0.922	0.09146	0.7707	1.103	-0.8881	0.3745	G	0.1498	0.1447	A
exm1149918	15	41105926	0.9861	0.115	0.7871	1.235	-0.1217	0.9031	T	0.0844	0.07932	G
exm114998	1	159912899	1.139	0.1122	0.9138	1.419	1.157	0.2474	T	0.08603	0.07841	C
exm1150556	15	41476209	1.035	0.1057	0.8416	1.274	0.3284	0.7426	T	0.1014	0.09041	C
exm1150665	15	41611874	1.021	0.1105	0.8219	1.267	0.1849	0.8533	A	0.0817	0.08379	G
exm1150700	15	41634587	1.017	0.07376	0.8805	1.176	0.2347	0.8144	G	0.234	0.2313	A
exm1150812	15	41689166	1.11	0.1048	0.9043	1.364	0.9994	0.3176	A	0.1004	0.08792	C
exm1150817	15	41689232	1.07	0.1038	0.873	1.311	0.6512	0.5149	T	0.1034	0.09254	C
exm1151064	15	41805237	0.9122	0.09061	0.7638	1.09	-1.014	0.3107	T	0.131	0.1434	C
exm1151205	15	41819367	1.024	0.1273	0.7978	1.314	0.1858	0.8526	C	0.0617	0.05797	T
exm1151212	15	41819716	1.105	0.06319	0.976	1.25	1.575	0.1152	C	0.4013	0.3758	T
exm1151217	15	41820200	1.021	0.1242	0.8	1.302	0.1642	0.8695	T	0.06511	0.06407	C
exm1151228	15	41822163	0.8798	0.1159	0.701	1.104	-1.104	0.2694	T	0.07021	0.08147	C
exm1152134	15	42134097	1.025	0.06886	0.8957	1.173	0.3596	0.7192	T	0.2805	0.2835	C
exm1152305	15	42143533	0.975	0.07021	0.8496	1.119	-0.3613	0.7179	T	0.2627	0.2754	G
exm1152452	15	42149472	1.022	0.07269	0.8864	1.179	0.3007	0.7637	T	0.2532	0.239	C
exm1152481	15	42150888	1.019	0.09464	0.8466	1.227	0.1999	0.8416	A	0.1332	0.1164	G
exm1152518	15	42154738	1.054	0.08258	0.8961	1.239	0.6316	0.5276	A	0.1857	0.1805	G
exm1152669	15	42166500	0.9966	0.06518	0.8771	1.132	-0.05201	0.9585	C	0.3869	0.3832	T
exm1152714	15	42168400	1.096	0.1011	0.899	1.336	0.9066	0.3646	T	0.1204	0.1012	C
exm1152762	15	42171462	1.098	0.1045	0.8949	1.348	0.8972	0.3696	T	0.1051	0.08814	C
exm1152764	15	42171483	0.953	0.09919	0.7847	1.158	-0.4848	0.6278	A	0.1064	0.1157	G
exm1152767	15	42171537	0.9746	0.1272	0.7595	1.251	-0.2021	0.8398	A	0.06475	0.06331	G
exm1152820	15	42178155	0.8352	0.113	0.6693	1.042	-1.594	0.111	T	0.08252	0.08705	C
exm1152962	15	42235316	0.9328	0.1102	0.7516	1.158	-0.6317	0.5276	T	0.08951	0.08469	C
exm1153053	15	42287606	0.8945	0.1208	0.7059	1.134	-0.9225	0.3563	C	0.06746	0.07386	T
exm1153268	15	42375978	0.8328	0.1171	0.662	1.048	-1.562	0.1182	T	0.07204	0.07857	C
exm1153331	15	42434837	1.015	0.09203	0.8473	1.215	0.1598	0.873	T	0.137	0.1238	C
exm1153713	15	42570718	0.8797	0.06525	0.7741	0.9997	-1.964	0.04955	A	0.3306	0.3664	G
exm1153874	15	42643529	0.8895	0.0666	0.7806	1.014	-1.759	0.07865	C	0.3303	0.3634	T
exm1153875	15	42643538	0.9033	0.0686	0.7897	1.033	-1.482	0.1383	G	0.286	0.3195	A
exm1153951	15	42681199	0.9326	0.1212	0.7353	1.183	-0.5757	0.5648	A	0.07112	0.07444	G
exm1154226	15	42742464	0.9621	0.07053	0.8379	1.105	-0.5482	0.5836	G	0.2626	0.2853	A
exm1154274	15	42744094	0.7447	0.1246	0.5834	0.9507	-2.366	0.01798	G	0.06298	0.07361	A
exm1154505	15	42981022	1.023	0.1104	0.824	1.27	0.2069	0.8361	G	0.09064	0.08243	A
exm1154518	15	42981806	0.9177	0.1012	0.7526	1.119	-0.848	0.3964	A	0.1055	0.1041	G
exm1154524	15	42982124	1.003	0.08325	0.852	1.181	0.0358	0.9714	G	0.1698	0.1773	A
exm1154529	15	42982340	0.9913	0.1096	0.7997	1.229	-0.07979	0.9364	T	0.09191	0.08508	C
exm1154707	15	43020983	0.9977	0.1234	0.7834	1.271	-0.01886	0.985	A	0.07274	0.06853	G
exm1154775	15	43023482	0.9165	0.1024	0.7499	1.12	-0.8522	0.3941	C	0.1039	0.1031	T
exm1154976	15	43086885	0.9672	0.1307	0.7487	1.25	-0.2548	0.7989	C	0.05574	0.06136	T
exm1155054	15	43170793	1.008	0.06939	0.8796	1.155	0.1114	0.9113	G	0.2979	0.2869	A
exm11552	1	9009406	0.9915	0.06721	0.8691	1.131	-0.1275	0.8985	T	0.2926	0.2974	C
exm11555	1	9009444	1.017	0.06476	0.8958	1.155	0.2601	0.7948	C	0.3477	0.3461	A
exm1155829	15	43632549	1.055	0.06585	0.927	1.2	0.809	0.4185	C	0.3191	0.2955	T
exm1155967	15	43658935	1.072	0.123	0.8422	1.364	0.5635	0.5731	T	0.07574	0.06508	C
exm1155978	15	43661802	1.043	0.06659	0.9154	1.188	0.6328	0.5268	C	0.3117	0.2914	T
exm1156149	15	43724646	1.039	0.06577	0.9129	1.181	0.5749	0.5653	G	0.3128	0.2938	T
exm1156243	15	43762196	1.016	0.07205	0.8819	1.17	0.2157	0.8292	T	0.2345	0.2271	C
exm1156409	15	43817404	1.108	0.1248	0.8674	1.415	0.8204	0.412	A	0.07489	0.06305	G
exm1156437	15	43818079	1.084	0.1216	0.854	1.376	0.6622	0.5079	A	0.08007	0.06918	G
exm1156850	15	43939642	1.022	0.07397	0.8842	1.182	0.2959	0.7673	T	0.2145	0.2076	C
exm1157141	15	44093927	1.023	0.07439	0.8846	1.184	0.3112	0.7557	C	0.217	0.2094	T
exm1157216	15	44120559	1.115	0.1222	0.8778	1.417	0.8935	0.3716	T	0.07983	0.06683	G
exm1157694	15	44943757	0.9735	0.06248	0.8613	1.1	-0.4298	0.6673	A	0.417	0.4149	G
exm1157829	15	45047134	0.9136	0.06425	0.8055	1.036	-1.407	0.1595	G	0.3549	0.3685	A
exm1157845	15	45047573	0.8726	0.06846	0.7631	0.9979	-1.99	0.04658	C	0.2855	0.3095	T
exm1158093	15	45392075	0.947	0.09059	0.7929	1.131	-0.6012	0.5477	G	0.1311	0.1353	A
exm1158182	15	45398369	0.8793	0.1266	0.6861	1.127	-1.016	0.3096	T	0.0634	0.06407	C
exm1158184	15	45398438	0.9196	0.09662	0.7609	1.111	-0.8676	0.3856	C	0.1132	0.1162	T
exm1158610	15	45444133	1.074	0.06807	0.9398	1.227	1.049	0.2944	C	0.2998	0.2958	T
exm1158632	15	45446156	1.064	0.06256	0.9411	1.203	0.989	0.3227	T	0.4842	0.4643	C
exm1158768	15	45545478	0.9809	0.08183	0.8356	1.152	-0.2351	0.8141	T	0.217	0.1983	C
exm1159148	15	45968435	1.098	0.07319	0.951	1.267	1.273	0.2029	C	0.2281	0.2285	T
exm1159243	15	48058071	1.028	0.06254	0.9094	1.162	0.442	0.6585	A	0.4272	0.4271	G
exm1159387	15	48441554	1.023	0.08138	0.872	1.2	0.2765	0.7822	C	0.1788	0.1794	T
exm1159543	15	48559801	0.9065	0.1225	0.713	1.152	-0.802	0.4226	T	0.06468	0.07293	C
exm1160128	15	49090175	0.9996	0.07327	0.8659	1.154	-0.00579	0.9954	A	0.2345	0.2435	G
exm1160277	15	49293194	0.9375	0.1222	0.7379	1.191	-0.5287	0.597	A	0.0766	0.06881	C
exm11606	1	9030964	1.032	0.06564	0.9076	1.174	0.4822	0.6297	T	0.337	0.3363	C
exm1160674	15	50226313	1.05	0.0632	0.9273	1.188	0.7656	0.4439	T	0.4919	0.4739	G
exm1160717	15	50279662	1.169	0.07517	1.009	1.355	2.079	0.03765	C	0.2432	0.2235	T
exm1160760	15	50474766	0.9026	0.07228	0.7833	1.04	-1.418	0.1561	A	0.2765	0.2878	C
exm1160903	15	50555544	0.6796	0.1455	0.511	0.9039	-2.655	0.007942	A	0.04043	0.05729	G
exm1161037	15	50782703	0.9832	0.06509	0.8654	1.117	-0.2603	0.7946	G	0.3484	0.3593	A
exm1161045	15	50785016	0.9439	0.13	0.7316	1.218	-0.4444	0.6567	G	0.06405	0.05948	A
exm1161148	15	50878630	1.04	0.1437	0.7847	1.378	0.2731	0.7848	A	0.05281	0.04645	G
exm1161381	15	51217361	1.032	0.06871	0.9023	1.181	0.4637	0.6429	C	0.2843	0.2698	T
exm1161562	15	51507968	0.8027	0.1176	0.6374	1.011	-1.869	0.06162	A	0.06723	0.08746	G
exm1161644	15	51676020	1.28	0.1257	1.001	1.638	1.965	0.04943	G	0.06936	0.06169	T
exm1161660	15	51689772	0.9721	0.09624	0.805	1.174	-0.294	0.7688	A	0.1211	0.1175	G
exm1161696	15	51696856	1.106	0.1206	0.8734	1.401	0.8375	0.4023	A	0.07532	0.06915	G
exm1161910	15	51791559	1.056	0.06165	0.9356	1.191	0.8803	0.3787	A	0.4902	0.4701	G
exm1162011	15	51829812	1.046	0.1095	0.8437	1.296	0.4081	0.6832	A	0.09745	0.08237	G
exm1162087	15	51975608	0.9582	0.09154	0.8008	1.146	-0.4667	0.6407	A	0.1344	0.1427	G
exm1162598	15	52517714	1.273	0.1287	0.9891	1.638	1.875	0.0608	T	0.06723	0.05525	C
exm116286	1	160616703	1.094	0.06709	0.9594	1.248	1.342	0.1796	T	0.3147	0.3018	G
exm1163035	15	52901283	1.099	0.06555	0.9661	1.249	1.434	0.1514	C	0.3623	0.3472	T
exm1163042	15	52901433	1.103	0.06381	0.9731	1.25	1.532	0.1255	C	0.4169	0.4002	T
exm1163199	15	53907948	0.996	0.06331	0.8798	1.128	-0.06331	0.9495	A	0.4421	0.4573	G
exm1163278	15	54003091	1.007	0.07282	0.8733	1.162	0.1002	0.9202	A	0.2762	0.2652	G
exm1163422	15	54307925	1.058	0.08144	0.9022	1.241	0.696	0.4864	T	0.1728	0.1822	C
exm1163637	15	55619796	1.08	0.06718	0.9466	1.232	1.143	0.2531	C	0.32	0.3199	T
exm1163649	15	55632859	1.081	0.06278	0.9563	1.223	1.248	0.2122	T	0.4549	0.4369	G
exm1163765	15	55700981	1.116	0.1441	0.8411	1.48	0.759	0.4478	A	0.05234	0.04475	C
exm1163776	15	55722882	1.106	0.1437	0.8342	1.466	0.699	0.4846	A	0.05322	0.04564	C
exm1163805	15	55759193	0.9409	0.07807	0.8074	1.096	-0.7807	0.435	T	0.2157	0.2091	C
exm1164023	15	55972797	0.8603	0.09327	0.7166	1.033	-1.613	0.1067	C	0.1168	0.1327	T
exm1164134	15	56152729	1.106	0.06465	0.9744	1.255	1.559	0.1189	T	0.3654	0.358	C
exm1164137	15	56152872	1.107	0.06426	0.9759	1.255	1.58	0.1142	C	0.3667	0.3591	T
exm1164163	15	56207811	1.174	0.09067	0.9829	1.402	1.769	0.07684	G	0.1478	0.1277	T
exm1164219	15	56208933	0.9332	0.1307	0.7222	1.206	-0.5289	0.5969	C	0.06255	0.06178	T
exm1164718	15	57524982	1.073	0.06743	0.9397	1.224	1.038	0.2991	A	0.323	0.3375	G
exm1164837	15	57731573	0.9455	0.09892	0.7789	1.148	-0.5661	0.5714	T	0.1124	0.1141	C
exm1164850	15	57731728	1.124	0.1067	0.9117	1.385	1.094	0.2742	A	0.09522	0.09273	G
exm1164955	15	57835903	0.9852	0.06419	0.8687	1.117	-0.2323	0.8163	G	0.343	0.359	T
exm1165045	15	57925836	1.227	0.119	0.9715	1.549	1.717	0.08594	T	0.08085	0.06983	C
exm116509	1	160793560	0.942	0.07535	0.8126	1.092	-0.7935	0.4275	A	0.2315	0.2214	G
exm1165164	15	58256127	0.9053	0.07014	0.789	1.039	-1.419	0.156	T	0.2768	0.2803	C
exm1165272	15	58476281	1.216	0.1105	0.9797	1.511	1.774	0.07606	A	0.09191	0.07898	G
exm1165298	15	58833993	1.043	0.1119	0.8374	1.298	0.3732	0.709	A	0.08511	0.07661	G
exm1165332	15	58838010	0.9151	0.06494	0.8058	1.039	-1.366	0.172	A	0.3974	0.3946	G
exm1165989	15	59499179	0.936	0.06294	0.8274	1.059	-1.05	0.2937	A	0.4671	0.4925	G
exm1165991	15	59499228	1.049	0.06185	0.9297	1.185	0.7806	0.435	C	0.4906	0.4642	T
exm1166362	15	59981515	0.9705	0.06347	0.857	1.099	-0.4711	0.6376	G	0.3895	0.3877	A
exm1166805	15	62202482	0.9518	0.07373	0.8237	1.1	-0.6699	0.503	C	0.2429	0.2315	T
exm1167048	15	62254989	0.9158	0.07939	0.7839	1.07	-1.107	0.2682	C	0.1826	0.2088	T
exm1167070	15	62259637	1.081	0.06217	0.9567	1.221	1.248	0.2121	C	0.4952	0.4843	T
exm1167189	15	62316035	0.9322	0.07965	0.7975	1.09	-0.8808	0.3784	T	0.1847	0.2103	C
exm1167659	15	63111739	1.097	0.09287	0.9143	1.316	0.9951	0.3197	C	0.1338	0.1239	T
exm1167765	15	63414083	1.05	0.1075	0.8506	1.296	0.4549	0.6492	A	0.1154	0.09865	C
exm1167806	15	63433766	1.08	0.06224	0.9564	1.221	1.243	0.2137	G	0.4593	0.4544	A
exm1167899	15	63597857	0.8677	0.08866	0.7293	1.032	-1.6	0.1095	G	0.1366	0.1559	T
exm1168360	15	63970456	0.9172	0.0661	0.8057	1.044	-1.308	0.1908	C	0.3498	0.3569	T
exm11686	1	9074861	0.8805	0.08479	0.7457	1.04	-1.5	0.1335	T	0.1634	0.1672	C
exm1169547	15	65235776	0.9976	0.07361	0.8636	1.152	-0.03257	0.974	G	0.2285	0.2298	A
exm1169809	15	65385511	1.218	0.1093	0.9827	1.508	1.8	0.0718	T	0.09811	0.08715	C
exm1169947	15	65489128	1.157	0.1155	0.9223	1.45	1.259	0.2079	C	0.08979	0.07695	T
exm1170066	15	65494212	0.8673	0.06291	0.7667	0.9812	-2.262	0.02368	A	0.3998	0.4285	G
exm1170209	15	65621441	0.9363	0.06367	0.8264	1.061	-1.034	0.3011	A	0.4622	0.4697	C
exm1170363	15	65676726	0.9461	0.06732	0.8292	1.08	-0.8224	0.4108	T	0.3014	0.3269	C
exm1170479	15	65689267	0.952	0.06433	0.8393	1.08	-0.7638	0.445	C	0.3821	0.4014	T
exm117094	1	161049662	0.8065	0.1213	0.6358	1.023	-1.772	0.07637	G	0.06876	0.07953	A
exm1171173	15	66411441	1.147	0.06854	1.003	1.312	2.004	0.04508	T	0.2906	0.2622	C
exm117119	1	161068836	1.075	0.06815	0.941	1.229	1.067	0.286	C	0.3047	0.2847	A
exm1171268	15	66618342	0.9811	0.06436	0.8648	1.113	-0.2968	0.7666	G	0.3315	0.3403	A
exm1171342	15	66629403	0.996	0.08741	0.8391	1.182	-0.04631	0.9631	A	0.1443	0.1418	C
exm1171602	15	66821250	1.164	0.1039	0.9494	1.427	1.461	0.1441	G	0.1145	0.08758	A
exm1171681	15	66850362	0.9659	0.08859	0.8119	1.149	-0.3917	0.6952	T	0.1344	0.1485	C
exm1171910	15	67528374	0.9577	0.06162	0.8487	1.081	-0.7016	0.4829	G	0.4284	0.444	T
exm1172529	15	68605169	1.042	0.07869	0.8928	1.215	0.5193	0.6036	G	0.2049	0.1954	A
exm1172552	15	68609647	1.061	0.0821	0.9034	1.246	0.7232	0.4695	T	0.1783	0.1788	G
exm1172611	15	68624396	1.244	0.1461	0.934	1.656	1.493	0.1355	A	0.0566	0.04102	C
exm1172626	15	68628049	1.204	0.1258	0.9411	1.541	1.478	0.1395	G	0.06638	0.06174	T
exm1172820	15	69238272	0.9295	0.1444	0.7003	1.234	-0.5065	0.6125	T	0.04638	0.04915	G
exm1172826	15	69238445	1.119	0.0631	0.9889	1.266	1.782	0.07469	A	0.3859	0.3542	G
exm1172903	15	69328226	1.101	0.07971	0.9417	1.287	1.206	0.2278	T	0.2115	0.18	C
exm1172940	15	69339787	1.24	0.0963	1.026	1.497	2.231	0.02571	A	0.1194	0.1087	G
exm1173038	15	69561518	0.9314	0.08263	0.7922	1.095	-0.8594	0.3901	G	0.1583	0.1681	A
exm1173050	15	69652451	0.9615	0.08366	0.8161	1.133	-0.4697	0.6385	A	0.1583	0.1752	G
exm117377	1	161139738	1.066	0.118	0.8461	1.344	0.5435	0.5868	A	0.0762	0.06939	G
exm1173834	15	72030194	0.9466	0.0982	0.7809	1.148	-0.5589	0.5762	T	0.1064	0.1173	C
exm1173881	15	72040835	1.019	0.1313	0.7875	1.317	0.14	0.8886	A	0.0613	0.06173	G
exm1174174	15	72191110	0.917	0.1062	0.7447	1.129	-0.816	0.4145	C	0.0937	0.1088	T
exm1174876	15	73027478	1.019	0.06332	0.8999	1.153	0.2942	0.7686	C	0.4536	0.4463	T
exm117490	1	161163037	1.067	0.07877	0.9142	1.245	0.8205	0.4119	T	0.1987	0.1869	C
exm1174933	15	73048787	1.217	0.1144	0.9726	1.523	1.717	0.08603	T	0.08442	0.08051	C
exm1174938	15	73052840	0.8317	0.08631	0.7022	0.985	-2.136	0.03271	C	0.1468	0.1655	T
exm1175449	15	74002006	0.8788	0.1127	0.7046	1.096	-1.146	0.2516	A	0.07538	0.08435	G
exm1175845	15	74328116	1.001	0.06316	0.8842	1.133	0.01187	0.9905	A	0.4672	0.4645	G
exm117587	1	161172233	1.034	0.1143	0.8263	1.293	0.2905	0.7714	A	0.08148	0.07536	C
exm1175871	15	74336633	1.049	0.07037	0.9135	1.204	0.6736	0.5006	C	0.2765	0.2588	T
exm1176209	15	74473739	0.9313	0.06775	0.8155	1.064	-1.05	0.2936	T	0.331	0.3547	C
exm1176330	15	74560776	0.9743	0.08383	0.8266	1.148	-0.311	0.7558	T	0.1537	0.1651	G
exm1176373	15	74622678	0.974	0.07116	0.8472	1.12	-0.3702	0.7112	A	0.2817	0.2692	G
exm1176820	15	74948095	0.7891	0.1294	0.6123	1.017	-1.83	0.06723	T	0.05664	0.06949	C
exm1177107	15	75108636	0.9387	0.0788	0.8043	1.095	-0.803	0.4219	A	0.1931	0.2073	G
exm1177182	15	75117912	0.8222	0.1016	0.6738	1.003	-1.928	0.0539	T	0.1017	0.1096	G
exm1177217	15	75130093	1.011	0.06281	0.8935	1.143	0.1668	0.8675	C	0.4629	0.4565	T
exm1177316	15	75146366	0.9422	0.0876	0.7936	1.119	-0.6792	0.497	T	0.1397	0.1558	G
exm1177901	15	75648650	1.018	0.07402	0.8809	1.177	0.2473	0.8047	T	0.2229	0.2305	C
exm1178509	15	75970070	1.101	0.06972	0.9601	1.262	1.376	0.1689	T	0.2931	0.2775	C
exm1178834	15	76017452	0.9561	0.07542	0.8248	1.108	-0.5948	0.552	T	0.2178	0.2092	C
exm1179076	15	76496232	0.957	0.06268	0.8464	1.082	-0.7016	0.4829	A	0.3838	0.3957	G
exm1179229	15	76726465	0.9309	0.0628	0.8231	1.053	-1.14	0.2545	T	0.3899	0.4046	G
exm1179319	15	77176158	0.9265	0.0628	0.8192	1.048	-1.216	0.2239	C	0.3951	0.4132	T
exm117933	1	161479745	0.9608	0.06195	0.8509	1.085	-0.6456	0.5186	A	0.4593	0.4778	G
exm1179550	15	77450964	0.9979	0.0841	0.8462	1.177	-0.02515	0.9799	T	0.1681	0.1583	C
exm1179893	15	78337303	0.8446	0.09976	0.6946	1.027	-1.693	0.09039	T	0.1045	0.1113	C
exm1179927	15	78390414	1.029	0.0688	0.8993	1.178	0.4169	0.6768	C	0.3213	0.298	T
exm1179941	15	78390909	0.9503	0.08038	0.8118	1.112	-0.6343	0.5259	T	0.1855	0.1806	C
exm1180102	15	78466127	0.8846	0.06423	0.78	1.003	-1.908	0.05637	C	0.3728	0.3809	T
exm1180599	15	78882925	1.008	0.1013	0.8265	1.229	0.07801	0.9378	A	0.1204	0.1041	G
exm1181265	15	79217691	0.9925	0.07498	0.8568	1.15	-0.1008	0.9197	A	0.2179	0.2319	G
exm1181580	15	79606186	0.9107	0.08872	0.7654	1.084	-1.054	0.2919	A	0.135	0.1523	G
exm1181757	15	79755604	1.147	0.1128	0.9198	1.431	1.218	0.2231	G	0.0925	0.07834	A
exm1181818	15	80191343	0.8989	0.06242	0.7954	1.016	-1.707	0.08787	A	0.4423	0.4556	G
exm1181858	15	80263217	1.196	0.1033	0.9769	1.465	1.734	0.08298	T	0.1162	0.09097	C
exm1181864	15	80263345	1.034	0.06358	0.913	1.171	0.5289	0.5968	C	0.3881	0.3753	A
exm1181869	15	80263406	1.054	0.06387	0.9298	1.194	0.8209	0.4117	T	0.366	0.3524	C
exm1182478	15	81440818	0.9994	0.09001	0.8378	1.192	-0.006694	0.9947	T	0.1226	0.1353	C
exm1182556	15	81578139	0.9445	0.06455	0.8322	1.072	-0.8847	0.3763	T	0.3428	0.3758	C
exm1182664	15	81598269	1.038	0.08753	0.8744	1.232	0.4259	0.6702	G	0.1439	0.1403	T
exm1182697	15	81605656	1.075	0.1275	0.8376	1.381	0.5703	0.5685	A	0.06255	0.06034	G
exm1182735	15	81624768	1.026	0.064	0.9054	1.164	0.4074	0.6837	C	0.4523	0.4705	T
exm1182755	15	81625385	1.014	0.0628	0.8967	1.147	0.2246	0.8223	T	0.4898	0.4695	C
exm1182814	15	81637167	0.9788	0.07604	0.8432	1.136	-0.2823	0.7777	T	0.2115	0.2305	G
exm1182958	15	82443824	1.057	0.09815	0.8721	1.281	0.5655	0.5717	T	0.1107	0.1113	C
exm1182994	15	82444663	1.095	0.1284	0.8511	1.408	0.7046	0.4811	C	0.06383	0.05729	T
exm1183002	15	82456227	1.101	0.1259	0.8606	1.41	0.7677	0.4426	C	0.06596	0.06	T
exm1183089	15	82555242	1.047	0.1287	0.8139	1.348	0.3596	0.7192	G	0.06873	0.05772	A
exm1183401	15	83428192	0.9998	0.08412	0.8478	1.179	-0.002346	0.9981	T	0.158	0.1572	C
exm1183586	15	83499766	0.984	0.07809	0.8444	1.147	-0.2063	0.8365	A	0.1953	0.1976	G
exm118362	1	161681780	0.9648	0.06398	0.8511	1.094	-0.5596	0.5757	G	0.4921	0.5069	A
exm1183726	15	83680287	0.9644	0.07131	0.8386	1.109	-0.5081	0.6114	A	0.2765	0.2708	G
exm1183802	15	83781631	1.185	0.1294	0.9196	1.527	1.312	0.1894	T	0.0634	0.05801	C
exm1184040	15	84488636	0.9652	0.06293	0.8532	1.092	-0.5627	0.5737	A	0.4728	0.4691	G
exm1184122	15	84582124	0.9743	0.0903	0.8163	1.163	-0.2885	0.7729	G	0.1528	0.1376	T
exm1184159	15	84639350	1.053	0.11	0.8486	1.306	0.4683	0.6396	T	0.09319	0.08373	C
exm1184275	15	84706461	0.9299	0.0824	0.7912	1.093	-0.8822	0.3777	T	0.1655	0.1686	C
exm1184321	15	85149771	0.8992	0.1444	0.6775	1.193	-0.7354	0.4621	G	0.04809	0.04678	T
exm1184460	15	85188839	0.9089	0.06876	0.7943	1.04	-1.389	0.1648	T	0.2677	0.2892	C
exm1184508	15	85200520	0.9388	0.0849	0.7949	1.109	-0.7436	0.4571	T	0.1674	0.165	G
exm118456	1	161697319	0.9128	0.1184	0.7237	1.151	-0.7709	0.4408	A	0.07064	0.07424	G
exm1184631	15	85341859	0.9702	0.06257	0.8582	1.097	-0.4837	0.6286	A	0.471	0.4898	G
exm1184843	15	85400499	0.9707	0.1128	0.7782	1.211	-0.2635	0.7921	T	0.08049	0.08582	C
exm1184957	15	85405995	1.026	0.07617	0.8835	1.191	0.3338	0.7386	C	0.2111	0.2025	T
exm1185057	15	85447431	1.022	0.06481	0.8998	1.16	0.331	0.7407	G	0.3672	0.3546	A
exm118532	1	161751741	0.8995	0.08987	0.7542	1.073	-1.179	0.2384	G	0.1417	0.1494	A
exm1185366	15	86122654	1.026	0.06257	0.908	1.16	0.4173	0.6765	T	0.451	0.4586	C
exm1185372	15	86122779	1.029	0.06252	0.9105	1.163	0.4605	0.6451	T	0.4404	0.4492	C
exm1185392	15	86123019	1.026	0.06253	0.9079	1.16	0.4139	0.6789	C	0.4506	0.4583	T
exm1185404	15	86123170	0.9573	0.08453	0.8112	1.13	-0.5158	0.606	T	0.1634	0.1578	G
exm1185421	15	86123364	0.9682	0.1389	0.7374	1.271	-0.233	0.8158	A	0.0583	0.05156	G
exm1185450	15	86123833	1.024	0.06306	0.9052	1.159	0.3803	0.7037	T	0.4488	0.4557	C
exm1185460	15	86123988	1.024	0.06256	0.9055	1.157	0.3734	0.7088	G	0.4506	0.4596	A
exm1185487	15	86124555	1.027	0.06253	0.9084	1.161	0.4238	0.6717	G	0.4511	0.4586	A
exm118551	1	161761312	0.9388	0.0657	0.8254	1.068	-0.9611	0.3365	C	0.466	0.4634	T
exm1185518	15	86124946	1.01	0.06271	0.8931	1.142	0.1565	0.8757	T	0.4499	0.4598	C
exm1185703	15	86278309	0.9436	0.0867	0.7962	1.118	-0.6694	0.5032	A	0.1525	0.1523	G
exm1185755	15	86286787	0.9908	0.07487	0.8555	1.147	-0.1241	0.9012	T	0.2253	0.2322	C
exm1185777	15	86287867	1.13	0.1029	0.9234	1.382	1.185	0.2361	A	0.106	0.09504	G
exm1185933	15	86697675	0.9786	0.09266	0.8161	1.173	-0.2335	0.8154	T	0.1264	0.1332	C
exm1186011	15	86807843	0.9288	0.07124	0.8077	1.068	-1.037	0.2996	C	0.2349	0.2587	T
exm1186483	15	89169858	1.022	0.0673	0.8954	1.166	0.3184	0.7502	A	0.2966	0.298	G
exm11865	1	9165685	1.096	0.06593	0.963	1.247	1.387	0.1653	A	0.3461	0.3432	G
exm1186615	15	89386652	1.13	0.1408	0.8579	1.49	0.871	0.3837	A	0.05656	0.04718	G
exm1186736	15	89398407	0.9359	0.1207	0.7387	1.186	-0.5487	0.5832	T	0.07537	0.07153	C
exm1186739	15	89398553	0.7827	0.1009	0.6423	0.9538	-2.428	0.01517	A	0.09691	0.1177	C
exm1186742	15	89398605	1.011	0.07313	0.8761	1.167	0.1519	0.8793	T	0.2519	0.2413	G
exm1186801	15	89400339	0.9994	0.07431	0.8639	1.156	-0.008055	0.9936	C	0.2533	0.2417	A
exm1186825	15	89401109	0.9574	0.06412	0.8444	1.086	-0.6786	0.4974	G	0.428	0.4244	A
exm1186884	15	89402051	0.9262	0.06244	0.8195	1.047	-1.228	0.2194	G	0.4744	0.4769	A
exm1186952	15	89417238	1.03	0.06817	0.901	1.177	0.4309	0.6666	G	0.2847	0.2742	A
exm1187119	15	89450587	0.9912	0.06214	0.8775	1.12	-0.1423	0.8868	G	0.4255	0.4257	T
exm1187282	15	89804043	1.09	0.06323	0.9626	1.233	1.357	0.1748	T	0.3869	0.3714	C
exm1187791	15	90023558	0.8313	0.1295	0.645	1.071	-1.427	0.1535	A	0.06261	0.06619	G
exm1187812	15	90039643	0.9238	0.1101	0.7446	1.146	-0.7195	0.4718	C	0.08084	0.09447	T
exm1187859	15	90126121	0.9199	0.06331	0.8125	1.041	-1.319	0.187	T	0.3749	0.3905	C
exm1187864	15	90126164	0.933	0.1226	0.7338	1.186	-0.5656	0.5717	A	0.06346	0.07361	G
exm1188025	15	90167658	1.075	0.08023	0.9185	1.258	0.9006	0.3678	A	0.1887	0.189	G
exm1188042	15	90168108	1.059	0.06727	0.9283	1.208	0.8544	0.3929	C	0.3174	0.3225	T
exm1188110	15	90170237	0.9884	0.06849	0.8642	1.13	-0.171	0.8642	T	0.2726	0.2671	C
exm1188200	15	90174824	0.9239	0.06406	0.8149	1.048	-1.235	0.2167	T	0.3803	0.3941	C
exm1188217	15	90176073	0.9261	0.06422	0.8166	1.05	-1.196	0.2318	A	0.3859	0.3997	C
exm1188357	15	90196008	1.005	0.07017	0.8758	1.153	0.07071	0.9436	T	0.2577	0.2514	C
exm1188744	15	90335788	1.109	0.07524	0.9565	1.285	1.37	0.1708	T	0.2236	0.1994	C
exm1188770	15	90344352	1.027	0.06443	0.9048	1.165	0.4077	0.6835	T	0.4603	0.4345	C
exm1188875	15	90349558	1.101	0.07224	0.956	1.269	1.337	0.1812	T	0.2706	0.2373	C
exm118923	1	162367103	0.9331	0.07836	0.8002	1.088	-0.8843	0.3766	T	0.1804	0.1956	G
exm1189341	15	90784250	1.009	0.07693	0.8681	1.174	0.1215	0.9033	T	0.2072	0.2044	C
exm1189399	15	90785060	1.082	0.1138	0.8659	1.352	0.6938	0.4878	T	0.08383	0.07424	C
exm1189459	15	90800449	0.9305	0.06254	0.8231	1.052	-1.152	0.2492	C	0.4641	0.4576	T
exm1189536	15	90814664	1.249	0.09762	1.031	1.512	2.277	0.02276	T	0.1148	0.09754	C
exm1189565	15	90903311	1.122	0.07082	0.9768	1.289	1.629	0.1033	A	0.2726	0.2414	G
exm1189573	15	90903502	0.9447	0.09093	0.7904	1.129	-0.6262	0.5312	A	0.1269	0.1258	G
exm1189615	15	90904421	0.955	0.1183	0.7573	1.204	-0.3888	0.6974	G	0.07118	0.07371	A
exm1191446	15	93015427	1.053	0.06317	0.9302	1.192	0.8149	0.4151	G	0.4911	0.4719	A
exm1191767	15	93616975	1.081	0.06879	0.9449	1.237	1.136	0.256	A	0.3365	0.3174	G
exm1191776	15	94841430	1.028	0.06736	0.9007	1.173	0.4078	0.6835	A	0.3094	0.3186	G
exm1191791	15	94841691	1.035	0.07031	0.9019	1.188	0.4913	0.6232	A	0.2993	0.3079	G
exm1191910	15	94945719	0.9685	0.06428	0.8539	1.099	-0.4979	0.6185	G	0.3807	0.4035	T
exm1191990	15	97327393	0.9559	0.07467	0.8258	1.107	-0.604	0.5458	T	0.2129	0.2288	C
exm1192081	15	98513845	0.9318	0.06225	0.8248	1.053	-1.135	0.2566	T	0.4374	0.4458	C
exm1192448	15	99653800	0.9508	0.06164	0.8426	1.073	-0.8191	0.4127	C	0.4681	0.4674	T
exm119247	1	162825457	1.077	0.1325	0.8306	1.396	0.5593	0.5759	A	0.0617	0.05593	C
exm1192484	15	99670265	0.9895	0.07023	0.8622	1.135	-0.1509	0.8801	T	0.2662	0.2689	C
exm1192485	15	99670278	0.9319	0.1356	0.7143	1.216	-0.5203	0.6028	T	0.05627	0.0536	C
exm1192495	15	99670400	0.9732	0.08565	0.8228	1.151	-0.3177	0.7507	C	0.1509	0.1567	A
exm1192502	15	99670518	0.9877	0.06823	0.8641	1.129	-0.1817	0.8558	C	0.306	0.3078	T
exm1192516	15	99670847	1.07	0.1156	0.8531	1.342	0.5863	0.5576	T	0.08128	0.07904	C
exm1192525	15	99670989	1.101	0.06648	0.9663	1.254	1.445	0.1486	T	0.3038	0.2973	C
exm1192557	15	99671492	0.9882	0.08579	0.8353	1.169	-0.1381	0.8901	G	0.1515	0.1553	A
exm1192590	15	99671760	1.089	0.06636	0.956	1.24	1.282	0.1999	T	0.3045	0.3	C
exm1192593	15	99671795	0.9769	0.08133	0.833	1.146	-0.2872	0.7739	T	0.1819	0.1832	C
exm1192644	15	99672722	0.9423	0.06352	0.832	1.067	-0.9357	0.3494	G	0.386	0.3887	A
exm11927	1	9305445	0.9756	0.1307	0.7551	1.261	-0.1886	0.8504	C	0.06681	0.0614	A
exm1192935	15	100269737	1.03	0.08182	0.8778	1.21	0.3665	0.714	A	0.1808	0.176	G
exm1193285	15	100514614	0.8952	0.0623	0.7923	1.012	-1.776	0.07568	T	0.4471	0.4942	C
exm1193451	15	100692845	1.047	0.1251	0.8198	1.338	0.3709	0.7107	G	0.0707	0.05932	A
exm1193520	15	100821576	1.077	0.06638	0.9459	1.227	1.122	0.2618	G	0.3509	0.3153	A
exm119362	1	163313539	0.9159	0.08023	0.7826	1.072	-1.095	0.2733	T	0.1765	0.1893	C
exm1193622	15	101109677	1.172	0.0905	0.9818	1.4	1.758	0.07883	A	0.1651	0.1285	C
exm1193643	15	101110096	0.9404	0.1003	0.7726	1.145	-0.6125	0.5402	C	0.0988	0.1088	T
exm1193711	15	101120963	1.198	0.09089	1.003	1.432	1.992	0.0464	C	0.1638	0.1247	T
exm1194142	15	101606889	0.9583	0.0661	0.8418	1.091	-0.6449	0.519	A	0.3153	0.3357	G
exm1194215	15	101718927	1.175	0.1183	0.9318	1.481	1.363	0.173	A	0.07787	0.06678	G
exm1194216	15	101718950	0.9141	0.119	0.724	1.154	-0.7548	0.4504	C	0.07021	0.07661	T
exm1194428	15	101910550	1.145	0.06723	1.003	1.306	2.01	0.04443	G	0.3437	0.3017	A
exm1194444	15	101922323	0.9828	0.07797	0.8435	1.145	-0.2228	0.8237	G	0.1881	0.191	A
exm1194456	15	101924546	0.9906	0.07666	0.8524	1.151	-0.1227	0.9024	T	0.1972	0.2064	C
exm1194697	15	102264476	0.9179	0.07752	0.7885	1.069	-1.105	0.2692	A	0.2101	0.2279	C
exm1194810	15	102388991	0.996	0.0795	0.8523	1.164	-0.0508	0.9595	T	0.1872	0.1891	C
exm1195568	16	319511	0.9922	0.06541	0.8728	1.128	-0.1198	0.9046	G	0.3587	0.3724	A
exm1195590	16	320759	0.9496	0.06748	0.8319	1.084	-0.7665	0.4434	T	0.32	0.3416	C
exm1195813	16	334890	0.9227	0.1383	0.7036	1.21	-0.5819	0.5607	A	0.05499	0.0499	G
exm1195887	16	336396	1.073	0.1115	0.8621	1.335	0.6297	0.5289	A	0.09029	0.07729	G
exm1196224	16	420140	1.042	0.1469	0.7812	1.389	0.2789	0.7803	A	0.05252	0.04564	G
exm1196344	16	426432	1.109	0.06639	0.9739	1.263	1.561	0.1185	C	0.3782	0.3595	T
exm1197060	16	624114	0.9585	0.06509	0.8437	1.089	-0.6511	0.515	A	0.3926	0.3821	G
exm1197183	16	632283	1.032	0.1491	0.7705	1.382	0.2116	0.8324	A	0.05319	0.04628	G
exm1197199	16	633125	0.9732	0.06563	0.8557	1.107	-0.4143	0.6786	T	0.3908	0.378	C
exm1197215	16	633354	0.9786	0.06678	0.8585	1.115	-0.3241	0.7459	G	0.3975	0.384	A
exm1197543	16	701656	0.9822	0.06534	0.8641	1.116	-0.275	0.7833	C	0.4506	0.4265	T
exm1197626	16	705360	0.9808	0.07993	0.8386	1.147	-0.2422	0.8086	T	0.2237	0.199	C
exm1197715	16	708275	1.006	0.06537	0.8847	1.143	0.08596	0.9315	C	0.4583	0.4281	A
exm1197740	16	709001	0.9552	0.08104	0.8149	1.12	-0.5656	0.5716	C	0.2247	0.2021	A
exm1197872	16	716273	1.022	0.07288	0.8857	1.179	0.2939	0.7688	C	0.2338	0.2301	T
exm1197928	16	719592	1.023	0.07395	0.8854	1.183	0.3141	0.7535	A	0.2244	0.2238	G
exm1198574	16	774692	1.018	0.08352	0.8645	1.199	0.217	0.8282	A	0.2137	0.1861	G
exm1199046	16	820584	1.018	0.09083	0.8521	1.217	0.1977	0.8432	G	0.1266	0.1309	T
exm1199055	16	820888	1.047	0.06782	0.9165	1.196	0.674	0.5003	C	0.3306	0.3226	T
exm1199126	16	825003	1.023	0.07322	0.8865	1.181	0.3152	0.7526	T	0.2401	0.2413	G
exm1199144	16	825255	0.9355	0.1044	0.7625	1.148	-0.639	0.5229	A	0.09423	0.1021	G
exm1199401	16	839269	0.892	0.1024	0.7299	1.09	-1.116	0.2643	A	0.09343	0.1105	G
exm1199457	16	840378	1.007	0.06221	0.8912	1.137	0.1083	0.9138	G	0.4482	0.4622	A
exm1199472	16	840599	0.8495	0.1188	0.673	1.072	-1.373	0.1699	T	0.06598	0.0814	C
exm1199601	16	845754	1.045	0.0933	0.8705	1.255	0.474	0.6355	T	0.1303	0.1328	C
exm1199666	16	847743	0.9866	0.08541	0.8345	1.166	-0.1584	0.8742	T	0.1535	0.1466	C
exm119979	1	166905927	0.9281	0.1189	0.7351	1.172	-0.6277	0.5302	T	0.07411	0.07123	C
exm1200104	16	1129866	1.109	0.1186	0.8786	1.399	0.8692	0.3848	T	0.07383	0.0727	C
exm1200106	16	1129872	1.159	0.06222	1.026	1.309	2.366	0.01798	C	0.4645	0.4301	T
exm120016	1	166958710	0.8882	0.0942	0.7384	1.068	-1.259	0.208	G	0.1264	0.1295	T
exm1200325	16	1252441	1.113	0.09305	0.9271	1.335	1.146	0.2517	C	0.1329	0.125	T
exm1200678	16	1270162	0.9021	0.07429	0.7798	1.043	-1.388	0.1653	G	0.2212	0.2284	A
exm1200741	16	1271890	0.9188	0.07052	0.8002	1.055	-1.2	0.23	G	0.2745	0.2714	T
exm1200759	16	1272038	0.8762	0.09087	0.7333	1.047	-1.454	0.146	G	0.1303	0.1373	A
exm1202124	16	1536380	0.909	0.1059	0.7387	1.119	-0.9009	0.3677	T	0.09587	0.0921	G
exm1202137	16	1536499	0.9318	0.1079	0.7542	1.151	-0.6542	0.513	T	0.09157	0.08554	G
exm1202140	16	1536535	0.9339	0.08035	0.7978	1.093	-0.8512	0.3947	T	0.1854	0.18	C
exm1202190	16	1537839	0.962	0.09682	0.7957	1.163	-0.4004	0.6889	A	0.1224	0.1189	G
exm1202199	16	1538363	0.9363	0.07978	0.8008	1.095	-0.8248	0.4095	A	0.1908	0.1846	C
exm1202210	16	1538464	0.964	0.09488	0.8004	1.161	-0.3864	0.6992	T	0.1234	0.1186	C
exm1202218	16	1544302	0.944	0.09959	0.7766	1.147	-0.5786	0.5628	G	0.1089	0.1056	A
exm120240	1	167095765	0.8714	0.07736	0.7488	1.014	-1.779	0.07527	A	0.1857	0.2014	G
exm120245	1	167095881	0.8636	0.07692	0.7427	1.004	-1.907	0.05654	A	0.1868	0.2042	G
exm1202693	16	1616201	1.099	0.06453	0.9683	1.247	1.461	0.1441	T	0.4055	0.4166	C
exm120311	1	167096931	1.024	0.1202	0.809	1.296	0.1972	0.8437	C	0.08043	0.07017	A
exm1203111	16	1814440	0.9846	0.06816	0.8615	1.125	-0.2278	0.8198	G	0.318	0.3246	A
exm120351	1	167097739	0.8991	0.07269	0.7797	1.037	-1.463	0.1434	A	0.2345	0.2386	C
exm1203783	16	1877558	1.004	0.08337	0.8529	1.183	0.05209	0.9585	A	0.1609	0.1632	G
exm1203838	16	1894961	1.027	0.08208	0.8746	1.207	0.3279	0.743	G	0.173	0.1719	A
exm1203851	16	1912021	0.9462	0.1284	0.7357	1.217	-0.4303	0.667	G	0.06644	0.06068	T
exm1203855	16	1918125	1.036	0.08173	0.8826	1.216	0.432	0.6657	T	0.1711	0.169	G
exm1204497	16	2030127	0.9444	0.07638	0.8131	1.097	-0.7496	0.4535	A	0.2025	0.2407	G
exm1204530	16	2035868	1.047	0.1067	0.8492	1.29	0.4273	0.6692	T	0.1009	0.08542	C
exm12046	1	9324213	1.049	0.08419	0.8893	1.237	0.5659	0.5715	T	0.1687	0.1626	C
exm1204647	16	2049640	1.018	0.06284	0.9003	1.152	0.2877	0.7736	G	0.4345	0.4379	A
exm1204687	16	2050192	0.9573	0.0723	0.8308	1.103	-0.6035	0.5462	T	0.2268	0.2632	G
exm1205480	16	2140680	0.795	0.1103	0.6405	0.9868	-2.081	0.03744	C	0.09024	0.09386	T
exm120676	1	167780071	1.155	0.08747	0.9727	1.371	1.644	0.1002	T	0.1495	0.1449	C
exm1206851	16	2260612	0.9307	0.06584	0.818	1.059	-1.091	0.2754	T	0.3397	0.3451	C
exm120792	1	167825485	0.9835	0.07009	0.8573	1.128	-0.2369	0.8127	T	0.2885	0.2712	C
exm1208527	16	2812939	0.9114	0.07457	0.7875	1.055	-1.243	0.2137	C	0.2274	0.2258	A
exm1208984	16	2821525	0.9581	0.1092	0.7735	1.187	-0.3921	0.695	A	0.09497	0.09017	G
exm1208986	16	2821573	1.042	0.06249	0.9216	1.177	0.6529	0.5138	C	0.474	0.4669	T
exm1209061	16	2848610	1.281	0.08569	1.083	1.516	2.892	0.003822	A	0.1654	0.1486	G
exm1209062	16	2848986	1.253	0.08548	1.059	1.481	2.635	0.008422	T	0.1808	0.1647	G
exm1209080	16	2854494	1.273	0.08508	1.077	1.504	2.836	0.004569	C	0.1678	0.1513	T
exm1209140	16	2871452	1.242	0.08759	1.046	1.475	2.473	0.01339	A	0.156	0.1421	G
exm120972	1	168013850	0.7649	0.1118	0.6144	0.9523	-2.398	0.01651	C	0.08766	0.09356	T
exm1209828	16	3073240	0.8611	0.07718	0.7402	1.002	-1.938	0.05258	T	0.1887	0.203	G
exm1210665	16	3293888	0.9432	0.07738	0.8105	1.098	-0.7557	0.4498	T	0.2136	0.2069	C
exm1210968	16	3367229	0.9907	0.06383	0.8742	1.123	-0.1471	0.883	C	0.3528	0.3687	T
exm1210993	16	3406112	0.9991	0.06886	0.873	1.144	-0.01258	0.99	T	0.2832	0.2999	C
exm1211110	16	3434699	1.03	0.12	0.8138	1.303	0.2432	0.8078	G	0.07617	0.07085	A
exm1211451	16	3586230	0.9876	0.068	0.8644	1.128	-0.1828	0.855	T	0.2951	0.3014	C
exm1211481	16	3594296	0.9409	0.1245	0.7371	1.201	-0.4894	0.6245	T	0.06298	0.07128	C
exm1211511	16	3602242	0.9887	0.07527	0.8531	1.146	-0.1505	0.8803	T	0.2285	0.2403	C
exm1211790	16	3639771	0.9835	0.07413	0.8505	1.137	-0.2241	0.8227	T	0.2348	0.2461	G
exm1211793	16	3639827	1.202	0.1062	0.9757	1.48	1.728	0.08395	A	0.09752	0.09035	G
exm1211818	16	3640274	0.9393	0.09903	0.7736	1.141	-0.632	0.5274	A	0.1043	0.1136	G
exm1211844	16	3640784	0.9067	0.1215	0.7145	1.151	-0.8059	0.4203	A	0.06555	0.07629	G
exm1211975	16	3650987	0.9292	0.1192	0.7355	1.174	-0.6161	0.5378	C	0.06894	0.07898	T
exm1212010	16	3656625	0.9244	0.1179	0.7336	1.165	-0.6667	0.5049	A	0.06979	0.07972	G
exm1212135	16	3707747	1.081	0.06469	0.952	1.227	1.199	0.2303	A	0.3672	0.3573	G
exm1212306	16	3726075	0.8322	0.1239	0.6528	1.061	-1.482	0.1383	A	0.05963	0.074	G
exm1212731	16	4016377	0.9123	0.09357	0.7595	1.096	-0.9808	0.3267	C	0.1213	0.1394	T
exm1212815	16	4033436	1.105	0.07552	0.9529	1.281	1.321	0.1865	C	0.2225	0.2007	T
exm1213120	16	4390358	0.8837	0.1284	0.6871	1.136	-0.9633	0.3354	T	0.05877	0.06585	G
exm1213379	16	4432029	1.059	0.07095	0.9216	1.217	0.8092	0.4184	A	0.2718	0.265	C
exm1213448	16	4445327	1.006	0.0626	0.8895	1.137	0.09029	0.9281	C	0.4209	0.4217	T
exm121365	1	168698298	0.9659	0.08879	0.8116	1.15	-0.3904	0.6962	T	0.1367	0.146	C
exm1213775	16	4606635	0.87	0.1366	0.6657	1.137	-1.02	0.3077	A	0.04795	0.06212	G
exm1214168	16	4751045	1.009	0.06201	0.8934	1.139	0.1415	0.8875	T	0.4945	0.4949	C
exm1214221	16	4764117	1.134	0.1066	0.9205	1.398	1.183	0.2369	C	0.08851	0.08915	A
exm1214325	16	4794873	1.003	0.06211	0.8877	1.132	0.04173	0.9667	C	0.4573	0.4566	T
exm1214335	16	4796393	1.025	0.06221	0.9074	1.158	0.3988	0.6901	A	0.4544	0.4491	G
exm1214366	16	4797457	1.04	0.06181	0.9214	1.174	0.6364	0.5245	C	0.5038	0.4939	T
exm1214683	16	4864570	1.145	0.08816	0.9634	1.361	1.537	0.1243	T	0.1648	0.1347	C
exm121496	1	169345868	1.211	0.084	1.027	1.427	2.276	0.02283	G	0.1691	0.1576	A
exm1215148	16	4935636	1.034	0.06787	0.905	1.181	0.49	0.6241	A	0.2989	0.3097	G
exm1215217	16	4940210	1.009	0.1219	0.7944	1.281	0.07202	0.9426	G	0.06857	0.07119	A
exm1215265	16	4942099	1.022	0.06228	0.9048	1.155	0.3539	0.7235	T	0.4949	0.4905	C
exm1215342	16	4945687	1.003	0.125	0.7854	1.282	0.02679	0.9786	T	0.06468	0.06823	G
exm1215572	16	5075633	0.9611	0.06986	0.8381	1.102	-0.568	0.57	A	0.2616	0.2708	G
exm1215707	16	5097947	0.9503	0.06357	0.839	1.076	-0.8023	0.4224	G	0.4696	0.4914	A
exm121603	1	169391154	1.008	0.07693	0.867	1.172	0.1047	0.9166	A	0.1991	0.1936	G
exm1216162	16	8729124	1.077	0.09042	0.902	1.286	0.8193	0.4126	A	0.1448	0.1256	G
exm1216236	16	8839954	1.059	0.0686	0.9258	1.211	0.8355	0.4034	A	0.2964	0.279	G
exm121681	1	169483561	0.8834	0.1067	0.7168	1.089	-1.162	0.2451	C	0.08596	0.09715	T
exm1217028	16	10769958	0.905	0.07682	0.7785	1.052	-1.299	0.1939	T	0.2349	0.2105	C
exm1217060	16	10783113	0.8977	0.1114	0.7217	1.117	-0.9684	0.3329	G	0.08049	0.09051	A
exm121743	1	169498975	1.04	0.06311	0.919	1.177	0.6207	0.5348	T	0.464	0.45	C
exm1217663	16	11362729	0.949	0.08025	0.8109	1.111	-0.6522	0.5142	A	0.2059	0.1922	G
exm1217801	16	11647492	0.9887	0.09446	0.8216	1.19	-0.1199	0.9046	C	0.1221	0.121	T
exm1217827	16	11769948	0.9269	0.08984	0.7772	1.105	-0.845	0.3981	T	0.1462	0.1354	C
exm121797	1	169510118	0.9807	0.07346	0.8492	1.133	-0.2651	0.7909	A	0.2404	0.2491	G
exm121798	1	169510139	1.154	0.08612	0.9749	1.366	1.665	0.09597	A	0.1553	0.1515	G
exm121818	1	169510475	0.8167	0.0916	0.6825	0.9773	-2.21	0.02707	T	0.1275	0.1423	G
exm1218500	16	12758966	1.025	0.06672	0.8992	1.168	0.3668	0.7137	T	0.3567	0.3751	C
exm1218572	16	13002359	1.092	0.1302	0.8458	1.409	0.6734	0.5007	T	0.06894	0.05593	C
exm121879	1	169511555	1.005	0.06215	0.89	1.136	0.08495	0.9323	C	0.4524	0.4539	T
exm121894	1	169511734	1.007	0.06198	0.8914	1.137	0.1048	0.9165	C	0.4515	0.4532	T
exm121896	1	169511755	1.01	0.062	0.8942	1.14	0.1567	0.8755	C	0.4515	0.4525	T
exm1218981	16	14742400	0.9679	0.06295	0.8556	1.095	-0.5178	0.6046	G	0.4076	0.419	T
exm121903	1	169511878	0.8717	0.1075	0.7061	1.076	-1.276	0.2018	G	0.08512	0.09611	T
exm1219341	16	15131962	1.146	0.06347	1.012	1.298	2.148	0.03173	A	0.4125	0.369	G
exm1219342	16	15131974	1.143	0.06347	1.01	1.295	2.112	0.03473	G	0.4122	0.3694	T
exm121943	1	169513583	0.84	0.1067	0.6815	1.035	-1.634	0.1023	T	0.08553	0.09898	G
exm121964	1	169519112	1.216	0.08904	1.022	1.448	2.2	0.02781	T	0.1443	0.1349	C
exm121977	1	169521853	0.8622	0.1084	0.6972	1.066	-1.369	0.1711	G	0.0839	0.0947	A
exm1220028	16	15820863	0.9721	0.07124	0.8454	1.118	-0.397	0.6914	T	0.2472	0.2476	C
exm1220221	16	15961356	1.014	0.1068	0.8221	1.25	0.126	0.8997	T	0.09177	0.0998	C
exm1220371	16	16177275	0.8716	0.1081	0.7052	1.077	-1.271	0.2036	A	0.08007	0.09424	G
exm1220571	16	16251599	0.8781	0.06535	0.7725	0.9981	-1.989	0.04668	T	0.3128	0.347	C
exm122058	1	169563951	0.8524	0.1131	0.6829	1.064	-1.412	0.1581	G	0.07702	0.08712	T
exm1220703	16	16278863	0.87	0.06185	0.7706	0.9821	-2.253	0.02429	T	0.4496	0.4858	G
exm1220710	16	16281007	0.8969	0.0612	0.7955	1.011	-1.778	0.07533	G	0.4655	0.4939	A
exm122075	1	169565346	1.125	0.1148	0.8981	1.408	1.023	0.3062	A	0.09149	0.0739	C
exm122086	1	169566313	1.021	0.08003	0.8726	1.194	0.2574	0.7968	C	0.1936	0.1841	T
exm122142	1	169580885	1.274	0.1232	1	1.622	1.963	0.04969	T	0.08085	0.05966	C
exm1221502	16	19041595	1.033	0.06351	0.9119	1.17	0.5083	0.6113	G	0.3681	0.367	A
exm1221601	16	19085298	1.001	0.06422	0.883	1.136	0.02306	0.9816	C	0.363	0.3693	T
exm1221853	16	19475099	0.7932	0.1454	0.5966	1.055	-1.594	0.111	A	0.04511	0.0539	C
exm1221998	16	19547503	1.02	0.06573	0.8965	1.16	0.2979	0.7657	T	0.3298	0.3419	C
exm1222016	16	19548116	1.023	0.07693	0.8795	1.189	0.2907	0.7713	A	0.197	0.201	G
exm122215	1	169673838	0.9444	0.06443	0.8324	1.072	-0.8875	0.3748	A	0.3703	0.3859	G
exm122222	1	169676486	1.028	0.1026	0.8405	1.257	0.2666	0.7898	G	0.1057	0.09757	A
exm1222362	16	19726275	1.302	0.1453	0.9796	1.731	1.818	0.06902	T	0.05541	0.0428	C
exm1222409	16	19800213	0.9181	0.1076	0.7435	1.134	-0.794	0.4272	C	0.08979	0.08989	T
exm122267	1	169696946	0.9467	0.06612	0.8317	1.078	-0.828	0.4077	A	0.3366	0.3563	G
exm1222724	16	20370810	0.9798	0.06941	0.8552	1.123	-0.2941	0.7687	T	0.2747	0.2731	C
exm1222725	16	20370816	0.9803	0.06928	0.8558	1.123	-0.2873	0.7739	T	0.2753	0.2739	C
exm1222839	16	20410547	0.9599	0.06248	0.8492	1.085	-0.6555	0.5122	T	0.4642	0.4807	C
exm1222890	16	20432605	0.6963	0.1364	0.533	0.9096	-2.654	0.007945	G	0.04953	0.06076	A
exm1222920	16	20441020	0.9699	0.09076	0.8119	1.159	-0.3363	0.7367	A	0.128	0.1386	G
exm1223003	16	20471450	0.9455	0.1419	0.7159	1.249	-0.3948	0.693	A	0.05189	0.05344	G
exm1223196	16	20563528	0.9017	0.103	0.7369	1.103	-1.004	0.3153	C	0.104	0.1066	T
exm1223244	16	20635418	1.047	0.08312	0.8895	1.232	0.5513	0.5814	T	0.1731	0.1684	C
exm1223367	16	20748331	1.022	0.1207	0.807	1.295	0.1831	0.8547	A	0.07496	0.06861	C
exm1223487	16	20802172	1.018	0.1073	0.8247	1.256	0.1632	0.8704	T	0.092	0.08896	C
exm1223533	16	20810067	1.134	0.06384	1.001	1.286	1.976	0.04819	C	0.3919	0.3548	T
exm1223776	16	20959918	1.068	0.1073	0.865	1.317	0.6086	0.5428	A	0.09447	0.08933	G
exm1223797	16	20966273	1.039	0.1017	0.8509	1.268	0.3731	0.7091	A	0.1043	0.1014	G
exm1223806	16	20966362	1.033	0.1016	0.8468	1.261	0.324	0.7459	C	0.1043	0.1017	T
exm1223922	16	20976360	1.019	0.1065	0.8273	1.256	0.1805	0.8568	G	0.09254	0.09151	T
exm1223945	16	20981162	1.073	0.0937	0.893	1.289	0.7517	0.4523	C	0.1287	0.1183	T
exm122404	1	169762807	1.002	0.07325	0.8683	1.157	0.03259	0.974	G	0.224	0.2249	T
exm1224156	16	21049155	0.9858	0.12	0.7792	1.247	-0.1189	0.9054	C	0.06814	0.07627	A
exm1224366	16	21139071	0.9577	0.1231	0.7524	1.219	-0.3515	0.7252	A	0.06255	0.06716	G
exm1224402	16	21151913	1.042	0.07137	0.9056	1.198	0.5709	0.5681	T	0.263	0.2597	G
exm1224455	16	21185384	0.9501	0.1224	0.7474	1.208	-0.4177	0.6762	A	0.07362	0.0661	G
exm1224465	16	21190853	1.028	0.1196	0.8135	1.3	0.2347	0.8144	A	0.07879	0.06814	C
exm1224585	16	21222672	1.055	0.06331	0.9317	1.194	0.842	0.3998	C	0.4664	0.4434	A
exm1225142	16	22128153	1.026	0.08125	0.8751	1.203	0.3181	0.7504	G	0.1664	0.1825	T
exm1225201	16	22144318	0.9243	0.06419	0.815	1.048	-1.227	0.2198	T	0.3621	0.3725	C
exm1225232	16	22155629	0.8453	0.09832	0.6971	1.025	-1.709	0.08737	G	0.1068	0.1129	A
exm1225254	16	22161136	1.031	0.08213	0.8775	1.211	0.369	0.7121	T	0.1753	0.1803	C
exm1225290	16	22237118	1.024	0.07143	0.8902	1.178	0.331	0.7406	G	0.2574	0.2586	A
exm1225811	16	23080634	0.916	0.1073	0.7423	1.13	-0.8175	0.4137	A	0.09702	0.0939	C
exm1225868	16	23098422	1.089	0.06224	0.9638	1.23	1.367	0.1715	G	0.4774	0.4674	A
exm122614	1	169823718	1.051	0.07378	0.9091	1.214	0.668	0.5041	T	0.2381	0.2241	C
exm1226195	16	23409440	1.245	0.1042	1.015	1.527	2.101	0.03567	A	0.1014	0.09186	G
exm1226381	16	23536684	1.01	0.08451	0.8555	1.192	0.1136	0.9096	T	0.1621	0.1547	C
exm1226589	16	23646191	0.9396	0.1164	0.748	1.18	-0.5348	0.5928	C	0.07191	0.07593	T
exm1227459	16	24801638	0.8198	0.1249	0.6418	1.047	-1.591	0.1115	G	0.06325	0.06987	A
exm1227467	16	24801737	1.048	0.08561	0.8864	1.24	0.5511	0.5815	A	0.1558	0.1467	G
exm1227492	16	24802325	1.041	0.08374	0.8838	1.227	0.4849	0.6278	T	0.1645	0.1542	C
exm1227666	16	24888646	0.9481	0.08371	0.8046	1.117	-0.6372	0.524	C	0.1732	0.1676	T
exm122775	1	170135760	1.063	0.07206	0.9232	1.224	0.8508	0.3949	C	0.2387	0.2241	T
exm1228113	16	25258655	0.8799	0.09413	0.7316	1.058	-1.36	0.1739	G	0.1154	0.131	A
exm1228117	16	25263278	1.013	0.06515	0.8916	1.151	0.1987	0.8425	A	0.3532	0.3525	G
exm1228328	16	27246617	0.9493	0.06278	0.8394	1.074	-0.8285	0.4074	C	0.4779	0.5142	T
exm1228348	16	27356203	1.039	0.06244	0.9195	1.174	0.6149	0.5386	G	0.4685	0.4504	A
exm1228380	16	27363901	1.183	0.09269	0.9865	1.419	1.813	0.06984	A	0.1349	0.1277	G
exm1228417	16	27373872	1.098	0.08558	0.9287	1.299	1.095	0.2734	C	0.1605	0.1461	A
exm1228438	16	27374180	1.074	0.08543	0.9084	1.27	0.836	0.4031	C	0.1634	0.1495	T
exm122851	1	170521376	1.115	0.06955	0.9732	1.278	1.57	0.1165	G	0.2957	0.2571	A
exm1228580	16	27472772	1.082	0.08647	0.9129	1.281	0.9066	0.3646	T	0.1498	0.1421	C
exm1228606	16	27474910	1.071	0.08635	0.9041	1.268	0.7918	0.4285	G	0.1494	0.1427	A
exm1228965	16	27720201	1.027	0.08694	0.8662	1.218	0.3077	0.7583	T	0.146	0.143	C
exm122907	1	170927615	1.214	0.1058	0.9866	1.494	1.833	0.06682	G	0.1007	0.085	A
exm122913	1	170928671	0.9358	0.06993	0.8159	1.073	-0.9492	0.3425	C	0.2374	0.2547	T
exm1229505	16	28499044	1.011	0.126	0.7896	1.294	0.08408	0.933	C	0.06063	0.06676	T
exm1229706	16	28513403	1.014	0.06368	0.8949	1.149	0.217	0.8282	G	0.3752	0.3813	A
exm1229715	16	28515228	0.9074	0.08878	0.7624	1.08	-1.095	0.2735	C	0.1295	0.1492	A
exm123042	1	171076966	1.009	0.06771	0.884	1.153	0.1396	0.8889	A	0.303	0.2982	G
exm123062	1	171080080	0.864	0.1095	0.6971	1.071	-1.334	0.1821	A	0.0817	0.09898	G
exm1230948	16	29675846	0.945	0.1081	0.7645	1.168	-0.523	0.601	T	0.09292	0.1008	C
exm1230996	16	29706444	0.7164	0.131	0.5541	0.9261	-2.546	0.01091	T	0.06079	0.06685	C
exm123149	1	171168545	0.9492	0.08566	0.8025	1.123	-0.6091	0.5424	C	0.1523	0.1635	T
exm123152	1	171168584	0.9891	0.06193	0.876	1.117	-0.1774	0.8592	C	0.4596	0.4407	T
exm1231594	16	29899123	1.059	0.1221	0.8336	1.345	0.4696	0.6387	T	0.06434	0.07153	G
exm123172	1	171174531	1.041	0.0682	0.9106	1.19	0.5869	0.5573	G	0.2804	0.2841	A
exm1232867	16	30408765	0.9564	0.08105	0.8159	1.121	-0.5495	0.5826	C	0.183	0.182	T
exm123379	1	171486912	0.9832	0.09832	0.8109	1.192	-0.1722	0.8633	A	0.1128	0.1119	G
exm123440	1	171509327	0.9969	0.06512	0.8775	1.133	-0.04713	0.9624	G	0.3188	0.3302	A
exm1234597	16	30936081	1.041	0.06352	0.9194	1.179	0.637	0.5241	A	0.3834	0.3908	G
exm1235050	16	30999142	0.9645	0.06309	0.8524	1.091	-0.5723	0.5671	A	0.4454	0.4655	G
exm1235282	16	31088625	1.018	0.06197	0.9015	1.149	0.2858	0.7751	G	0.4809	0.4747	A
exm123546	1	171526910	0.9518	0.08421	0.807	1.123	-0.5865	0.5576	A	0.1523	0.1671	G
exm1235594	16	31099011	1.069	0.06527	0.9405	1.215	1.02	0.3078	C	0.3517	0.3573	T
exm1235743	16	31142271	0.9425	0.1097	0.7602	1.169	-0.5396	0.5895	G	0.09745	0.09627	A
exm1236162	16	31276811	0.9544	0.1374	0.729	1.249	-0.3397	0.7341	A	0.05598	0.05061	G
exm1236199	16	31289396	1.122	0.1407	0.8516	1.478	0.8183	0.4132	C	0.05362	0.04678	T
exm1236263	16	31336888	0.8387	0.1233	0.6587	1.068	-1.427	0.1537	T	0.06681	0.07191	C
exm1236865	16	31476458	0.984	0.06564	0.8652	1.119	-0.2457	0.8059	C	0.343	0.3392	T
exm123727	1	171753039	0.9916	0.06848	0.8671	1.134	-0.1229	0.9022	G	0.2881	0.289	A
exm123766	1	171755182	1.014	0.1172	0.8062	1.276	0.1222	0.9027	A	0.07702	0.07186	G
exm1238246	16	48122582	0.9136	0.06332	0.8069	1.034	-1.428	0.1534	A	0.4519	0.4478	G
exm1238459	16	48201432	1.132	0.1228	0.89	1.44	1.011	0.312	C	0.07277	0.0611	T
exm1238680	16	48258198	0.9731	0.08267	0.8275	1.144	-0.3304	0.7411	T	0.1655	0.1654	C
exm123917	1	172410967	1.047	0.06394	0.9234	1.186	0.7132	0.4757	G	0.3724	0.3536	A
exm123971	1	172437592	1.103	0.09742	0.911	1.335	1.003	0.316	G	0.1221	0.1099	A
exm1240329	16	52478215	0.8928	0.09613	0.7395	1.078	-1.179	0.2384	T	0.1112	0.1251	C
exm1240572	16	53341748	0.9462	0.08017	0.8086	1.107	-0.6896	0.4905	T	0.1851	0.1921	G
exm1240600	16	53358439	1.085	0.1092	0.8764	1.344	0.751	0.4526	G	0.1001	0.08136	A
exm1240779	16	53639438	1.04	0.1176	0.8264	1.31	0.3376	0.7356	T	0.07489	0.07322	C
exm1240800	16	53671754	1.083	0.1069	0.8779	1.335	0.7418	0.4582	T	0.09497	0.09017	C
exm1241040	16	54318172	1.036	0.08461	0.8777	1.223	0.4181	0.6759	A	0.1625	0.1493	C
exm1241121	16	54967096	1.162	0.06607	1.021	1.322	2.268	0.02335	A	0.4232	0.3957	C
exm1241406	16	55562466	0.9174	0.06348	0.8101	1.039	-1.358	0.1746	G	0.3736	0.401	A
exm1241720	16	55880480	1.093	0.1007	0.8974	1.332	0.8844	0.3765	C	0.1204	0.1034	A
exm1241836	16	55905676	1.007	0.1366	0.7706	1.316	0.05287	0.9578	T	0.05574	0.0539	C
exm1241842	16	55907811	1.159	0.07325	1.004	1.338	2.012	0.04422	T	0.2357	0.2176	C
exm1242073	16	56500132	1.054	0.1337	0.811	1.369	0.3924	0.6948	T	0.05319	0.05661	C
exm1242218	16	56545175	0.9785	0.06679	0.8584	1.115	-0.3262	0.7443	C	0.3136	0.328	T
exm1242244	16	56601720	1.009	0.1234	0.7925	1.286	0.07549	0.9398	A	0.06596	0.07119	G
exm1242245	16	56601722	1.006	0.1247	0.7875	1.284	0.04473	0.9643	T	0.06383	0.06988	C
exm1242249	16	56602798	1.045	0.09553	0.8664	1.26	0.4586	0.6465	A	0.1202	0.1242	G
exm1242817	16	56933519	0.9982	0.07945	0.8543	1.166	-0.02278	0.9818	A	0.18	0.181	G
exm1242852	16	56969148	0.9728	0.08678	0.8206	1.153	-0.3178	0.7506	A	0.1393	0.1411	G
exm1242998	16	57016092	1.049	0.06203	0.9285	1.184	0.7639	0.4449	G	0.4319	0.4237	A
exm1243044	16	57059427	0.8391	0.11	0.6763	1.041	-1.594	0.1109	T	0.09249	0.09958	C
exm1243093	16	57060353	1.005	0.07282	0.871	1.159	0.06321	0.9496	C	0.2312	0.2276	T
exm1243143	16	57068106	1.02	0.07915	0.8731	1.191	0.245	0.8065	G	0.1872	0.1902	A
exm1243195	16	57080528	0.8891	0.06698	0.7797	1.014	-1.755	0.07927	A	0.3099	0.3367	C
exm1243226	16	57091977	1.016	0.08188	0.8654	1.193	0.1948	0.8455	C	0.1737	0.1837	T
exm1243257	16	57101340	0.997	0.08247	0.8482	1.172	-0.03699	0.9705	C	0.1706	0.182	T
exm1243260	16	57101373	1.003	0.08248	0.8536	1.179	0.04045	0.9677	G	0.1718	0.1823	A
exm1243549	16	57392733	0.9043	0.07072	0.7873	1.039	-1.422	0.1551	A	0.2511	0.2882	C
exm1244153	16	57689805	1.211	0.1152	0.9662	1.518	1.662	0.09661	C	0.09514	0.07352	A
exm1244226	16	57702274	0.8137	0.1265	0.635	1.043	-1.63	0.1031	T	0.06068	0.07099	G
exm1244485	16	57762401	0.8845	0.06613	0.777	1.007	-1.856	0.06352	C	0.339	0.3717	T
exm1244875	16	57937788	1.062	0.08205	0.9043	1.247	0.734	0.463	C	0.1814	0.1774	T
exm1244917	16	57949224	1.26	0.1406	0.9564	1.66	1.643	0.1004	T	0.06133	0.04478	G
exm1245055	16	57996960	0.9824	0.1125	0.788	1.225	-0.1577	0.8747	C	0.09021	0.08102	T
exm1245121	16	58019396	0.9687	0.06397	0.8546	1.098	-0.4966	0.6195	A	0.4437	0.4243	G
exm1245481	16	58292303	1.03	0.07157	0.895	1.185	0.4108	0.6813	A	0.2647	0.2834	G
exm1245546	16	58314433	1.041	0.08879	0.875	1.239	0.4565	0.648	C	0.1355	0.1289	T
exm1245559	16	58314598	1.037	0.08796	0.8727	1.232	0.4125	0.68	T	0.1391	0.1322	C
exm1245573	16	58318604	0.961	0.06809	0.841	1.098	-0.5838	0.5593	C	0.3224	0.3196	T
exm1246086	16	58713798	0.9694	0.1402	0.7365	1.276	-0.2219	0.8244	A	0.05726	0.04891	G
exm1246118	16	58743454	0.9423	0.07681	0.8106	1.095	-0.7734	0.4393	A	0.2021	0.2088	C
exm1246312	16	65016087	0.8647	0.08581	0.7308	1.023	-1.694	0.09019	A	0.1511	0.162	C
exm1246332	16	65025718	0.9031	0.0996	0.7429	1.098	-1.024	0.306	A	0.1174	0.1123	G
exm1246530	16	66432423	0.9342	0.1064	0.7584	1.151	-0.64	0.5222	T	0.1051	0.09729	C
exm1246591	16	66527192	0.9731	0.08451	0.8245	1.148	-0.3229	0.7467	A	0.1596	0.1699	G
exm1246722	16	66614008	0.9775	0.06608	0.8588	1.113	-0.3441	0.7308	C	0.3736	0.387	T
exm1246867	16	66792714	0.9986	0.06219	0.884	1.128	-0.02302	0.9816	T	0.4651	0.4518	C
exm1247202	16	66948130	0.8874	0.08164	0.7562	1.041	-1.463	0.1435	A	0.167	0.181	G
exm1247524	16	67037054	0.9334	0.07834	0.8005	1.088	-0.8796	0.3791	C	0.1885	0.1986	A
exm1247914	16	67214416	1.139	0.09578	0.9444	1.375	1.362	0.1731	T	0.1239	0.119	C
exm1248113	16	67233266	1.002	0.06318	0.8854	1.134	0.03353	0.9732	C	0.4181	0.4115	A
exm1248423	16	67268008	1.03	0.1376	0.7869	1.35	0.2183	0.8272	A	0.05346	0.05188	G
exm1248678	16	67318242	0.9424	0.1054	0.7666	1.159	-0.5624	0.5739	G	0.102	0.09705	A
exm1249654	16	67691668	0.9385	0.06406	0.8278	1.064	-0.9912	0.3216	G	0.4021	0.4078	A
exm1249799	16	67697633	0.9909	0.09926	0.8157	1.204	-0.09192	0.9268	T	0.1062	0.116	C
exm1249935	16	67709955	0.9737	0.1039	0.7943	1.194	-0.2563	0.7977	G	0.09847	0.1096	A
exm1250232	16	67865937	1.07	0.1277	0.833	1.374	0.5295	0.5965	C	0.06261	0.06445	T
exm1250585	16	67964203	0.9881	0.07958	0.8454	1.155	-0.1507	0.8802	C	0.1818	0.1801	T
exm1250890	16	67997920	1.114	0.08399	0.9449	1.313	1.285	0.1989	C	0.1697	0.161	T
exm125097	1	175049379	0.9863	0.1114	0.7928	1.227	-0.1239	0.9014	A	0.08226	0.09128	G
exm1251028	16	68026486	0.8574	0.1025	0.7014	1.048	-1.502	0.1331	G	0.1005	0.1088	T
exm1251094	16	68056703	1.01	0.1023	0.8262	1.234	0.0941	0.925	A	0.1007	0.1077	G
exm1251187	16	68112725	0.9834	0.1085	0.7949	1.216	-0.1545	0.8772	T	0.08384	0.09618	C
exm1251596	16	68344696	0.9003	0.07013	0.7847	1.033	-1.497	0.1343	C	0.2613	0.2785	T
exm125183	1	175087729	0.9775	0.06888	0.854	1.119	-0.331	0.7407	C	0.2938	0.2769	T
exm125269	1	175105996	0.8591	0.08996	0.7202	1.025	-1.688	0.09146	T	0.1239	0.1431	C
exm1253081	16	69745145	0.9285	0.06215	0.822	1.049	-1.194	0.2325	A	0.42	0.4576	G
exm1254268	16	70548297	1.041	0.09428	0.8658	1.253	0.4312	0.6663	G	0.1217	0.1193	A
exm125430	1	175348723	0.9408	0.07379	0.8142	1.087	-0.8264	0.4086	C	0.223	0.2268	T
exm125511	1	175375469	0.9294	0.06414	0.8196	1.054	-1.141	0.2539	C	0.4779	0.4698	A
exm1255175	16	70972595	0.9978	0.06972	0.8703	1.144	-0.0321	0.9744	C	0.3011	0.2809	T
exm125527	1	175375802	0.9122	0.08553	0.7715	1.079	-1.074	0.2829	T	0.1574	0.1593	C
exm1255543	16	71318001	1.154	0.129	0.896	1.486	1.108	0.2677	T	0.06553	0.0539	G
exm1255571	16	71318577	1.051	0.06651	0.9222	1.197	0.7414	0.4584	T	0.3627	0.3366	C
exm1255608	16	71319646	1.021	0.1092	0.824	1.264	0.187	0.8517	G	0.08904	0.09413	A
exm1255751	16	71487206	1.049	0.06587	0.9222	1.194	0.7299	0.4655	C	0.3911	0.3665	T
exm1255922	16	71610276	1.009	0.1262	0.7877	1.292	0.06933	0.9447	A	0.06638	0.06377	G
exm1255934	16	71660310	0.9983	0.06634	0.8766	1.137	-0.02526	0.9798	G	0.3639	0.3469	A
exm1255940	16	71660404	0.9904	0.0989	0.8159	1.202	-0.09729	0.9225	A	0.1235	0.1108	G
exm1256011	16	71682830	0.9511	0.1222	0.7485	1.209	-0.4099	0.6819	T	0.07021	0.06925	C
exm1256052	16	71683718	1.002	0.1394	0.7626	1.317	0.01584	0.9874	G	0.05461	0.05024	A
exm1256217	16	71773190	0.9856	0.08016	0.8423	1.153	-0.1809	0.8565	T	0.1783	0.1844	G
exm1256345	16	71885423	1.194	0.08134	1.018	1.4	2.18	0.02925	G	0.1898	0.1692	A
exm1256465	16	71967927	1.016	0.108	0.8219	1.255	0.1438	0.8857	T	0.09702	0.08644	C
exm1256514	16	71988106	0.9427	0.09536	0.782	1.136	-0.6183	0.5364	C	0.1299	0.1225	T
exm1256527	16	72001136	1.257	0.07667	1.081	1.46	2.98	0.002882	A	0.2231	0.1986	G
exm1256557	16	72007399	1.211	0.0668	1.063	1.381	2.872	0.004077	T	0.3505	0.3097	C
exm1256560	16	72011181	1.181	0.06345	1.042	1.337	2.615	0.008913	T	0.5111	0.4661	G
exm1256594	16	72020134	1.223	0.06684	1.073	1.395	3.016	0.002558	C	0.3464	0.3043	T
exm1256621	16	72033801	1.035	0.1416	0.7842	1.366	0.2424	0.8085	T	0.05277	0.04576	G
exm1256625	16	72042682	0.9918	0.07056	0.8637	1.139	-0.1162	0.9075	A	0.2687	0.2559	C
exm1257086	16	72156842	1.034	0.07078	0.9002	1.188	0.4752	0.6346	G	0.2515	0.2393	T
exm1257209	16	72184629	1.168	0.09903	0.9621	1.418	1.57	0.1164	T	0.1145	0.1065	C
exm1257935	16	72993831	0.9649	0.08423	0.818	1.138	-0.4245	0.6712	C	0.184	0.1761	A
exm1258443	16	74664743	1.017	0.08288	0.8646	1.197	0.2052	0.8374	C	0.1962	0.1743	T
exm1258514	16	74695079	1.017	0.07583	0.8762	1.18	0.2175	0.8279	G	0.2157	0.2059	T
exm1258789	16	74937998	0.9503	0.08927	0.7978	1.132	-0.5708	0.5681	C	0.1315	0.1502	T
exm125899	1	176863867	1.08	0.06619	0.9487	1.23	1.165	0.2441	T	0.3121	0.313	C
exm1259566	16	75563330	0.8995	0.1244	0.7049	1.148	-0.8511	0.3947	A	0.07137	0.06608	G
exm1259768	16	75646576	0.987	0.06546	0.8682	1.122	-0.1997	0.8417	G	0.5047	0.4784	T
exm1259772	16	75646685	1.046	0.0638	0.923	1.185	0.7041	0.4814	G	0.4336	0.4069	T
exm1260040	16	76486581	1.009	0.07388	0.873	1.166	0.1217	0.9031	G	0.2264	0.2419	A
exm1260106	16	76532583	0.967	0.1106	0.7785	1.201	-0.303	0.7619	A	0.08596	0.08724	G
exm1260152	16	76587202	1.023	0.0735	0.8857	1.181	0.3087	0.7576	G	0.2206	0.2177	T
exm1260159	16	76587331	1.028	0.07357	0.8903	1.188	0.3812	0.7031	C	0.2216	0.2177	T
exm1260287	16	77246218	1.025	0.06819	0.8971	1.172	0.3669	0.7137	A	0.2998	0.2831	G
exm1260332	16	77325325	0.867	0.08926	0.7279	1.033	-1.599	0.1099	T	0.1609	0.1549	G
exm1260367	16	77328990	1.014	0.0735	0.8783	1.172	0.1948	0.8456	A	0.2319	0.2403	C
exm1260409	16	77353973	1.002	0.06887	0.8753	1.147	0.02618	0.9791	G	0.3094	0.2929	T
exm1260517	16	77401545	0.9844	0.06618	0.8646	1.121	-0.238	0.8119	A	0.3595	0.3412	G
exm1260573	16	77769834	1.049	0.07431	0.9073	1.214	0.6502	0.5156	A	0.2276	0.2123	G
exm1260585	16	77775672	1.121	0.0924	0.9352	1.343	1.235	0.2167	G	0.1264	0.1184	A
exm1260715	16	78064733	1.081	0.08679	0.912	1.282	0.8987	0.3688	A	0.1477	0.1401	C
exm1260773	16	78420775	0.9733	0.06792	0.852	1.112	-0.3985	0.6902	A	0.317	0.3064	G
exm1261111	16	81056441	1.009	0.07809	0.8661	1.176	0.1196	0.9048	G	0.201	0.2082	T
exm1261130	16	81061827	1.058	0.06241	0.9362	1.196	0.9039	0.3661	G	0.4402	0.4406	A
exm1261286	16	81094951	1.086	0.08213	0.9244	1.275	1.002	0.3161	G	0.1809	0.1794	A
exm1261299	16	81095091	0.7581	0.1175	0.6022	0.9544	-2.357	0.01843	G	0.07442	0.08254	A
exm1261391	16	81142257	0.9862	0.06164	0.874	1.113	-0.2252	0.8219	T	0.4225	0.4308	C
exm1261451	16	81157353	0.9734	0.09451	0.8088	1.171	-0.2855	0.7753	A	0.1202	0.1316	G
exm1261455	16	81157385	0.9932	0.07186	0.8627	1.143	-0.09493	0.9244	T	0.243	0.2469	G
exm1261477	16	81161552	1.014	0.07187	0.881	1.168	0.1976	0.8433	T	0.2432	0.2458	C
exm1261482	16	81161569	1.015	0.07186	0.8813	1.168	0.2018	0.8401	G	0.243	0.2454	T
exm1261487	16	81161608	1.011	0.07176	0.8783	1.164	0.1512	0.8798	C	0.2451	0.2473	T
exm1261521	16	81173136	1.295	0.1145	1.035	1.621	2.258	0.02392	T	0.09106	0.07162	C
exm1261526	16	81173193	0.9308	0.07335	0.8062	1.075	-0.9771	0.3285	T	0.2639	0.252	C
exm1261554	16	81175103	1.096	0.09219	0.9148	1.313	0.9941	0.3202	A	0.137	0.1215	G
exm1261560	16	81180995	1.057	0.09408	0.8791	1.271	0.5901	0.5551	C	0.1269	0.117	T
exm1261567	16	81181097	0.9701	0.06895	0.8475	1.11	-0.4404	0.6596	T	0.282	0.3131	G
exm1261574	16	81181783	1.006	0.06826	0.8803	1.15	0.09188	0.9268	C	0.3264	0.3265	T
exm12616	1	9804693	1.096	0.07596	0.9441	1.272	1.203	0.2289	T	0.22	0.2242	C
exm1261643	16	81190598	1.081	0.0643	0.9532	1.226	1.215	0.2244	C	0.4209	0.4098	T
exm1261646	16	81190613	1.044	0.06635	0.9163	1.188	0.6426	0.5205	A	0.3445	0.339	G
exm1261661	16	81193321	1.026	0.1073	0.8312	1.266	0.2367	0.8129	T	0.1017	0.09328	C
exm1261718	16	81199520	0.9617	0.09757	0.7943	1.164	-0.4005	0.6888	T	0.1239	0.1164	C
exm1261721	16	81199544	0.9203	0.06184	0.8152	1.039	-1.343	0.1791	A	0.48	0.517	G
exm1261732	16	81201625	1.101	0.06143	0.9764	1.242	1.571	0.1162	A	0.4974	0.4706	G
exm1261785	16	81208515	0.9306	0.0665	0.8169	1.06	-1.081	0.2796	A	0.3022	0.3337	G
exm1261812	16	81211496	0.9255	0.07571	0.7978	1.074	-1.023	0.3064	A	0.2043	0.2074	C
exm1261838	16	81213378	0.9564	0.07536	0.8251	1.109	-0.5918	0.554	A	0.2089	0.2069	G
exm1261855	16	81219187	0.9561	0.07604	0.8237	1.11	-0.5901	0.5551	T	0.2016	0.2022	C
exm1261886	16	81232275	0.9534	0.07587	0.8217	1.106	-0.6287	0.5295	G	0.2036	0.205	A
exm1261911	16	81232564	0.9356	0.07627	0.8057	1.086	-0.8724	0.383	T	0.2003	0.2022	G
exm1261961	16	81242102	1.024	0.06283	0.9058	1.159	0.3845	0.7006	G	0.4216	0.3981	A
exm126197	1	177902387	1.122	0.07319	0.9717	1.295	1.568	0.1169	A	0.2385	0.2195	C
exm1261972	16	81242194	1.097	0.06859	0.9589	1.255	1.348	0.1776	T	0.2819	0.2734	C
exm1261973	16	81242198	0.9202	0.09553	0.7631	1.11	-0.8707	0.3839	A	0.1417	0.1243	G
exm1261982	16	81248716	1.077	0.07042	0.938	1.236	1.051	0.2934	T	0.2713	0.2648	C
exm1261984	16	81248745	0.9875	0.06635	0.8671	1.125	-0.1892	0.8499	G	0.3099	0.3168	A
exm1262022	16	81253759	0.9297	0.06312	0.8215	1.052	-1.155	0.2482	G	0.4281	0.428	A
exm126204	1	177902725	1.117	0.07369	0.9667	1.291	1.501	0.1333	T	0.238	0.2201	C
exm126209	1	177905469	1.022	0.07553	0.8814	1.185	0.2878	0.7735	A	0.231	0.2274	C
exm126236	1	177908852	1.046	0.07134	0.9091	1.202	0.6239	0.5327	T	0.2421	0.2398	C
exm1262491	16	81953195	1.03	0.1198	0.8145	1.303	0.2473	0.8047	A	0.06979	0.06886	G
exm1262760	16	82185112	0.9753	0.1382	0.7439	1.279	-0.1813	0.8561	C	0.04889	0.05521	T
exm1262772	16	82203758	0.9319	0.1032	0.7612	1.141	-0.6832	0.4945	C	0.09923	0.1055	T
exm1263045	16	83983071	0.8805	0.06803	0.7706	1.006	-1.871	0.06134	C	0.2987	0.3066	T
exm1263052	16	83984776	0.9143	0.1029	0.7473	1.119	-0.8704	0.3841	A	0.11	0.09918	C
exm1263055	16	83984844	0.926	0.1385	0.7059	1.215	-0.5554	0.5786	A	0.05265	0.04976	C
exm1263176	16	83999491	1.064	0.09345	0.8863	1.278	0.6685	0.5038	A	0.1256	0.1225	G
exm1263840	16	84203612	0.9898	0.06342	0.8741	1.121	-0.162	0.8713	G	0.4085	0.4119	A
exm1263865	16	84203939	0.9664	0.06397	0.8525	1.095	-0.5344	0.5931	T	0.3889	0.3988	C
exm1263910	16	84209738	1.032	0.06241	0.9131	1.166	0.5034	0.6147	T	0.4987	0.4762	C
exm1264381	16	84256619	0.9936	0.1093	0.802	1.231	-0.05878	0.9531	T	0.08894	0.08814	C
exm1264397	16	84270476	0.999	0.07122	0.8689	1.149	-0.01406	0.9888	A	0.2526	0.2524	G
exm1264421	16	84270743	1.13	0.08147	0.9635	1.326	1.504	0.1327	A	0.1767	0.1675	G
exm1264499	16	84360533	0.935	0.07231	0.8115	1.077	-0.9293	0.3527	G	0.2362	0.2346	A
exm1264635	16	84474484	0.9803	0.1021	0.8026	1.197	-0.1945	0.8458	A	0.09796	0.1088	G
exm126521	1	178489978	0.9634	0.06184	0.8534	1.088	-0.6034	0.5462	G	0.42	0.4276	T
exm1265318	16	84879464	0.9515	0.07255	0.8253	1.097	-0.686	0.4927	G	0.254	0.2475	A
exm1266123	16	85834818	1.006	0.08224	0.8564	1.182	0.0753	0.94	A	0.1643	0.1705	G
exm1266315	16	86566039	0.9346	0.09791	0.7714	1.132	-0.6912	0.4894	T	0.1106	0.1197	C
exm1266316	16	86566042	0.9444	0.097	0.7809	1.142	-0.5896	0.5555	A	0.1103	0.1183	G
exm1266491	16	87350773	1.131	0.06244	1	1.278	1.968	0.04907	A	0.4867	0.4696	C
exm1266645	16	87445839	0.9354	0.06286	0.8269	1.058	-1.063	0.2877	T	0.426	0.4243	C
exm1266761	16	87493737	0.9752	0.07966	0.8343	1.14	-0.3149	0.7528	C	0.1723	0.1825	T
exm1267119	16	87788864	0.9759	0.06219	0.8639	1.102	-0.3926	0.6946	G	0.4779	0.4722	A
exm1267825	16	88599023	0.9394	0.08379	0.7971	1.107	-0.7462	0.4555	G	0.1579	0.1676	A
exm1268196	16	88713236	0.9654	0.07577	0.8322	1.12	-0.465	0.6419	A	0.2204	0.2159	G
exm1268512	16	88779132	1.144	0.1377	0.8737	1.499	0.9792	0.3275	T	0.06336	0.04869	C
exm1268532	16	88779739	1.023	0.06168	0.9066	1.155	0.3699	0.7115	A	0.4953	0.4732	G
exm1268596	16	88781040	1.003	0.06219	0.8882	1.133	0.05387	0.957	G	0.4796	0.498	A
exm1268688	16	88783100	0.9493	0.1005	0.7795	1.156	-0.5177	0.6047	C	0.1092	0.1029	T
exm1268756	16	88787610	0.9677	0.0986	0.7976	1.174	-0.3332	0.739	C	0.1145	0.1059	T
exm1268760	16	88787673	0.9316	0.1044	0.7593	1.143	-0.6782	0.4976	A	0.09847	0.09328	G
exm1269015	16	88807896	1.065	0.1049	0.8667	1.307	0.5961	0.5511	A	0.1028	0.09656	G
exm1269019	16	88808743	1.065	0.1088	0.8603	1.318	0.5777	0.5634	A	0.09153	0.08571	G
exm1269073	16	88872229	0.9987	0.06235	0.8838	1.129	-0.02095	0.9833	G	0.4338	0.4317	A
exm1269726	16	89180883	1.043	0.08386	0.8848	1.229	0.5011	0.6163	G	0.172	0.1668	A
exm1269974	16	89293271	1.076	0.07742	0.9245	1.252	0.9463	0.344	A	0.2051	0.2058	C
exm1270011	16	89293730	1.056	0.08934	0.8862	1.258	0.6073	0.5436	T	0.144	0.1495	C
exm1270061	16	89294381	1.065	0.07882	0.9128	1.243	0.803	0.422	T	0.1945	0.1967	C
exm1270064	16	89294439	1.068	0.07867	0.9152	1.246	0.8342	0.4042	G	0.1957	0.1973	T
exm1270089	16	89294827	1.051	0.08949	0.8816	1.252	0.5515	0.5813	G	0.1452	0.1513	A
exm1270431	16	89350038	1.047	0.06249	0.9262	1.183	0.7328	0.4637	G	0.4352	0.4443	A
exm1270713	16	89613123	0.9528	0.1392	0.7253	1.252	-0.3472	0.7284	G	0.05882	0.04959	A
exm127073	1	179320578	0.9816	0.07725	0.8436	1.142	-0.2409	0.8096	G	0.1991	0.2167	A
exm1270839	16	89644001	1.033	0.06791	0.9042	1.18	0.4765	0.6337	C	0.3124	0.3303	T
exm127127	1	179363143	0.7871	0.1065	0.6388	0.9698	-2.248	0.02459	T	0.0839	0.1037	G
exm127137	1	179398726	1.192	0.09728	0.9847	1.442	1.802	0.07156	G	0.1207	0.1146	A
exm127154	1	179414105	1.043	0.07132	0.9068	1.199	0.5878	0.5566	C	0.2613	0.2483	A
exm1271559	16	89789898	1.055	0.07045	0.9189	1.211	0.7587	0.4481	T	0.3295	0.29	C
exm1271824	16	89836323	0.9965	0.07046	0.868	1.144	-0.04918	0.9608	C	0.2973	0.2714	T
exm1271900	16	89849480	0.9471	0.06847	0.8281	1.083	-0.7943	0.427	C	0.3262	0.3086	T
exm1271972	16	89866043	1.01	0.07151	0.8775	1.161	0.1326	0.8945	T	0.2843	0.2595	C
exm1272601	16	90037828	1.008	0.084	0.8552	1.189	0.0975	0.9223	G	0.1678	0.154	A
exm1272785	16	90102833	0.909	0.09201	0.759	1.089	-1.037	0.2997	A	0.1269	0.1434	G
exm1272937	16	90130136	1.029	0.0633	0.9093	1.165	0.4572	0.6475	T	0.3865	0.4078	C
exm1273312	17	505129	0.9481	0.07711	0.8151	1.103	-0.6908	0.4897	C	0.1921	0.2146	A
exm1273329	17	526907	0.979	0.09795	0.808	1.186	-0.2171	0.8281	T	0.1115	0.1122	G
exm1273421	17	648186	0.9978	0.06891	0.8718	1.142	-0.0317	0.9747	G	0.2911	0.2854	A
exm1273436	17	648498	1.017	0.08036	0.8692	1.191	0.2158	0.8291	C	0.1825	0.1847	T
exm1273463	17	649067	1.144	0.1395	0.8702	1.504	0.9633	0.3354	G	0.05812	0.04626	A
exm1273474	17	649232	0.9795	0.06625	0.8602	1.115	-0.3133	0.7541	T	0.3502	0.3683	C
exm1273677	17	685640	0.9859	0.06509	0.8678	1.12	-0.2186	0.827	T	0.3622	0.3781	G
exm1273681	17	685752	1.066	0.1062	0.8657	1.313	0.6018	0.5473	A	0.1049	0.08844	G
exm127384	1	179631242	1.064	0.1155	0.8489	1.335	0.5409	0.5885	A	0.08681	0.07395	G
exm1273976	17	1012214	0.9228	0.08257	0.785	1.085	-0.9723	0.3309	A	0.1722	0.1897	G
exm1274010	17	1183354	0.8743	0.1206	0.6903	1.107	-1.114	0.2653	T	0.07472	0.07099	C
exm1274016	17	1183464	0.9362	0.1085	0.7568	1.158	-0.608	0.5432	A	0.09362	0.0848	G
exm1274146	17	1371393	0.9706	0.0787	0.8319	1.132	-0.379	0.7047	T	0.1901	0.2091	C
exm1274664	17	1542190	1.039	0.07459	0.898	1.203	0.5176	0.6047	G	0.2383	0.2146	A
exm1275114	17	1630208	0.9875	0.08526	0.8355	1.167	-0.1473	0.8829	T	0.1587	0.1566	C
exm1275331	17	1648294	0.9343	0.07423	0.8078	1.081	-0.9155	0.36	T	0.2085	0.218	C
exm1275338	17	1648502	0.9741	0.06891	0.851	1.115	-0.3812	0.703	T	0.2704	0.2904	C
exm1275397	17	1657653	0.9863	0.06888	0.8618	1.129	-0.2	0.8415	A	0.2617	0.2858	G
exm1275436	17	1673276	1.091	0.06269	0.9644	1.233	1.382	0.1669	T	0.4953	0.4412	C
exm127551	1	179852074	0.8727	0.07923	0.7472	1.019	-1.718	0.08577	T	0.1883	0.1975	C
exm1275524	17	1684605	1.136	0.07919	0.9727	1.327	1.61	0.1074	T	0.1881	0.1703	G
exm1275538	17	1686410	0.8696	0.08062	0.7425	1.018	-1.734	0.08301	T	0.1719	0.1817	C
exm1275576	17	1690752	0.9324	0.06838	0.8154	1.066	-1.024	0.3058	G	0.3502	0.3347	A
exm1275643	17	1704296	0.9536	0.08524	0.8069	1.127	-0.5572	0.5774	A	0.1772	0.1629	C
exm1276126	17	2091765	0.9836	0.06644	0.8635	1.12	-0.2495	0.803	T	0.2973	0.2944	C
exm1276225	17	2203025	1.009	0.06235	0.8932	1.14	0.1476	0.8826	G	0.4642	0.4772	T
exm1276230	17	2203167	1	0.07426	0.8649	1.157	0.004906	0.9961	G	0.2211	0.2143	T
exm1276398	17	2236404	1.12	0.09987	0.9206	1.362	1.131	0.2579	C	0.1065	0.09966	T
exm1276501	17	2266799	0.9844	0.06691	0.8634	1.122	-0.2346	0.8146	A	0.3193	0.3158	G
exm1276525	17	2268311	0.9777	0.06641	0.8583	1.114	-0.3402	0.7337	A	0.3213	0.3202	G
exm1277165	17	2883588	1.057	0.0631	0.9337	1.196	0.8733	0.3825	A	0.3762	0.371	C
exm1277297	17	2995572	1.047	0.06864	0.9152	1.198	0.669	0.5035	A	0.2868	0.2854	G
exm1277418	17	3101578	1.047	0.06754	0.9168	1.195	0.6746	0.5	T	0.2994	0.2836	G
exm1277425	17	3101691	1.047	0.06733	0.9174	1.194	0.6794	0.4969	T	0.3004	0.2851	G
exm1277455	17	3119611	1.09	0.08734	0.9188	1.294	0.9908	0.3218	A	0.1503	0.1444	G
exm1277466	17	3119767	0.9307	0.07113	0.8096	1.07	-1.009	0.3129	T	0.247	0.2437	C
exm1277724	17	3324810	1.033	0.06244	0.9142	1.168	0.5226	0.6013	A	0.5064	0.4769	G
exm1277805	17	3352294	0.9219	0.06254	0.8155	1.042	-1.3	0.1935	G	0.4234	0.4474	A
exm1277806	17	3352309	1.108	0.09339	0.9229	1.331	1.101	0.2709	C	0.1421	0.1215	T
exm1277809	17	3352331	0.9219	0.06253	0.8155	1.042	-1.301	0.1933	T	0.4234	0.4474	C
exm1277912	17	3422073	0.8568	0.1232	0.673	1.091	-1.255	0.2094	T	0.06553	0.07677	C
exm1278028	17	3446885	0.9957	0.08944	0.8356	1.186	-0.04856	0.9613	C	0.1506	0.1366	T
exm1278107	17	3480447	0.9781	0.067	0.8578	1.115	-0.33	0.7414	C	0.3071	0.3139	T
exm1278123	17	3486702	0.9034	0.06277	0.7988	1.022	-1.619	0.1055	A	0.4149	0.4501	G
exm1278182	17	3495374	0.9468	0.08632	0.7995	1.121	-0.6329	0.5268	A	0.1458	0.1565	G
exm1278255	17	3526637	0.8828	0.08293	0.7503	1.039	-1.504	0.1326	T	0.166	0.1851	C
exm1278690	17	3631241	0.9402	0.08509	0.7958	1.111	-0.7246	0.4687	G	0.1655	0.1655	A
exm1278793	17	3657159	1.05	0.0657	0.9235	1.195	0.7493	0.4537	T	0.4412	0.4071	C
exm1278982	17	3775848	1.014	0.06342	0.8956	1.148	0.2219	0.8244	T	0.4067	0.4022	C
exm1279506	17	3947533	1.157	0.1362	0.8859	1.511	1.071	0.2842	A	0.05915	0.04783	G
exm1279514	17	3947644	0.9189	0.06479	0.8093	1.043	-1.305	0.192	T	0.3403	0.3493	C
exm1279527	17	3953102	1.035	0.06187	0.9164	1.168	0.5493	0.5828	G	0.4387	0.4244	A
exm1279613	17	3968064	1.06	0.07712	0.9109	1.232	0.7496	0.4535	C	0.2084	0.2157	A
exm1279692	17	3981290	1.001	0.08092	0.8542	1.173	0.01288	0.9897	G	0.1694	0.174	A
exm1280156	17	4352636	1.052	0.09446	0.8738	1.265	0.5319	0.5948	A	0.1237	0.1179	G
exm1280166	17	4356375	0.9952	0.06397	0.878	1.128	-0.07459	0.9405	G	0.4566	0.4488	T
exm1280567	17	4451453	0.8483	0.1454	0.6379	1.128	-1.131	0.2579	T	0.04255	0.05458	C
exm1280775	17	4463023	0.984	0.07719	0.8458	1.145	-0.2096	0.834	G	0.2023	0.1976	A
exm1280779	17	4463699	1.021	0.08017	0.8726	1.195	0.2605	0.7945	A	0.1847	0.1781	G
exm1280781	17	4463713	0.9516	0.09997	0.7822	1.158	-0.4967	0.6194	G	0.103	0.1108	A
exm1280794	17	4495740	0.9247	0.06394	0.8158	1.048	-1.224	0.2208	G	0.434	0.4233	A
exm1280869	17	4535035	1.085	0.108	0.8782	1.341	0.7574	0.4488	A	0.08816	0.09193	G
exm1280885	17	4535314	1.043	0.08821	0.8775	1.24	0.4787	0.6321	A	0.1452	0.1465	G
exm1281251	17	4638563	0.9532	0.06184	0.8444	1.076	-0.7745	0.4386	G	0.4481	0.4454	A
exm1281259	17	4638737	0.9492	0.06187	0.8408	1.072	-0.842	0.3998	A	0.4472	0.4454	G
exm1281478	17	4689572	0.9393	0.06435	0.828	1.066	-0.9725	0.3308	T	0.4101	0.4073	C
exm1281583	17	4712617	0.8747	0.08331	0.743	1.03	-1.607	0.1081	T	0.1634	0.1888	C
exm1281660	17	4721376	0.8891	0.1306	0.6883	1.149	-0.8996	0.3684	G	0.06186	0.06284	A
exm1281703	17	4722876	0.9524	0.09025	0.798	1.137	-0.5405	0.5889	A	0.1373	0.137	G
exm128173	1	180243524	1.025	0.08058	0.8755	1.201	0.3097	0.7568	G	0.2106	0.1902	A
exm1281821	17	4796274	1.067	0.06241	0.9443	1.206	1.041	0.2978	T	0.4585	0.4446	C
exm1281822	17	4796286	1.068	0.06188	0.946	1.206	1.063	0.288	C	0.4692	0.4547	T
exm1281848	17	4797305	0.9423	0.08456	0.7984	1.112	-0.7026	0.4823	A	0.1502	0.1628	G
exm1281974	17	4803711	0.9232	0.08275	0.785	1.086	-0.9659	0.3341	A	0.173	0.1715	G
exm1282028	17	4806052	1.078	0.07072	0.9387	1.239	1.066	0.2866	A	0.273	0.2784	C
exm1282042	17	4835895	0.9782	0.07803	0.8394	1.14	-0.283	0.7772	C	0.1886	0.1957	T
exm1282062	17	4836381	0.8973	0.08932	0.7532	1.069	-1.213	0.225	T	0.1391	0.1456	C
exm1282445	17	4875628	0.8598	0.1002	0.7064	1.046	-1.507	0.1317	G	0.1088	0.1189	A
exm1282866	17	4936898	0.9114	0.068	0.7977	1.041	-1.364	0.1725	T	0.3099	0.3205	C
exm1283271	17	5058808	1.018	0.06242	0.9008	1.151	0.2867	0.7743	G	0.4508	0.4485	A
exm1283295	17	5072134	0.9288	0.1279	0.7228	1.193	-0.5774	0.5637	T	0.05847	0.06565	C
exm1283472	17	5087040	0.9779	0.06245	0.8652	1.105	-0.3587	0.7198	G	0.4089	0.4179	A
exm1283682	17	5308377	1.03	0.06677	0.9039	1.174	0.4474	0.6546	T	0.3268	0.3247	C
exm1283761	17	5326089	0.9871	0.06205	0.874	1.115	-0.2099	0.8338	T	0.437	0.4369	C
exm1283930	17	5366947	1.113	0.1404	0.8454	1.466	0.7641	0.4448	A	0.05141	0.04839	G
exm1284072	17	5425076	1.025	0.0689	0.8951	1.173	0.3523	0.7246	G	0.2922	0.3136	A
exm1284073	17	5425077	0.9712	0.06182	0.8603	1.096	-0.4735	0.6359	C	0.4624	0.4748	T
exm128467	1	180905263	1.21	0.09283	1.009	1.451	2.052	0.0402	T	0.1387	0.1243	C
exm128469	1	180905294	1.073	0.1071	0.8701	1.324	0.6615	0.5083	T	0.09639	0.1007	C
exm1284695	17	6406883	0.9627	0.09286	0.8025	1.155	-0.4096	0.6821	T	0.1388	0.1309	C
exm1284723	17	6493198	0.9922	0.07451	0.8574	1.148	-0.1054	0.9161	T	0.2387	0.2176	C
exm1284757	17	6511781	0.9953	0.07429	0.8604	1.151	-0.06382	0.9491	A	0.2417	0.2203	G
exm1284758	17	6513329	1.108	0.06222	0.9809	1.252	1.65	0.09888	G	0.5077	0.4759	A
exm1284774	17	6515387	0.9952	0.07454	0.8599	1.152	-0.06483	0.9483	A	0.2387	0.2169	G
exm1284780	17	6515454	1.012	0.07151	0.8801	1.165	0.1733	0.8624	C	0.2685	0.2444	T
exm128479	1	180905448	0.9262	0.06256	0.8193	1.047	-1.226	0.2202	T	0.4009	0.4046	G
exm12849	1	10195185	0.9614	0.1219	0.757	1.221	-0.3231	0.7466	G	0.06851	0.07288	A
exm1285076	17	6683215	1.043	0.06473	0.919	1.184	0.6553	0.5123	T	0.3539	0.3488	C
exm1285098	17	6683684	1.029	0.0708	0.8954	1.182	0.3998	0.6893	G	0.2455	0.2536	A
exm1285172	17	6716242	1.043	0.06665	0.9153	1.189	0.6319	0.5274	A	0.317	0.3109	G
exm1285270	17	6902760	0.973	0.06827	0.8512	1.112	-0.4004	0.6889	A	0.2879	0.2822	G
exm1285280	17	6904934	1.015	0.07671	0.8732	1.18	0.1926	0.8473	G	0.2098	0.1984	A
exm1285360	17	6919093	1.017	0.064	0.8972	1.153	0.2646	0.7913	C	0.4949	0.4725	T
exm1285579	17	6946287	1.091	0.0641	0.9621	1.237	1.357	0.1747	C	0.3689	0.3684	T
exm1285641	17	6981397	0.9719	0.07108	0.8455	1.117	-0.4006	0.6887	G	0.2682	0.2605	A
exm1286317	17	7163739	1.044	0.06277	0.923	1.181	0.6836	0.4942	A	0.4516	0.448	G
exm1286613	17	7221385	0.8897	0.08601	0.7517	1.053	-1.359	0.1742	G	0.1655	0.164	A
exm1286783	17	7230845	1.089	0.0748	0.9405	1.261	1.139	0.2546	T	0.2184	0.2194	G
exm1287054	17	7290695	1.011	0.08881	0.8495	1.203	0.123	0.9021	G	0.1368	0.1391	A
exm1287069	17	7292107	0.9574	0.07074	0.8334	1.1	-0.6159	0.538	G	0.2489	0.2797	A
exm1287081	17	7293715	0.9044	0.06792	0.7917	1.033	-1.48	0.139	T	0.3515	0.3399	C
exm1287274	17	7324770	1.017	0.1136	0.8141	1.271	0.1498	0.8809	A	0.08262	0.08731	G
exm1287276	17	7324788	1.054	0.1062	0.8555	1.297	0.4911	0.6234	A	0.09319	0.09322	G
exm1287293	17	7329134	0.8924	0.1276	0.6949	1.146	-0.8921	0.3724	A	0.06043	0.06102	G
exm1287303	17	7329632	0.915	0.07574	0.7888	1.061	-1.173	0.2408	G	0.247	0.2347	T
exm1287615	17	7366348	1.039	0.06723	0.9109	1.186	0.5726	0.5669	C	0.3811	0.3883	A
exm1287816	17	7402600	0.8884	0.09884	0.732	1.078	-1.197	0.2313	T	0.1072	0.1061	C
exm1288075	17	7462969	1.028	0.06203	0.91	1.16	0.4388	0.6608	A	0.4723	0.482	G
exm1288274	17	7484101	1.113	0.1135	0.891	1.39	0.9431	0.3456	A	0.0834	0.07322	C
exm1288547	17	7557419	0.9463	0.07396	0.8186	1.094	-0.7469	0.4551	A	0.2221	0.2324	G
exm128885	1	181759657	0.9419	0.06658	0.8267	1.073	-0.8985	0.3689	A	0.313	0.3149	G
exm1288994	17	7673605	1.038	0.105	0.8449	1.275	0.3552	0.7224	G	0.09447	0.09735	A
exm1289032	17	7678085	0.9849	0.09779	0.8131	1.193	-0.1561	0.876	A	0.1102	0.1102	G
exm1289494	17	7735063	0.9629	0.06746	0.8437	1.099	-0.5599	0.5756	G	0.2915	0.3266	T
exm1289500	17	7735934	0.9627	0.06769	0.8431	1.099	-0.5618	0.5742	A	0.2889	0.3241	G
exm1289587	17	7750436	0.9687	0.09287	0.8075	1.162	-0.3427	0.7318	T	0.1162	0.1313	C
exm1289607	17	7750903	0.9545	0.08305	0.8111	1.123	-0.5609	0.5749	C	0.1609	0.1822	T
exm1289863	17	7760704	0.9425	0.06263	0.8336	1.066	-0.9462	0.344	G	0.4353	0.4705	A
exm1289873	17	7761512	0.9517	0.06521	0.8375	1.081	-0.759	0.4478	A	0.3207	0.3588	C
exm129002	1	182027022	0.9737	0.0845	0.8251	1.149	-0.3153	0.7526	T	0.1574	0.1599	C
exm1290334	17	7847955	0.9148	0.07313	0.7927	1.056	-1.217	0.2236	C	0.2528	0.2468	A
exm1290486	17	7915912	0.942	0.1138	0.7536	1.177	-0.525	0.5996	T	0.07447	0.08752	C
exm1290669	17	7951819	1.057	0.06384	0.9325	1.198	0.8657	0.3867	A	0.3864	0.3747	G
exm129077	1	182369233	0.898	0.06268	0.7942	1.015	-1.717	0.08598	A	0.4017	0.4229	G
exm1290940	17	8022065	0.9621	0.06469	0.8475	1.092	-0.5976	0.5501	G	0.3991	0.3921	A
exm1291388	17	8108331	1.035	0.07679	0.89	1.203	0.4427	0.658	A	0.2008	0.198	G
exm1291460	17	8132763	1.052	0.06292	0.9302	1.19	0.81	0.418	T	0.494	0.4997	C
exm129147	1	182496829	1.157	0.07884	0.9911	1.35	1.846	0.0649	G	0.2077	0.1729	A
exm1291480	17	8135061	1.119	0.08837	0.9409	1.33	1.271	0.2037	T	0.1465	0.1392	C
exm1291603	17	8157310	1.158	0.08028	0.9898	1.356	1.832	0.06689	C	0.1987	0.179	T
exm1291728	17	8167600	0.9037	0.06346	0.798	1.023	-1.596	0.1105	C	0.4429	0.4453	T
exm1291977	17	8216468	0.9356	0.07332	0.8104	1.08	-0.9072	0.3643	T	0.2496	0.2459	C
exm1292049	17	8224276	0.9278	0.06942	0.8098	1.063	-1.079	0.2805	T	0.274	0.2827	C
exm1292061	17	8243469	0.9627	0.06324	0.8505	1.09	-0.6003	0.5483	C	0.4889	0.5064	T
exm1292074	17	8243661	0.9594	0.06561	0.8436	1.091	-0.6324	0.5271	G	0.3367	0.3444	A
exm1292076	17	8243785	0.9585	0.06565	0.8428	1.09	-0.6456	0.5185	A	0.3365	0.3451	G
exm129222	1	182551337	1.016	0.06176	0.9005	1.147	0.2626	0.7929	C	0.4761	0.4663	A
exm129232	1	182554557	1.059	0.09762	0.8746	1.282	0.5875	0.5569	T	0.1334	0.1122	C
exm1292458	17	8644854	0.9942	0.06719	0.8715	1.134	-0.08666	0.9309	T	0.3445	0.3565	C
exm1292543	17	8700982	0.9701	0.1038	0.7915	1.189	-0.2927	0.7697	T	0.09489	0.09424	C
exm1292578	17	8701423	1.007	0.1118	0.8087	1.253	0.05963	0.9524	G	0.09114	0.07864	A
exm1292597	17	8701799	0.9656	0.07749	0.8296	1.124	-0.4512	0.6519	T	0.1934	0.1962	G
exm1293093	17	9515777	0.9416	0.07648	0.8105	1.094	-0.7873	0.4311	G	0.1939	0.1952	A
exm1293306	17	9676134	1.203	0.1166	0.9568	1.511	1.581	0.1139	A	0.08043	0.0675	G
exm1293419	17	9792768	1.04	0.1007	0.8534	1.267	0.3863	0.6993	A	0.116	0.102	G
exm129362	1	182640864	1.08	0.07959	0.9238	1.262	0.9647	0.3347	C	0.1868	0.1876	T
exm1293637	17	10219113	1.072	0.07889	0.9183	1.251	0.8794	0.3792	T	0.1877	0.1872	C
exm1293674	17	10223714	1.033	0.06523	0.9091	1.174	0.4988	0.6179	T	0.3277	0.307	C
exm1293739	17	10243717	0.9226	0.09382	0.7676	1.109	-0.8586	0.3905	G	0.1255	0.1281	A
exm1294147	17	10351327	0.999	0.1354	0.7662	1.303	-0.007164	0.9943	A	0.05239	0.06106	C
exm1294229	17	10355763	1.055	0.06587	0.9268	1.2	0.8063	0.4201	T	0.3621	0.3442	C
exm1295074	17	10541515	0.9235	0.06406	0.8145	1.047	-1.243	0.214	C	0.465	0.4925	T
exm1295318	17	10614442	1.025	0.06385	0.9045	1.162	0.3877	0.6983	G	0.3789	0.3786	A
exm1295541	17	11572808	1.196	0.1227	0.94	1.521	1.456	0.1454	G	0.08007	0.06411	A
exm1295723	17	11651057	0.9418	0.07727	0.8095	1.096	-0.7759	0.4378	G	0.1855	0.1987	A
exm1295768	17	11672607	1.324	0.1434	0.9996	1.753	1.957	0.05032	T	0.05787	0.04169	G
exm1296002	17	11835331	0.9922	0.0798	0.8486	1.16	-0.09796	0.922	A	0.1821	0.1746	G
exm1296056	17	11865462	0.9967	0.06689	0.8742	1.136	-0.04954	0.9605	A	0.2981	0.3099	G
exm1296241	17	12647729	0.9656	0.1426	0.7302	1.277	-0.2456	0.806	C	0.04936	0.05492	T
exm1296274	17	12656111	1.019	0.1041	0.8313	1.25	0.185	0.8533	C	0.09802	0.1009	T
exm1296536	17	12915009	1.099	0.07088	0.9568	1.263	1.337	0.1811	A	0.26	0.2427	G
exm1296645	17	13980350	1.068	0.06361	0.9432	1.21	1.041	0.2978	G	0.419	0.3988	A
exm129667	1	183085755	1.149	0.06968	1.003	1.318	1.998	0.04574	A	0.2902	0.261	G
exm1296943	17	15234895	1.061	0.1039	0.8654	1.3	0.5677	0.5702	T	0.1072	0.09831	C
exm1296954	17	15341183	1.027	0.06824	0.8985	1.174	0.3915	0.6954	C	0.2779	0.2734	A
exm1296967	17	15341332	1.178	0.1246	0.9231	1.504	1.317	0.1878	T	0.06681	0.06411	C
exm1297057	17	15496727	0.88	0.06556	0.7739	1.001	-1.949	0.05129	G	0.3021	0.3396	T
exm1297198	17	15554561	1.306	0.1368	0.999	1.708	1.953	0.05087	A	0.06085	0.04715	C
exm129731	1	183094547	1.149	0.06968	1.003	1.318	1.998	0.04574	T	0.2902	0.261	C
exm1298022	17	16340316	0.9216	0.06855	0.8057	1.054	-1.191	0.2338	C	0.2802	0.2946	A
exm1298075	17	16347245	1.006	0.1116	0.8083	1.252	0.0526	0.9581	T	0.07971	0.08697	C
exm1298228	17	16527795	1.08	0.06389	0.9526	1.224	1.2	0.2301	A	0.36	0.3512	C
exm1298971	17	17409560	0.9061	0.06347	0.8001	1.026	-1.553	0.1204	C	0.4604	0.5018	T
exm1298984	17	17425631	1.12	0.07961	0.9579	1.309	1.419	0.1559	T	0.2038	0.1746	C
exm1299044	17	17696755	1.096	0.06706	0.9611	1.25	1.369	0.1711	C	0.3623	0.3239	A
exm1299915	17	18023897	0.9579	0.0649	0.8435	1.088	-0.6631	0.5073	G	0.4604	0.4539	A
exm1300132	17	18047189	1.004	0.06406	0.8857	1.138	0.06468	0.9484	A	0.4173	0.4477	G
exm1300952	17	18167684	0.9221	0.07539	0.7955	1.069	-1.075	0.2823	A	0.2182	0.2566	G
exm1301240	17	18220674	0.9259	0.07633	0.7973	1.075	-1.008	0.3134	T	0.2	0.2069	C
exm1301248	17	18220770	1.043	0.06912	0.911	1.194	0.6108	0.5414	G	0.2971	0.2737	A
exm1301264	17	18221010	1.073	0.07071	0.9345	1.233	1.001	0.3166	G	0.2515	0.238	A
exm1301275	17	18221134	0.9259	0.07633	0.7973	1.075	-1.008	0.3134	T	0.2	0.2069	C
exm1301416	17	18284262	1.056	0.06264	0.9337	1.193	0.8641	0.3876	G	0.5085	0.4864	A
exm1301695	17	18584142	0.9156	0.08258	0.7788	1.077	-1.067	0.2859	G	0.1675	0.1799	A
exm130185	1	183515428	1.152	0.07654	0.9913	1.338	1.846	0.06495	A	0.2209	0.209	G
exm1302286	17	18923180	0.9839	0.1265	0.7679	1.261	-0.1286	0.8977	T	0.07027	0.06148	C
exm130237	1	183532437	0.7439	0.09489	0.6177	0.896	-3.118	0.001824	A	0.1111	0.1461	G
exm130273	1	183542387	1.124	0.07018	0.9794	1.289	1.663	0.09631	T	0.3021	0.2731	C
exm130329	1	183616926	1.003	0.0696	0.8754	1.15	0.04759	0.962	C	0.2681	0.2714	T
exm1303378	17	19645938	1.062	0.07739	0.9127	1.236	0.7801	0.4353	A	0.2051	0.192	C
exm130338	1	183617105	1.014	0.06973	0.8848	1.163	0.2044	0.8381	G	0.2681	0.2699	A
exm1303513	17	19713740	0.9773	0.1102	0.7875	1.213	-0.2082	0.8351	C	0.0817	0.0922	T
exm1303568	17	19812541	1.071	0.06324	0.9462	1.212	1.085	0.2778	C	0.4344	0.4324	T
exm1303622	17	19861458	1.069	0.06313	0.9449	1.21	1.063	0.2878	T	0.4345	0.4329	C
exm1303680	17	20107773	0.9794	0.06283	0.8659	1.108	-0.3318	0.7401	T	0.4834	0.4929	C
exm1304524	17	25628820	1.039	0.06224	0.9193	1.173	0.6083	0.543	C	0.4106	0.4027	T
exm1304628	17	25909816	0.9806	0.0657	0.8621	1.115	-0.2981	0.7656	T	0.3116	0.3205	C
exm1304719	17	25958304	1.019	0.06443	0.8978	1.156	0.2861	0.7748	A	0.3332	0.3347	G
exm1304879	17	26096597	1.045	0.0951	0.8675	1.259	0.4649	0.642	A	0.1196	0.1145	G
exm1304944	17	26109102	0.9595	0.1203	0.758	1.215	-0.3436	0.7311	A	0.06681	0.07468	G
exm1305196	17	26686416	0.8764	0.1326	0.6759	1.136	-0.9955	0.3195	A	0.05532	0.06305	G
exm1305221	17	26691321	0.9197	0.07353	0.7963	1.062	-1.139	0.2549	A	0.2261	0.2463	G
exm1305265	17	26694861	0.9339	0.06357	0.8245	1.058	-1.076	0.2819	G	0.3915	0.4029	A
exm1305477	17	26817537	1.027	0.1086	0.8304	1.271	0.2477	0.8043	A	0.09599	0.09153	G
exm1305562	17	26824156	1.009	0.06291	0.8916	1.141	0.1359	0.8919	A	0.451	0.4389	G
exm1305585	17	26851602	0.9734	0.07041	0.8479	1.117	-0.3829	0.7018	T	0.2808	0.2977	C
exm130582	1	184023529	1.099	0.06787	0.9619	1.255	1.388	0.1652	C	0.2947	0.2805	A
exm1305822	17	26900817	0.8837	0.1243	0.6926	1.128	-0.994	0.3202	C	0.0609	0.07559	T
exm1306090	17	26941173	0.9014	0.125	0.7056	1.151	-0.8311	0.4059	T	0.06048	0.0739	C
exm130634	1	184663537	1.012	0.06512	0.8911	1.15	0.189	0.8501	C	0.338	0.3432	A
exm1306879	17	27068978	0.8621	0.1247	0.6752	1.101	-1.19	0.234	A	0.06138	0.07026	G
exm1307087	17	27208326	1.061	0.1192	0.8402	1.341	0.4991	0.6177	T	0.06899	0.07807	C
exm1307334	17	27284443	1.018	0.08224	0.8661	1.196	0.2127	0.8316	G	0.166	0.1637	A
exm1307365	17	27286851	1.078	0.06952	0.9407	1.235	1.081	0.2798	C	0.2694	0.2498	T
exm1307662	17	27438469	0.861	0.06382	0.7597	0.9757	-2.346	0.019	A	0.3866	0.4078	G
exm1307998	17	27889986	0.962	0.06727	0.8432	1.098	-0.5754	0.565	T	0.3081	0.3133	C
exm1308429	17	27959903	0.9592	0.06975	0.8366	1.1	-0.5979	0.5499	A	0.2816	0.2797	G
exm1308546	17	28296327	1.038	0.06373	0.916	1.176	0.5826	0.5601	T	0.3898	0.3711	G
exm1308714	17	28511884	0.9749	0.1097	0.7863	1.209	-0.2315	0.817	A	0.08661	0.09107	G
exm1308836	17	28576076	1.047	0.06356	0.9246	1.186	0.7262	0.4677	C	0.3723	0.3592	T
exm1309187	17	29161358	0.8761	0.07868	0.7509	1.022	-1.681	0.09277	T	0.1868	0.2102	C
exm1309192	17	29161503	1.129	0.07501	0.9746	1.308	1.617	0.106	G	0.2309	0.1956	A
exm1309201	17	29161845	0.8802	0.07935	0.7534	1.028	-1.609	0.1077	A	0.1827	0.2048	G
exm1309250	17	29167653	0.8778	0.07951	0.7511	1.026	-1.64	0.101	C	0.1835	0.2064	A
exm1309312	17	29214387	0.881	0.07936	0.7541	1.029	-1.597	0.1102	C	0.1826	0.2045	T
exm1309347	17	29226228	0.8782	0.07944	0.7515	1.026	-1.636	0.1019	C	0.1826	0.2049	T
exm1309662	17	29623288	0.8186	0.1108	0.6588	1.017	-1.805	0.07101	T	0.07957	0.09097	C
exm131016	1	185143721	1.081	0.06649	0.9494	1.232	1.178	0.2387	G	0.3333	0.3131	A
exm1310429	17	30625205	1.036	0.07595	0.8931	1.203	0.4711	0.6376	A	0.1963	0.1917	G
exm131066	1	185171869	1.039	0.07819	0.8916	1.211	0.4931	0.6219	G	0.204	0.1916	A
exm131091	1	185240474	0.9961	0.06244	0.8814	1.126	-0.06197	0.9506	G	0.4083	0.4101	A
exm1311048	17	32904586	0.9532	0.08147	0.8126	1.118	-0.5877	0.5568	C	0.1757	0.1896	T
exm1311274	17	33288363	1.005	0.06314	0.8881	1.138	0.08094	0.9355	T	0.4191	0.4168	C
exm1311542	17	33433487	1.094	0.06619	0.9609	1.246	1.358	0.1746	T	0.3438	0.3464	C
exm1311589	17	33448818	0.9499	0.09199	0.7932	1.138	-0.5589	0.5763	T	0.1314	0.137	C
exm1311709	17	33464864	0.9213	0.09474	0.7652	1.109	-0.8654	0.3868	C	0.1191	0.1261	T
exm1311745	17	33476001	1.09	0.07056	0.9496	1.252	1.227	0.2197	A	0.2502	0.2522	G
exm1312130	17	33592591	0.9463	0.08978	0.7936	1.128	-0.6144	0.539	T	0.1651	0.1509	C
exm1312131	17	33592621	0.8261	0.08254	0.7027	0.9711	-2.315	0.0206	T	0.1651	0.1902	C
exm1312251	17	33690466	1.064	0.06204	0.9426	1.202	1.007	0.3138	A	0.4919	0.4769	C
exm1312256	17	33690619	0.9206	0.1271	0.7176	1.181	-0.651	0.515	T	0.06559	0.06377	G
exm1312307	17	33749546	1.002	0.06349	0.8851	1.135	0.03796	0.9697	A	0.394	0.3997	G
exm1312447	17	33771996	0.9907	0.1326	0.764	1.285	-0.07022	0.944	A	0.05915	0.05574	G
exm1312481	17	33772658	1.14	0.1373	0.8712	1.492	0.9556	0.3393	T	0.05532	0.05119	G
exm1312483	17	33772689	1.144	0.1142	0.9149	1.431	1.181	0.2376	C	0.0834	0.0722	T
exm1312489	17	33802156	1.077	0.09811	0.8886	1.305	0.7558	0.4498	G	0.1153	0.1048	T
exm1312493	17	33805150	1.074	0.06499	0.9458	1.22	1.103	0.2702	T	0.3668	0.3558	C
exm1312511	17	33806546	0.9897	0.1353	0.7592	1.29	-0.07636	0.9391	A	0.05674	0.05337	G
exm1312528	17	33814758	1.098	0.0897	0.9209	1.309	1.041	0.2979	C	0.14	0.1366	T
exm1312565	17	33881631	0.8743	0.0668	0.767	0.9966	-2.011	0.04428	T	0.2847	0.3034	C
exm1312570	17	33881718	0.8684	0.0672	0.7612	0.9906	-2.101	0.03568	G	0.2853	0.3055	A
exm1312591	17	33884804	1.066	0.07272	0.9241	1.229	0.8751	0.3815	C	0.2566	0.2505	T
exm1312779	17	34072519	0.9723	0.09398	0.8087	1.169	-0.2989	0.765	G	0.1193	0.1256	A
exm1312782	17	34072555	0.9703	0.103	0.7929	1.188	-0.2921	0.7702	A	0.1028	0.1031	G
exm1312794	17	34072898	1.013	0.09119	0.8471	1.211	0.14	0.8887	T	0.1304	0.1354	C
exm1312892	17	34077232	0.9597	0.06989	0.8368	1.101	-0.5887	0.5561	A	0.2639	0.2738	G
exm1313171	17	34182341	0.9252	0.06964	0.8071	1.06	-1.117	0.2642	A	0.2664	0.2849	G
exm1313288	17	34252537	0.921	0.06845	0.8054	1.053	-1.202	0.2293	C	0.2768	0.2942	A
exm1313322	17	34261831	0.9208	0.0693	0.8038	1.055	-1.191	0.2335	G	0.2645	0.2824	A
exm1313420	17	34328461	0.9961	0.09889	0.8206	1.209	-0.03957	0.9684	A	0.1066	0.1096	G
exm1313428	17	34340284	0.9593	0.07129	0.8342	1.103	-0.5823	0.5604	C	0.2413	0.2407	T
exm1313676	17	34854280	0.8492	0.073	0.736	0.9799	-2.239	0.02518	A	0.24	0.2596	G
exm1313838	17	34884029	1.064	0.1281	0.8281	1.368	0.4869	0.6263	C	0.06667	0.06747	T
exm1314145	17	35310422	0.8405	0.1148	0.6711	1.053	-1.514	0.13	A	0.07277	0.09051	G
exm1314440	17	35771468	1.089	0.09143	0.91	1.302	0.929	0.3529	C	0.1332	0.1203	T
exm1314669	17	35937637	1.232	0.07561	1.063	1.429	2.762	0.005742	C	0.2281	0.2041	T
exm131467	1	186026474	1.156	0.06978	1.008	1.325	2.072	0.03831	T	0.3017	0.2641	C
exm1314719	17	35984410	1.197	0.0704	1.042	1.374	2.549	0.01081	T	0.2723	0.2478	C
exm1315146	17	36486004	1.01	0.1359	0.7737	1.318	0.07185	0.9427	C	0.0575	0.05695	T
exm131535	1	186050417	1.068	0.07041	0.93	1.226	0.9287	0.3531	A	0.2889	0.2634	G
exm1315705	17	36889559	1.141	0.06429	1.006	1.294	2.053	0.04004	T	0.3687	0.3641	C
exm1315976	17	37054772	0.979	0.07759	0.8409	1.14	-0.274	0.7841	T	0.2162	0.2041	C
exm1316097	17	37224211	0.9711	0.09542	0.8055	1.171	-0.3072	0.7587	T	0.1128	0.1211	C
exm1316186	17	37316988	0.817	0.1146	0.6526	1.023	-1.764	0.07771	C	0.07801	0.09162	T
exm1316193	17	37319029	0.791	0.09943	0.651	0.9612	-2.358	0.0184	G	0.1081	0.1308	T
exm1316196	17	37319065	0.8083	0.1146	0.6457	1.012	-1.857	0.06331	T	0.07624	0.09125	C
exm1316197	17	37319103	0.8395	0.09376	0.6985	1.009	-1.866	0.06202	C	0.1268	0.1455	T
exm1316862	17	37814080	0.9764	0.06242	0.864	1.104	-0.3821	0.7024	G	0.4038	0.421	A
exm1317177	17	37879588	1.037	0.09061	0.8679	1.238	0.3966	0.6917	G	0.1351	0.1291	A
exm1317501	17	38028634	1.05	0.066	0.9226	1.195	0.7387	0.4601	T	0.3319	0.3245	G
exm1317549	17	38062196	1.021	0.06801	0.8935	1.166	0.304	0.7611	A	0.2962	0.2961	G
exm1317550	17	38062217	1.016	0.06625	0.8927	1.157	0.2462	0.8055	T	0.3217	0.3192	C
exm1317567	17	38064469	1.018	0.06812	0.8905	1.163	0.2566	0.7975	C	0.2951	0.2959	T
exm1317579	17	38068621	0.9073	0.06603	0.7972	1.033	-1.473	0.1407	C	0.3357	0.3701	T
exm1317660	17	38122680	1.138	0.06881	0.9945	1.302	1.88	0.06007	T	0.3089	0.2775	G
exm1317662	17	38122686	1.043	0.07633	0.8981	1.211	0.5516	0.5812	A	0.2131	0.2085	G
exm131767	1	186101539	1.108	0.06729	0.9711	1.264	1.525	0.1273	A	0.367	0.3223	G
exm1317689	17	38131187	1.068	0.06569	0.939	1.215	1.002	0.3165	A	0.362	0.3426	C
exm1318404	17	38457151	1.061	0.09006	0.8896	1.266	0.6615	0.5083	A	0.136	0.1294	G
exm1318828	17	38640744	0.9052	0.07479	0.7818	1.048	-1.332	0.1829	T	0.204	0.2088	C
exm1318882	17	38645125	0.9349	0.07388	0.8089	1.081	-0.9105	0.3625	G	0.2166	0.2171	A
exm1319070	17	38855772	0.8643	0.07541	0.7455	1.002	-1.934	0.05306	T	0.2268	0.2327	C
exm1319099	17	38857446	0.8731	0.07329	0.7562	1.008	-1.852	0.06398	C	0.2494	0.2529	A
exm1319283	17	38928014	1.046	0.06485	0.9215	1.188	0.6996	0.4842	G	0.3663	0.3746	A
exm1319329	17	38935812	0.9033	0.06915	0.7888	1.034	-1.471	0.1414	A	0.2762	0.2756	G
exm1319333	17	38935876	0.9449	0.09222	0.7887	1.132	-0.6143	0.539	T	0.1358	0.1366	C
exm1319352	17	38936659	1.024	0.06553	0.9007	1.164	0.3632	0.7165	T	0.3492	0.3459	C
exm1319362	17	38938316	1.046	0.06471	0.9216	1.188	0.6986	0.4848	T	0.3591	0.3698	C
exm1319459	17	38955991	0.9504	0.1211	0.7495	1.205	-0.4204	0.6742	T	0.07447	0.07017	C
exm1319536	17	38978462	0.9875	0.08741	0.832	1.172	-0.1442	0.8853	T	0.1485	0.1381	C
exm1319588	17	38991052	0.9561	0.1195	0.7565	1.208	-0.3758	0.7071	G	0.0783	0.07225	T
exm131964	1	186273994	1.053	0.06166	0.9333	1.189	0.841	0.4004	T	0.4471	0.4469	C
exm1319729	17	39041052	0.9894	0.08966	0.8299	1.179	-0.1194	0.905	T	0.1328	0.1369	C
exm1319778	17	39084504	0.9831	0.06761	0.8611	1.122	-0.2523	0.8008	T	0.3226	0.3085	C
exm1319829	17	39114962	0.98	0.09418	0.8148	1.179	-0.2144	0.8303	T	0.1243	0.1281	C
exm1319856	17	39116728	0.9226	0.1397	0.7016	1.213	-0.5768	0.5641	A	0.05106	0.04885	G
exm1319926	17	39135084	0.949	0.08174	0.8085	1.114	-0.6405	0.5218	G	0.1738	0.1785	A
exm1319941	17	39137104	0.9501	0.08193	0.8091	1.116	-0.625	0.532	G	0.1725	0.1773	A
exm1319945	17	39137297	0.9801	0.07107	0.8526	1.127	-0.2833	0.7769	C	0.2506	0.2338	T
exm1319972	17	39140221	0.9471	0.08206	0.8064	1.112	-0.6628	0.5074	T	0.1712	0.1771	C
exm1319979	17	39140417	0.9496	0.08194	0.8087	1.115	-0.631	0.528	C	0.1723	0.1773	T
exm1320079	17	39183304	1.078	0.08669	0.9094	1.277	0.8643	0.3874	T	0.1499	0.155	C
exm1320143	17	39197499	1.032	0.06456	0.9096	1.171	0.4917	0.623	A	0.3597	0.3682	G
exm1321315	17	39579112	1.153	0.122	0.9076	1.464	1.165	0.2441	A	0.08121	0.06609	G
exm1321365	17	39580660	0.9428	0.07718	0.8105	1.097	-0.7627	0.4456	C	0.226	0.2199	T
exm1321386	17	39593768	0.9031	0.1026	0.7386	1.104	-0.9937	0.3203	A	0.09404	0.1033	G
exm132142	1	186278219	1.05	0.07863	0.9004	1.226	0.6262	0.5312	C	0.1962	0.2061	A
exm1321491	17	39616430	0.9904	0.06534	0.8714	1.126	-0.1474	0.8828	G	0.3373	0.3593	T
exm1321530	17	39620565	0.8828	0.09021	0.7398	1.054	-1.381	0.1672	T	0.1415	0.1456	C
exm1321555	17	39622385	1.133	0.1124	0.9088	1.412	1.109	0.2675	G	0.08198	0.0792	A
exm1321696	17	39637244	1.049	0.06342	0.9265	1.188	0.7557	0.4498	A	0.3715	0.3549	G
exm1321737	17	39643646	1.029	0.06301	0.9093	1.164	0.451	0.652	G	0.3855	0.369	A
exm1321860	17	39659913	0.9819	0.1222	0.7727	1.248	-0.1495	0.8811	G	0.07204	0.06993	A
exm1321904	17	39671724	0.9177	0.1282	0.7139	1.18	-0.6697	0.5031	C	0.06801	0.06246	T
exm1321963	17	39674641	0.9536	0.07968	0.8157	1.115	-0.5967	0.5507	T	0.1911	0.1903	C
exm132198	1	186289510	0.7338	0.119	0.5812	0.9265	-2.602	0.009281	A	0.06388	0.08407	G
exm1322569	17	39883350	1.004	0.07014	0.8748	1.152	0.05241	0.9582	A	0.2447	0.2542	G
exm1322587	17	39884065	1.039	0.09103	0.869	1.242	0.4174	0.6764	A	0.1593	0.1345	C
exm1322599	17	39884583	1.033	0.07102	0.8986	1.187	0.454	0.6498	G	0.2602	0.2508	A
exm1322655	17	39890876	1.039	0.06522	0.9147	1.181	0.5923	0.5536	T	0.3724	0.3434	C
exm1322861	17	39967442	0.9892	0.06366	0.8732	1.121	-0.1704	0.8647	T	0.4304	0.4099	C
exm1323024	17	39983820	0.8649	0.1125	0.6938	1.078	-1.29	0.1971	G	0.08426	0.08277	A
exm132334	1	186321242	0.8413	0.1309	0.6509	1.087	-1.32	0.1867	T	0.06357	0.0625	C
exm1323676	17	40257163	0.8913	0.09434	0.7408	1.072	-1.22	0.2225	C	0.1221	0.1233	T
exm1323851	17	40274873	0.8382	0.08841	0.7048	0.9967	-1.997	0.04584	C	0.1354	0.1415	A
exm1324081	17	40341909	1.089	0.08814	0.9164	1.295	0.9696	0.3322	A	0.1499	0.1488	G
exm1324855	17	40722029	0.962	0.08235	0.8186	1.131	-0.47	0.6383	G	0.1668	0.1667	A
exm1326521	17	41223094	1.047	0.06603	0.92	1.192	0.6972	0.4857	C	0.3174	0.3094	T
exm1326586	17	41244000	1.049	0.06603	0.9213	1.194	0.7193	0.472	C	0.3177	0.3092	T
exm1326601	17	41244435	1.056	0.06615	0.9276	1.202	0.8237	0.4101	C	0.3143	0.3056	T
exm1326613	17	41244936	1.048	0.06401	0.9243	1.188	0.7297	0.4656	A	0.3494	0.34	G
exm1326846	17	41361960	1.053	0.06612	0.9246	1.198	0.774	0.4389	G	0.3207	0.3102	A
exm1327233	17	41879074	1.023	0.1043	0.834	1.255	0.2188	0.8268	C	0.0983	0.0939	T
exm1327367	17	41931375	0.9151	0.1129	0.7335	1.142	-0.7861	0.4318	G	0.08646	0.08079	A
exm1327856	17	42225547	1.008	0.06288	0.8916	1.141	0.1346	0.893	C	0.4689	0.4705	A
exm1328246	17	42328621	1.272	0.1391	0.9687	1.671	1.732	0.08334	A	0.05575	0.04917	G
exm1328375	17	42338945	0.9975	0.0872	0.8408	1.183	-0.02866	0.9771	C	0.1472	0.1583	T
exm1328455	17	42398052	0.9011	0.06625	0.7914	1.026	-1.572	0.116	A	0.334	0.3471	G
exm1329065	17	42744238	1.023	0.1154	0.8156	1.282	0.1932	0.8468	C	0.08005	0.0758	A
exm1329394	17	42927721	0.946	0.09742	0.7816	1.145	-0.5699	0.5687	A	0.1247	0.1149	G
exm1329566	17	42987524	0.8894	0.07512	0.7676	1.03	-1.56	0.1187	C	0.2181	0.2325	T
exm1329584	17	42989063	1.179	0.1395	0.8971	1.55	1.181	0.2375	T	0.05997	0.05096	C
exm1329841	17	43111558	1.008	0.09597	0.8352	1.217	0.0833	0.9336	A	0.1136	0.1197	G
exm1330348	17	43333125	1.014	0.06328	0.8956	1.148	0.2183	0.8272	T	0.4088	0.411	C
exm1330866	17	43923266	1.081	0.1102	0.8709	1.341	0.7048	0.4809	A	0.09854	0.08157	G
exm1330895	17	43923683	1.095	0.1099	0.8826	1.358	0.8231	0.4105	G	0.09872	0.08141	A
exm1330915	17	43924073	1.095	0.1099	0.8827	1.358	0.8243	0.4098	C	0.09872	0.08136	T
exm1330919	17	43924130	1.082	0.1104	0.8714	1.343	0.7134	0.4756	A	0.09778	0.08095	G
exm1330998	17	44061023	1.086	0.11	0.8752	1.347	0.7481	0.4544	A	0.09847	0.08141	G
[truncated: 246,102 more rows]
