# Supplementary material for: Genome-wide association study of psychiatric and substance use comorbidity in Mexican individuals
Source: Sci Rep. 2021 Mar 24;11:6771. doi: 10.1038/s41598-021-85881-4 (PMC7990941; doi:10.1038/s41598-021-85881-4)
Supplement: Supplementary file 3 — Supplementary Table S3. [file 41598_2021_85881_MOESM3_ESM.zip › SupplementaryTableS3.txt]

SNP	CHR	BP	OR	SE	L95	U95	STAT	P	A1	F_A	F_U	A2
1KG_10_33123774	10	33123774	0.9008	0.07753	0.7738	1.049	-1.347	0.1779	I	0.3279	0.3487	D
1KG_1_14106394	1	14106394	0.9299	0.08442	0.7881	1.097	-0.861	0.3893	D	0.2873	0.269	I
1KG_15_99511804	15	99511804	0.9843	0.0758	0.8484	1.142	-0.209	0.8344	I	0.4872	0.4793	D
1KG_20_16729654	20	16729654	0.9775	0.09661	0.8088	1.181	-0.236	0.8134	D	0.1824	0.1803	I
1KG_3_122459289	3	122459289	0.9563	0.09767	0.7897	1.158	-0.4571	0.6476	I	0.1712	0.1769	D
1KG_3_8671350	3	8671350	0.8976	0.1002	0.7377	1.092	-1.078	0.2809	I	0.1869	0.1727	D
1KG_6_30558477	6	30558477	0.9956	0.07878	0.8531	1.162	-0.05612	0.9552	D	0.3553	0.348	I
1KG_9_125391770	9	125391770	0.9643	0.09426	0.8017	1.16	-0.3854	0.6999	I	0.2363	0.2085	D
chr12_57567762	12	57567762	0.8892	0.07568	0.7666	1.031	-1.552	0.1206	C	0.44	0.4413	A
chr1_46908710	1	46908710	1.213	0.1564	0.893	1.648	1.236	0.2163	A	0.05993	0.06203	G
chr17_39595484	17	39595484	0.9701	0.1525	0.7195	1.308	-0.1991	0.8422	A	0.07019	0.06143	G
chr20_44047974	20	44047974	1.085	0.1118	0.8713	1.35	0.727	0.4672	A	0.122	0.1298	G
chr6_152658141	6	152658141	0.927	0.1565	0.6821	1.26	-0.4843	0.6282	A	0.06079	0.06156	C
exm100042	1	152282267	0.9146	0.07538	0.789	1.06	-1.184	0.2362	A	0.4559	0.5116	G
exm1000949	12	49993678	1.026	0.1334	0.7902	1.333	0.1947	0.8456	T	0.08647	0.08305	C
exm1001828	12	50369305	0.9241	0.08277	0.7857	1.087	-0.9535	0.3403	A	0.2894	0.3391	G
exm1002141	12	50537815	1.026	0.08873	0.8621	1.221	0.2881	0.7733	A	0.2389	0.2266	G
exm1002276	12	50744119	1.035	0.09784	0.8544	1.254	0.3518	0.725	G	0.1978	0.1742	A
exm1002419	12	50749554	0.8964	0.08277	0.7622	1.054	-1.321	0.1864	T	0.2856	0.3328	G
exm1002434	12	50754563	1.035	0.09784	0.8544	1.254	0.3518	0.725	T	0.1978	0.1742	G
exm1002721	12	51203371	0.9859	0.09896	0.8121	1.197	-0.1437	0.8857	T	0.1807	0.1651	C
exm1002742	12	51236802	1.086	0.0835	0.922	1.279	0.9872	0.3236	C	0.2774	0.2698	T
exm1002762	12	51237816	1.06	0.1088	0.8565	1.312	0.5364	0.5917	A	0.1601	0.1336	G
exm1002912	12	51442944	0.9334	0.07725	0.8022	1.086	-0.8927	0.372	G	0.3938	0.3789	A
exm1003138	12	51681903	0.9527	0.1376	0.7275	1.248	-0.3518	0.725	T	0.0839	0.07768	C
exm1003199	12	51707626	0.9642	0.1433	0.7281	1.277	-0.2546	0.7991	T	0.07818	0.07328	C
exm1003221	12	51723499	0.9874	0.1515	0.7337	1.329	-0.08394	0.9331	C	0.06849	0.06212	T
exm1003254	12	51737562	1.206	0.1184	0.9561	1.521	1.58	0.114	C	0.1318	0.09831	T
exm1003257	12	51737607	0.9423	0.07965	0.8061	1.102	-0.7462	0.4556	A	0.4384	0.4854	G
exm1003772	12	52284668	1.223	0.1433	0.9239	1.62	1.408	0.1592	A	0.0917	0.06443	C
exm1004250	12	52631313	0.8623	0.144	0.6503	1.143	-1.029	0.3034	A	0.08219	0.0722	G
exm1004519	12	52708420	1.073	0.07504	0.9263	1.243	0.9398	0.3473	G	0.4649	0.466	A
exm1004821	12	52777513	1.078	0.07864	0.9244	1.258	0.9605	0.3368	C	0.3662	0.3647	T
exm1004824	12	52777578	1.074	0.07861	0.9203	1.252	0.9036	0.3662	T	0.3651	0.3645	C
exm1004876	12	52788928	0.899	0.08889	0.7553	1.07	-1.198	0.231	A	0.2453	0.2493	G
exm1004994	12	52818377	1.035	0.08425	0.8777	1.221	0.4122	0.6802	T	0.2868	0.2996	C
exm1005075	12	52827608	0.8027	0.1032	0.6557	0.9825	-2.131	0.03309	T	0.149	0.1769	C
exm1005090	12	52827818	1.015	0.08371	0.8611	1.195	0.1729	0.8627	T	0.2791	0.2769	C
exm1005511	12	52908872	0.752	0.1125	0.6032	0.9375	-2.533	0.0113	T	0.1199	0.1498	C
exm1005516	12	52908917	0.7623	0.1114	0.6128	0.9484	-2.436	0.01486	C	0.1224	0.1511	T
exm1005630	12	52938320	1.133	0.08889	0.9521	1.349	1.408	0.1593	T	0.2474	0.2451	C
exm1005644	12	52938497	1.093	0.07691	0.9403	1.271	1.16	0.2462	C	0.5147	0.4871	A
exm1005717	12	52946498	0.9705	0.1324	0.7487	1.258	-0.2264	0.8209	T	0.09622	0.08639	C
exm1005809	12	52965173	0.9328	0.07606	0.8036	1.083	-0.914	0.3607	T	0.4358	0.4609	G
exm100588	1	152323132	0.931	0.07607	0.802	1.081	-0.9404	0.347	T	0.3827	0.4234	G
exm1005935	12	52986187	0.9531	0.09694	0.7881	1.152	-0.4959	0.62	C	0.1918	0.1837	T
exm1005958	12	52992812	0.9499	0.09685	0.7857	1.148	-0.5306	0.5957	C	0.1918	0.1842	T
exm1006019	12	53004603	1.121	0.1657	0.8099	1.551	0.6872	0.492	A	0.06421	0.04956	G
exm1006180	12	53044267	1.287	0.1498	0.9599	1.727	1.687	0.0916	T	0.07791	0.04949	C
exm1006206	12	53045626	0.7396	0.08367	0.6278	0.8714	-3.605	0.0003124	C	0.2577	0.3185	T
exm1006232	12	53069014	0.916	0.08262	0.779	1.077	-1.062	0.2881	C	0.2543	0.2687	T
exm1006402	12	53088484	0.9433	0.08109	0.8046	1.106	-0.7204	0.4712	T	0.2753	0.283	C
exm1006468	12	53162528	1.027	0.08517	0.8687	1.213	0.3077	0.7583	A	0.2697	0.2641	G
exm1006550	12	53167395	1.024	0.08581	0.8657	1.212	0.2788	0.7804	T	0.266	0.2614	C
exm1006634	12	53185492	1.054	0.09124	0.8812	1.26	0.5733	0.5664	T	0.2153	0.2145	C
exm1006776	12	53205757	0.9621	0.1438	0.7258	1.275	-0.2684	0.7884	C	0.07877	0.07157	T
exm1006802	12	53207628	0.9214	0.1521	0.6838	1.241	-0.5383	0.5904	A	0.06604	0.06309	G
exm1006997	12	53238347	0.9469	0.09416	0.7873	1.139	-0.5798	0.5621	A	0.1927	0.2185	G
exm1007049	12	53242440	0.9133	0.07599	0.7869	1.06	-1.194	0.2324	A	0.4218	0.4302	G
exm1007057	12	53242579	0.9516	0.08909	0.7991	1.133	-0.5569	0.5776	T	0.2161	0.2385	C
exm1007656	12	53497402	0.958	0.1183	0.7598	1.208	-0.3625	0.717	G	0.1149	0.1201	A
exm1007698	12	53509933	0.9912	0.1042	0.808	1.216	-0.08505	0.9322	T	0.1621	0.1553	C
exm100796	1	152326843	0.8605	0.1017	0.705	1.05	-1.477	0.1396	T	0.143	0.1808	C
exm1008125	12	53662624	1.319	0.1247	1.033	1.684	2.223	0.02619	C	0.1293	0.09017	A
exm1008191	12	53671005	0.908	0.09887	0.7481	1.102	-0.976	0.3291	A	0.1781	0.2095	G
exm1008313	12	53682457	1.027	0.0874	0.8649	1.218	0.2994	0.7646	A	0.256	0.2437	G
exm1009064	12	54069925	0.8934	0.1395	0.6796	1.174	-0.808	0.4191	A	0.0762	0.09458	G
exm1009106	12	54109659	0.8459	0.1111	0.6803	1.052	-1.506	0.132	T	0.1318	0.1359	C
exm1009246	12	54367690	0.8477	0.1063	0.6883	1.044	-1.555	0.12	T	0.1405	0.1719	C
exm1009346	12	54403384	1.041	0.1255	0.8138	1.331	0.3172	0.7511	T	0.1055	0.1028	G
exm100941	1	152329435	0.9446	0.07666	0.8128	1.098	-0.7434	0.4573	T	0.3944	0.4286	C
exm1009447	12	54448106	1.085	0.1448	0.8172	1.442	0.5661	0.5713	G	0.07791	0.06102	A
exm100969	1	152331240	0.9479	0.07614	0.8165	1.1	-0.7029	0.4821	A	0.3907	0.4271	G
exm100981	1	152382120	0.9852	0.07823	0.8451	1.148	-0.191	0.8486	T	0.3587	0.3819	C
exm1009932	12	54911426	1.061	0.1217	0.836	1.347	0.4879	0.6256	T	0.1096	0.1095	C
exm1010227	12	55355033	0.9283	0.08644	0.7836	1.1	-0.8609	0.3893	T	0.2432	0.2624	C
exm1010343	12	55523685	1.085	0.111	0.8726	1.348	0.7323	0.464	T	0.1584	0.1269	C
exm1010354	12	55523860	1.091	0.1113	0.877	1.357	0.7811	0.4347	C	0.1584	0.1262	A
exm1010375	12	55524172	1.093	0.1113	0.8788	1.36	0.7994	0.4241	A	0.1584	0.1258	G
exm1010442	12	55641075	1.084	0.1141	0.8669	1.356	0.7072	0.4794	G	0.1455	0.1174	A
exm1010452	12	55641295	1.073	0.1142	0.858	1.342	0.618	0.5365	G	0.1455	0.1182	A
exm1010453	12	55641328	1.086	0.114	0.8685	1.358	0.7231	0.4696	A	0.1455	0.1173	G
exm1010511	12	55688895	0.9678	0.09545	0.8027	1.167	-0.3424	0.732	G	0.187	0.2061	A
exm1010557	12	55714772	0.8688	0.08568	0.7345	1.028	-1.641	0.1008	G	0.25	0.2915	A
exm1010578	12	55715048	1.081	0.1446	0.8139	1.435	0.5359	0.592	T	0.08048	0.06377	C
exm1010581	12	55715119	0.8613	0.08582	0.728	1.019	-1.739	0.08195	G	0.2491	0.2922	A
exm1010610	12	55725690	1.062	0.1451	0.7994	1.412	0.4166	0.677	T	0.07962	0.06377	C
exm1010716	12	55794976	1.022	0.1363	0.7826	1.335	0.1618	0.8715	A	0.09161	0.074	G
exm1010821	12	55846623	1.052	0.1514	0.7822	1.416	0.3373	0.7359	C	0.07363	0.05902	T
exm1010856	12	55863381	0.8595	0.0845	0.7283	1.014	-1.791	0.07322	A	0.2568	0.2988	G
exm1010999	12	56030938	1.073	0.07628	0.924	1.246	0.9239	0.3555	T	0.3921	0.3759	C
exm1011022	12	56031273	1.065	0.07602	0.9178	1.236	0.8316	0.4056	A	0.3921	0.3775	G
exm1011180	12	56089357	0.8775	0.09536	0.7279	1.058	-1.371	0.1704	C	0.2286	0.2119	T
exm1011349	12	56115233	1.115	0.1313	0.8617	1.442	0.8262	0.4087	A	0.08733	0.09137	G
exm101276	1	152681603	0.765	0.1192	0.6056	0.9663	-2.248	0.02458	G	0.1023	0.1376	A
exm101296	1	152681835	1.176	0.1286	0.9139	1.513	1.26	0.2076	T	0.09931	0.09177	G
exm101311	1	152692472	1.19	0.07849	1.02	1.388	2.213	0.02686	C	0.3485	0.3124	A
exm101313	1	152692512	0.9109	0.1728	0.6492	1.278	-0.5401	0.5891	A	0.0488	0.0465	G
exm101333	1	152732174	0.9913	0.08336	0.8418	1.167	-0.1053	0.9161	C	0.289	0.3077	T
exm1013353	12	56743044	0.8214	0.1181	0.6516	1.035	-1.666	0.09565	A	0.1072	0.1437	G
exm1013486	12	56814653	0.9981	0.0806	0.8523	1.169	-0.02309	0.9816	A	0.3408	0.3244	G
exm101349	1	152732567	0.9611	0.08235	0.8178	1.129	-0.4824	0.6295	A	0.2981	0.321	G
exm1013519	12	56815922	1.049	0.09314	0.8738	1.259	0.5114	0.6091	C	0.2641	0.2288	T
exm1013725	12	56865338	1.131	0.08757	0.9523	1.342	1.401	0.1611	G	0.2568	0.2414	A
exm1014119	12	57109792	1.16	0.09687	0.9594	1.403	1.533	0.1254	A	0.1998	0.1684	G
exm1014330	12	57114100	1.163	0.0962	0.963	1.404	1.568	0.1169	A	0.2003	0.1678	G
exm1014414	12	57146069	0.9303	0.1091	0.7512	1.152	-0.6626	0.5076	G	0.1346	0.1384	T
exm1014631	12	57390038	1.043	0.1269	0.8137	1.338	0.3351	0.7375	C	0.09589	0.08814	T
exm1014783	12	57422934	1.062	0.1323	0.8196	1.377	0.4567	0.6479	A	0.0899	0.08163	G
exm1014881	12	57433051	1.032	0.08689	0.8708	1.224	0.3679	0.713	A	0.2517	0.2779	G
exm1015309	12	57567762	0.888	0.07565	0.7656	1.03	-1.571	0.1162	C	0.4401	0.4412	T
exm1016213	12	57859431	1.09	0.08986	0.9137	1.299	0.9552	0.3395	A	0.2842	0.2412	G
exm1016307	12	57865321	1.076	0.08992	0.9019	1.283	0.8116	0.417	A	0.2842	0.2418	G
exm101636	1	152882610	1.018	0.07835	0.8728	1.187	0.2231	0.8235	G	0.381	0.3988	A
exm1016381	12	57870155	1.069	0.09037	0.8951	1.276	0.7334	0.4633	C	0.2813	0.2422	A
exm1017126	12	58010163	1.021	0.09469	0.8482	1.229	0.2216	0.8246	A	0.2363	0.2069	G
exm1017174	12	58015494	0.9665	0.09681	0.7995	1.168	-0.352	0.7248	A	0.2165	0.1966	G
exm1018465	12	62928633	1.034	0.08122	0.8816	1.212	0.4082	0.6831	A	0.3096	0.2783	G
exm1018735	12	63954300	1.05	0.1511	0.7809	1.412	0.323	0.7467	T	0.07539	0.06387	C
exm1019103	12	64746833	0.6791	0.1016	0.5565	0.8287	-3.81	0.0001388	T	0.1396	0.1919	C
exm1019661	12	66546100	0.8571	0.09505	0.7115	1.033	-1.622	0.1049	G	0.1875	0.1956	A
exm1019702	12	66605228	1.263	0.1683	0.9084	1.757	1.389	0.1649	A	0.05908	0.0424	G
exm1019806	12	66698895	1.139	0.08153	0.971	1.337	1.599	0.1098	C	0.3502	0.3014	T
exm1019923	12	66725160	1.062	0.08216	0.9039	1.247	0.7298	0.4655	C	0.3583	0.3264	T
exm1019927	12	66725202	0.9401	0.08512	0.7956	1.111	-0.7259	0.4679	T	0.2551	0.2885	C
exm1020351	12	68707287	1.302	0.09867	1.073	1.58	2.674	0.007498	A	0.2046	0.154	G
exm1020362	12	68708761	0.9124	0.07825	0.7826	1.064	-1.172	0.2411	C	0.3159	0.338	T
exm1020377	12	68709892	0.996	0.07992	0.8516	1.165	-0.05039	0.9598	T	0.3442	0.3607	C
exm1020421	12	68720627	0.8966	0.07796	0.7696	1.045	-1.4	0.1615	G	0.3165	0.341	A
exm102074	1	153276449	0.9826	0.1422	0.7436	1.298	-0.1237	0.9016	C	0.07106	0.08209	T
exm102076	1	153277423	0.9709	0.07445	0.839	1.123	-0.3973	0.6911	T	0.4897	0.4983	C
exm1021090	12	70091452	1.024	0.1382	0.7808	1.342	0.1692	0.8657	G	0.08333	0.08384	A
exm1021356	12	70963619	0.8135	0.1558	0.5995	1.104	-1.325	0.1852	A	0.05822	0.06712	G
exm1021427	12	70983895	1.031	0.1268	0.8039	1.321	0.238	0.8119	C	0.09932	0.08983	A
exm1021461	12	70990054	1.006	0.09666	0.8328	1.216	0.06694	0.9466	C	0.1918	0.1703	T
exm1021467	12	71002893	0.9132	0.07492	0.7885	1.058	-1.212	0.2255	C	0.4468	0.4749	T
exm102151	1	153314153	0.9675	0.09232	0.8074	1.159	-0.3579	0.7204	C	0.1884	0.1976	A
exm1021510	12	71029733	0.8689	0.08102	0.7413	1.018	-1.735	0.08275	T	0.3467	0.3958	C
exm1021548	12	71094955	0.9987	0.1628	0.7259	1.374	-0.007772	0.9938	T	0.05479	0.05492	C
exm1021558	12	71139664	1.113	0.1065	0.9035	1.372	1.008	0.3135	T	0.1627	0.1419	C
exm1021627	12	71523134	0.9605	0.1101	0.7741	1.192	-0.366	0.7143	C	0.1501	0.1296	A
exm1021654	12	71533622	0.9816	0.1074	0.7952	1.212	-0.1731	0.8626	T	0.1404	0.1566	C
exm1021777	12	71977787	1.06	0.1416	0.8029	1.399	0.4093	0.6823	C	0.07534	0.07627	T
exm1021834	12	72008421	1.141	0.1473	0.8545	1.522	0.8925	0.3721	C	0.07118	0.0688	T
exm1022546	12	75715330	0.989	0.1276	0.7702	1.27	-0.08642	0.9311	A	0.1053	0.09626	C
exm1022737	12	75900382	1.046	0.07707	0.8991	1.216	0.5796	0.5622	T	0.3945	0.399	C
exm102282	1	153410822	1.048	0.08703	0.8833	1.242	0.5346	0.5929	C	0.2543	0.2364	A
exm1023198	12	77449790	0.9271	0.1581	0.68	1.264	-0.479	0.632	A	0.05993	0.05763	G
exm102333	1	153509890	0.9134	0.1088	0.7381	1.13	-0.8325	0.4051	C	0.1259	0.14	T
exm1023406	12	78542699	0.955	0.08083	0.8151	1.119	-0.5696	0.5689	T	0.3673	0.3522	C
exm1023804	12	80699475	0.9529	0.1049	0.7758	1.17	-0.4597	0.6458	T	0.1466	0.1551	G
exm102385	1	153520954	0.9903	0.1601	0.7235	1.355	-0.06084	0.9515	T	0.05651	0.0536	C
exm1023908	12	80747242	1.36	0.09047	1.139	1.623	3.396	0.0006839	A	0.2372	0.2014	G
exm1023935	12	80750659	0.8026	0.09332	0.6684	0.9637	-2.357	0.01845	A	0.1935	0.2167	G
exm1023953	12	80761411	0.8127	0.09333	0.6768	0.9758	-2.222	0.02628	T	0.1938	0.215	G
exm1023955	12	80761430	1.151	0.07647	0.9906	1.337	1.836	0.0663	G	0.4313	0.432	A
exm1023970	12	80765800	0.999	0.07991	0.8542	1.168	-0.01199	0.9904	G	0.3759	0.3521	A
exm1023988	12	80838175	0.8158	0.11	0.6575	1.012	-1.851	0.06419	T	0.1192	0.1529	C
exm1023992	12	80838564	0.8145	0.1183	0.6459	1.027	-1.734	0.08284	T	0.09983	0.1293	C
exm1024028	12	80899901	0.9392	0.0744	0.8117	1.087	-0.8436	0.3989	C	0.4636	0.4838	A
exm1024031	12	80900348	0.8081	0.08561	0.6832	0.9557	-2.489	0.0128	G	0.2397	0.2746	T
exm1024033	12	80900381	0.8542	0.1142	0.683	1.068	-1.38	0.1676	C	0.1106	0.1393	T
exm1024042	12	80933609	0.8555	0.111	0.6883	1.063	-1.406	0.1597	G	0.1176	0.1478	A
exm1024045	12	80935345	0.8217	0.08369	0.6974	0.9681	-2.347	0.01893	C	0.2551	0.29	T
exm1024058	12	80936026	0.754	0.1402	0.5728	0.9924	-2.014	0.04398	G	0.08059	0.08538	A
exm1024699	12	85266484	1.232	0.134	0.9473	1.602	1.556	0.1197	A	0.08763	0.07812	G
exm1024778	12	85438499	0.9749	0.07832	0.8362	1.137	-0.3247	0.7454	A	0.3795	0.3985	G
exm1024887	12	85466723	0.9689	0.07805	0.8315	1.129	-0.4049	0.6855	A	0.3793	0.399	G
exm1025079	12	86198935	0.8753	0.1477	0.6552	1.169	-0.9015	0.3673	T	0.06507	0.07593	C
exm1025223	12	88380094	0.8704	0.1402	0.6613	1.146	-0.9902	0.3221	C	0.08219	0.08254	T
exm1025441	12	88500847	1.12	0.09751	0.9248	1.355	1.159	0.2466	C	0.1883	0.192	T
exm1025456	12	88508258	0.9678	0.117	0.7695	1.217	-0.2796	0.7798	C	0.1131	0.1363	T
exm1025647	12	89744773	1.113	0.08718	0.938	1.32	1.225	0.2204	C	0.2509	0.2378	A
exm1025651	12	89745477	1.009	0.07364	0.8736	1.166	0.1255	0.9001	C	0.488	0.4901	A
exm1025724	12	89916811	0.9969	0.09434	0.8286	1.199	-0.03293	0.9737	T	0.2003	0.1868	C
exm1025757	12	89917518	1.039	0.07529	0.8964	1.204	0.5069	0.6122	A	0.4349	0.4556	G
exm1026084	12	91552187	1.049	0.1283	0.816	1.349	0.3757	0.7072	C	0.0899	0.1027	T
exm1026156	12	92818482	1.264	0.125	0.9897	1.615	1.877	0.06053	T	0.125	0.0861	C
exm1026270	12	93150102	0.8848	0.1004	0.7268	1.077	-1.22	0.2226	T	0.1926	0.179	C
exm1026657	12	94620432	1.184	0.1154	0.9443	1.484	1.463	0.1435	T	0.1156	0.1095	G
exm1026843	12	94772742	1.043	0.08973	0.875	1.244	0.4713	0.6375	T	0.2217	0.2278	C
exm1027183	12	95604290	1.048	0.09049	0.8777	1.251	0.518	0.6044	C	0.223	0.2209	T
exm1027306	12	95694394	0.9822	0.07874	0.8418	1.146	-0.2275	0.82	G	0.3553	0.3674	A
exm1027449	12	95927762	0.9204	0.09726	0.7606	1.114	-0.8534	0.3934	T	0.1909	0.1797	C
exm1027519	12	96131895	1.262	0.1709	0.9028	1.764	1.361	0.1734	G	0.05993	0.04068	A
exm1027621	12	96288860	0.8184	0.1475	0.6129	1.093	-1.359	0.1742	C	0.07376	0.07873	T
exm1027775	12	96374614	1.164	0.1305	0.9014	1.504	1.165	0.2441	C	0.09418	0.07191	T
exm1028453	12	98928103	1.057	0.09913	0.8707	1.284	0.5635	0.5731	T	0.1649	0.1731	C
exm1028547	12	99007623	1.008	0.07832	0.8642	1.175	0.0965	0.9231	T	0.3408	0.3424	C
exm1028855	12	100042163	0.8534	0.1261	0.6665	1.093	-1.257	0.2089	G	0.1027	0.09504	A
exm1028879	12	100048951	0.8877	0.1354	0.6808	1.158	-0.8795	0.3792	G	0.07534	0.08576	A
exm1028972	12	100452564	0.9876	0.1007	0.8106	1.203	-0.124	0.9013	T	0.1647	0.1925	G
exm1029660	12	101560328	1.049	0.1333	0.8083	1.363	0.3625	0.717	A	0.09725	0.08038	C
exm1029708	12	101587518	1.019	0.1299	0.7899	1.314	0.144	0.8855	T	0.101	0.08542	C
exm1029974	12	101739442	0.8991	0.1583	0.6592	1.226	-0.6721	0.5015	A	0.05403	0.06454	G
exm1030353	12	102108345	1.103	0.08102	0.9409	1.293	1.208	0.227	C	0.333	0.3356	T
exm10307	1	6705944	0.9644	0.1186	0.7644	1.217	-0.3056	0.7599	T	0.1057	0.116	C
exm1031012	12	103872172	0.8955	0.09547	0.7427	1.08	-1.157	0.2474	T	0.1997	0.1919	G
exm1031104	12	104048454	0.965	0.1286	0.75	1.242	-0.277	0.7818	A	0.08904	0.09273	C
exm1031360	12	104124018	1.108	0.1091	0.8944	1.372	0.9372	0.3487	C	0.1361	0.133	A
exm1031710	12	104345384	1.034	0.1656	0.7471	1.43	0.1996	0.8418	A	0.05308	0.05529	G
exm1031753	12	104376693	0.9693	0.1575	0.7119	1.32	-0.198	0.843	A	0.05822	0.06271	G
exm1031783	12	104380734	0.9162	0.1022	0.7499	1.119	-0.857	0.3914	A	0.1524	0.1736	G
exm1031838	12	104408794	0.9416	0.1123	0.7556	1.173	-0.5354	0.5924	T	0.1216	0.1264	C
exm1031949	12	104645405	1.143	0.08142	0.9744	1.341	1.641	0.1008	T	0.3162	0.3087	C
exm1032530	12	105583877	1.01	0.0818	0.8601	1.185	0.1175	0.9064	A	0.2902	0.2939	G
exm1032836	12	106704974	1.021	0.0772	0.8775	1.188	0.268	0.7887	G	0.3818	0.3881	A
exm1033374	12	107937768	1.049	0.07878	0.8986	1.224	0.6024	0.5469	A	0.4229	0.4478	G
exm1033788	12	108618630	1.268	0.1099	1.022	1.573	2.161	0.0307	T	0.1551	0.1221	C
exm103421	1	153941514	0.8046	0.07666	0.6924	0.9351	-2.836	0.00457	T	0.4271	0.4817	C
exm1034277	12	109017898	1.045	0.09779	0.8631	1.266	0.455	0.6491	T	0.1789	0.1783	C
exm1035187	12	109696838	1.048	0.1176	0.8321	1.319	0.3963	0.6919	G	0.119	0.1031	A
exm1035335	12	109826634	0.9803	0.07884	0.84	1.144	-0.2518	0.8012	A	0.3864	0.4195	C
exm1035458	12	109883374	0.8949	0.07565	0.7716	1.038	-1.468	0.142	T	0.4657	0.5041	C
exm1035579	12	109937534	1.13	0.07487	0.9756	1.308	1.63	0.1031	A	0.4666	0.4268	G
exm1035738	12	110013879	0.8387	0.1674	0.6041	1.164	-1.051	0.2933	A	0.05051	0.04983	G
exm1036111	12	110341933	0.9543	0.1204	0.7537	1.208	-0.3885	0.6976	G	0.1087	0.1003	A
exm103616	1	153994647	0.8216	0.0765	0.7072	0.9545	-2.568	0.01022	T	0.4185	0.4715	C
exm1037191	12	111731276	0.8812	0.1582	0.6463	1.202	-0.7992	0.4242	A	0.05709	0.06974	G
exm1037423	12	111884608	0.9594	0.1008	0.7874	1.169	-0.4117	0.6806	T	0.1815	0.1611	C
exm1037605	12	111993712	1.073	0.09193	0.8958	1.284	0.7625	0.4458	T	0.2226	0.2447	C
exm1038037	12	112375990	1.092	0.1092	0.8812	1.352	0.8025	0.4222	C	0.1396	0.1226	A
exm1038106	12	112477055	1.15	0.08652	0.9705	1.362	1.614	0.1066	C	0.2728	0.2823	T
exm1038853	12	113348870	1.025	0.08753	0.8635	1.217	0.2837	0.7766	G	0.2594	0.2373	A
exm1038894	12	113357193	0.9422	0.1022	0.7712	1.151	-0.5826	0.5601	G	0.1712	0.1569	A
exm1038896	12	113357209	0.9062	0.1101	0.7303	1.124	-0.8942	0.3712	G	0.1413	0.1283	A
exm1038911	12	113357442	0.9027	0.11	0.7276	1.12	-0.93	0.3524	G	0.1413	0.129	A
exm1038918	12	113376388	0.9069	0.1068	0.7356	1.118	-0.9155	0.3599	G	0.1661	0.1529	A
exm1039024	12	113401212	1.019	0.09803	0.8412	1.235	0.1957	0.8449	T	0.1721	0.1898	G
exm1039185	12	113448288	0.9895	0.109	0.7992	1.225	-0.0966	0.923	A	0.149	0.1264	G
exm1039387	12	113553481	1.006	0.1096	0.8112	1.247	0.05102	0.9593	C	0.1394	0.1262	T
exm1039981	12	113758166	1.03	0.1541	0.7619	1.394	0.1949	0.8454	A	0.05918	0.06208	G
exm1040107	12	113825679	0.9629	0.1674	0.6935	1.337	-0.2257	0.8214	T	0.05575	0.0461	C
exm1040295	12	114282496	1.011	0.1009	0.83	1.233	0.1133	0.9098	T	0.1687	0.1648	C
exm1040346	12	114377835	1.232	0.1606	0.8993	1.688	1.299	0.1939	G	0.06217	0.0508	A
exm1040392	12	114386639	1.291	0.1622	0.9395	1.774	1.575	0.1152	G	0.05993	0.04746	A
exm1040431	12	114395651	1.264	0.1587	0.9264	1.726	1.478	0.1393	C	0.06336	0.05051	T
exm104078	1	154295592	1.138	0.0924	0.9495	1.364	1.399	0.1618	T	0.214	0.1854	C
exm1041102	12	117383320	1.007	0.1199	0.7957	1.273	0.05408	0.9569	G	0.1164	0.1047	A
exm1041402	12	117693817	0.9564	0.08098	0.816	1.121	-0.5502	0.5822	G	0.3611	0.3331	A
exm1041746	12	118509191	1.016	0.07462	0.8781	1.176	0.2173	0.828	G	0.4717	0.4436	A
exm1041762	12	118511726	1.049	0.1416	0.7945	1.384	0.3352	0.7375	T	0.07021	0.07966	C
exm1042018	12	119568596	1.119	0.1018	0.9169	1.367	1.108	0.2679	A	0.1604	0.1599	G
exm1042045	12	119588962	0.9737	0.0836	0.8265	1.147	-0.3188	0.7499	A	0.301	0.2931	G
exm1042115	12	119866533	0.9661	0.1029	0.7896	1.182	-0.3356	0.7372	G	0.1624	0.1512	A
exm1043174	12	120661977	0.7781	0.1177	0.6179	0.9799	-2.133	0.03295	T	0.1168	0.1291	C
exm104320	1	154426970	0.9654	0.07773	0.829	1.124	-0.4526	0.6509	A	0.4341	0.4149	C
exm1043475	12	120954490	1.158	0.1143	0.9253	1.449	1.281	0.2002	T	0.1241	0.1146	C
exm1043817	12	121176083	0.9099	0.07774	0.7813	1.06	-1.215	0.2245	A	0.3596	0.3915	G
exm1043912	12	121416650	0.9327	0.0807	0.7963	1.093	-0.8628	0.3883	C	0.3678	0.3932	A
exm1044005	12	121435427	0.9691	0.07681	0.8336	1.127	-0.409	0.6825	A	0.3818	0.3978	G
exm1044202	12	121600253	1.062	0.08703	0.8951	1.259	0.6862	0.4926	C	0.2757	0.2361	T
exm1044228	12	121605355	1.017	0.08587	0.8597	1.204	0.1996	0.8418	A	0.2586	0.2515	G
exm1044252	12	121615103	0.8221	0.1134	0.6583	1.027	-1.728	0.08406	A	0.1259	0.1234	G
exm1044272	12	121622304	0.9866	0.0988	0.8129	1.197	-0.1362	0.8917	C	0.1772	0.1735	A
exm104434	1	154516477	1.128	0.08699	0.9509	1.337	1.382	0.1671	A	0.25	0.2251	G
exm1044344	12	121666646	1.05	0.07813	0.9007	1.224	0.622	0.534	G	0.3741	0.3895	A
exm1044421	12	121691096	1.029	0.07787	0.8837	1.199	0.3729	0.7092	A	0.3859	0.405	G
exm1044607	12	121855611	0.9512	0.175	0.675	1.34	-0.2859	0.775	A	0.0446	0.05601	G
exm1044934	12	122186317	0.9847	0.07542	0.8494	1.142	-0.2044	0.838	A	0.4161	0.3986	G
exm1045186	12	122292609	1.036	0.1151	0.8269	1.299	0.3091	0.7573	T	0.1104	0.1202	C
exm1045208	12	122295335	0.9221	0.0817	0.7857	1.082	-0.9923	0.3211	T	0.2792	0.3011	C
exm1045213	12	122296608	1.206	0.1365	0.9232	1.576	1.375	0.1692	C	0.08174	0.08282	A
exm1045224	12	122326812	0.9647	0.08126	0.8226	1.131	-0.4425	0.6581	T	0.2976	0.3108	C
exm1045258	12	122353796	1.137	0.07682	0.9781	1.322	1.672	0.0946	G	0.4516	0.4532	A
exm1045332	12	122392038	0.8756	0.151	0.6514	1.177	-0.8797	0.379	T	0.06507	0.06746	C
exm1045357	12	122396395	1.123	0.07775	0.9641	1.308	1.489	0.1364	T	0.4379	0.4447	C
exm1045390	12	122405912	1.15	0.07586	0.9914	1.335	1.846	0.0649	T	0.4546	0.4539	G
exm1045501	12	122617989	0.862	0.07821	0.7395	1.005	-1.899	0.05759	G	0.3647	0.3959	A
exm1045664	12	122674780	1.091	0.08475	0.924	1.288	1.028	0.304	A	0.2765	0.2617	C
exm1046646	12	123200768	0.8453	0.07875	0.7244	0.9864	-2.134	0.03286	G	0.3313	0.3502	T
exm104672	1	154573967	1.339	0.1021	1.096	1.636	2.86	0.00423	T	0.1856	0.1348	C
exm1047740	12	123705962	1.052	0.1491	0.7856	1.41	0.3419	0.7324	T	0.06336	0.05902	C
exm1047872	12	123806219	1.144	0.08413	0.9697	1.349	1.594	0.1109	T	0.2689	0.249	C
exm1048101	12	124008074	0.9134	0.1529	0.6769	1.232	-0.5926	0.5534	C	0.06164	0.06814	T
exm1048177	12	124097766	0.8606	0.1612	0.6275	1.18	-0.9311	0.3518	G	0.05993	0.05729	A
exm1048533	12	124229429	0.9941	0.1055	0.8084	1.222	-0.05631	0.9551	T	0.1592	0.138	C
exm1048611	12	124265687	1.217	0.08069	1.039	1.425	2.43	0.01511	T	0.3142	0.2685	C
exm1048715	12	124288264	1.186	0.1463	0.8902	1.579	1.165	0.2441	A	0.07534	0.05864	G
exm1048846	12	124325977	0.9502	0.09635	0.7867	1.148	-0.5302	0.5959	T	0.1678	0.1884	G
exm1048861	12	124330311	1.143	0.1663	0.8249	1.583	0.802	0.4226	T	0.06336	0.0461	C
exm1048918	12	124341723	0.9842	0.117	0.7826	1.238	-0.1364	0.8915	T	0.1134	0.1241	C
exm1049596	12	124826462	1.023	0.08364	0.8681	1.205	0.2684	0.7884	T	0.2731	0.2847	C
exm1050148	12	125434580	1.112	0.08281	0.9451	1.307	1.278	0.2013	C	0.3022	0.2763	T
exm1050201	12	125438516	1.106	0.08305	0.9403	1.302	1.218	0.2231	T	0.3024	0.2755	C
exm1050298	12	125453115	0.7704	0.1678	0.5544	1.07	-1.554	0.1201	T	0.05137	0.04487	C
exm1050369	12	125467158	1.135	0.08567	0.9596	1.343	1.478	0.1393	T	0.2697	0.2383	C
exm1050436	12	125561151	0.9558	0.1024	0.7821	1.168	-0.4414	0.6589	G	0.1601	0.1553	A
exm1050700	12	128899673	1.044	0.07995	0.8925	1.221	0.5375	0.5909	G	0.3412	0.3144	A
exm1050710	12	128900005	1.056	0.0783	0.9059	1.231	0.6974	0.4856	G	0.3801	0.3485	A
exm1050775	12	129189941	1.06	0.08551	0.8964	1.253	0.6814	0.4956	G	0.2885	0.2453	A
exm1050990	12	129559421	1.252	0.1465	0.9391	1.668	1.531	0.1256	T	0.0762	0.05831	C
exm1052171	12	132335592	1.109	0.102	0.9076	1.354	1.01	0.3127	A	0.1646	0.146	G
exm1052336	12	132401566	1.012	0.09334	0.8428	1.215	0.1274	0.8986	T	0.2024	0.1895	C
exm1053029	12	132562126	0.7981	0.1752	0.5661	1.125	-1.287	0.1981	A	0.04733	0.04645	G
exm1053169	12	132626425	0.9779	0.1032	0.7988	1.197	-0.2169	0.8283	A	0.1627	0.1526	G
exm1053393	12	132688115	1.053	0.1783	0.7427	1.494	0.2916	0.7706	T	0.05308	0.04246	C
exm1053542	12	133181399	0.9745	0.1056	0.7922	1.199	-0.2448	0.8066	T	0.1627	0.1455	C
exm1053544	12	133182818	1.04	0.07704	0.8946	1.21	0.5142	0.6071	G	0.4217	0.4004	A
exm1053691	12	133208979	0.9018	0.1038	0.7357	1.105	-0.9961	0.3192	T	0.1658	0.1541	C
exm10538	1	7797534	1.033	0.1479	0.7727	1.38	0.2166	0.8285	T	0.06701	0.06881	C
exm1053818	12	133220526	0.9699	0.1596	0.7095	1.326	-0.1913	0.8483	C	0.06336	0.05085	T
exm1054122	12	133295353	0.9548	0.08039	0.8156	1.118	-0.576	0.5646	T	0.333	0.3768	C
exm1054170	12	133306589	0.9123	0.1064	0.7406	1.124	-0.8626	0.3883	T	0.1558	0.1431	C
exm1054250	12	133331537	1.136	0.1116	0.9131	1.414	1.145	0.252	A	0.1498	0.1166	G
exm1054350	12	133357412	1.018	0.08877	0.8551	1.211	0.196	0.8446	C	0.2192	0.2092	T
exm1054538	12	133384864	1.215	0.1324	0.9371	1.575	1.469	0.1417	A	0.1041	0.07724	G
exm1054598	12	133423662	0.9932	0.1462	0.7458	1.323	-0.04644	0.963	T	0.07705	0.06678	C
exm1054616	12	133428242	1.006	0.0875	0.8475	1.194	0.06905	0.9449	A	0.2358	0.2187	G
exm1054788	12	133634950	1.002	0.103	0.8188	1.226	0.01803	0.9856	G	0.1486	0.1597	A
exm1054809	12	133682198	0.9826	0.1249	0.7692	1.255	-0.1406	0.8882	T	0.09846	0.1102	C
exm1054917	12	133778796	1.105	0.09106	0.9247	1.321	1.1	0.2713	T	0.2423	0.2216	C
exm1054951	12	133780309	0.9157	0.08888	0.7693	1.09	-0.9906	0.3219	T	0.2229	0.2461	G
exm105505	1	155019710	1.1	0.0821	0.9364	1.292	1.16	0.246	A	0.3585	0.3054	C
exm1055419	13	20398669	0.9791	0.11	0.7893	1.215	-0.1918	0.8479	T	0.1386	0.1384	C
exm1055422	13	20398742	0.9755	0.1102	0.786	1.211	-0.2249	0.8221	C	0.1383	0.1385	T
exm105564	1	155026942	1.436	0.1644	1.04	1.982	2.201	0.02777	A	0.061	0.04014	C
exm1055697	13	20763642	1.12	0.08636	0.9456	1.327	1.313	0.1893	T	0.2517	0.2607	C
exm1055846	13	21189941	0.9162	0.1609	0.6683	1.256	-0.544	0.5864	A	0.06014	0.05794	G
exm105654	1	155033308	1.338	0.1471	1.003	1.786	1.98	0.04766	A	0.08188	0.05402	G
exm1056554	13	23824818	1.047	0.1345	0.8043	1.362	0.3398	0.734	A	0.08904	0.07167	G
exm105658	1	155033918	1.372	0.1345	1.054	1.786	2.351	0.01871	T	0.1003	0.06458	C
exm1056709	13	23907909	0.9273	0.07369	0.8026	1.071	-1.024	0.3057	G	0.399	0.4298	A
exm105734	1	155058663	0.8753	0.1132	0.7012	1.093	-1.177	0.2394	A	0.1213	0.1344	G
exm1057603	13	24890157	1.001	0.08894	0.8407	1.191	0.008595	0.9931	T	0.2185	0.2349	C
exm1057716	13	25009297	0.9407	0.08059	0.8033	1.102	-0.7584	0.4482	T	0.3319	0.329	G
exm1057832	13	25029218	0.9829	0.1198	0.7773	1.243	-0.1439	0.8856	C	0.1164	0.1027	T
exm1057837	13	25029295	1.004	0.1408	0.7616	1.322	0.02569	0.9795	T	0.08305	0.07167	C
exm1058184	13	25283596	0.8547	0.1525	0.6338	1.152	-1.03	0.3032	T	0.05908	0.07186	C
exm1058275	13	25367282	1.079	0.1235	0.847	1.375	0.616	0.5379	C	0.1045	0.09335	A
exm1058315	13	25378476	0.9941	0.1036	0.8114	1.218	-0.05672	0.9548	G	0.1566	0.1481	A
exm1058349	13	25428002	1.098	0.09162	0.9178	1.314	1.024	0.3059	A	0.2126	0.2128	C
exm1058379	13	25440318	0.9943	0.1034	0.8119	1.218	-0.05525	0.9559	A	0.1558	0.1472	G
exm1058470	13	25479541	1.095	0.1249	0.8576	1.399	0.7298	0.4655	C	0.0988	0.09116	A
exm1058578	13	25486911	1.111	0.1247	0.87	1.418	0.8431	0.3992	T	0.09932	0.09017	G
exm1058585	13	25487103	1.09	0.09692	0.9017	1.318	0.8928	0.372	C	0.1837	0.1793	T
exm1058824	13	25823441	1.135	0.1192	0.8987	1.434	1.064	0.2875	T	0.1166	0.1007	C
exm1058856	13	25831888	1.005	0.07883	0.8608	1.173	0.05912	0.9529	C	0.4144	0.3841	T
exm1058910	13	25876011	1.132	0.07903	0.9698	1.322	1.572	0.116	A	0.3814	0.3491	G
exm1059306	13	26793644	1.362	0.1425	1.03	1.8	2.167	0.03024	C	0.07461	0.06827	T
exm1059428	13	27257004	0.9394	0.1757	0.6657	1.326	-0.3555	0.7222	T	0.04671	0.05283	C
exm1059734	13	28143229	1.017	0.08357	0.8637	1.198	0.2062	0.8367	G	0.3231	0.3003	A
exm1059867	13	28537317	0.8937	0.08807	0.752	1.062	-1.276	0.2019	G	0.2172	0.235	A
exm1059914	13	28562605	0.8532	0.07707	0.7336	0.9923	-2.06	0.03938	G	0.3853	0.4264	T
exm1060029	13	28624294	1.018	0.07852	0.8726	1.187	0.2242	0.8226	G	0.3827	0.3772	A
exm1060520	13	29855847	1.09	0.145	0.82	1.448	0.5912	0.5544	T	0.07363	0.07468	C
exm1060527	13	29898768	1.231	0.1201	0.9728	1.558	1.731	0.08352	A	0.119	0.1003	C
exm1060879	13	31231806	0.9133	0.08231	0.7772	1.073	-1.102	0.2705	C	0.3099	0.305	T
exm1060942	13	31233063	0.9153	0.08224	0.779	1.075	-1.076	0.2818	A	0.3082	0.3037	G
exm1061067	13	31531009	0.9576	0.08274	0.8143	1.126	-0.523	0.601	A	0.3005	0.3014	G
exm1061298	13	31891746	0.7833	0.09436	0.6511	0.9425	-2.588	0.009657	G	0.1892	0.2178	A
exm1061405	13	32371361	0.819	0.103	0.6693	1.002	-1.94	0.05244	G	0.1598	0.1719	A
exm1061652	13	32811607	1.115	0.08354	0.9462	1.313	1.298	0.1942	A	0.2856	0.2611	G
exm1061861	13	32906729	0.8366	0.08289	0.7111	0.9841	-2.153	0.03133	C	0.277	0.3074	A
exm1061931	13	32911463	1.076	0.1306	0.833	1.39	0.5615	0.5745	G	0.08935	0.09193	A
exm1062089	13	32930598	0.9209	0.1053	0.7491	1.132	-0.7817	0.4344	C	0.1447	0.1679	T
exm1062203	13	32972884	0.7776	0.1314	0.601	1.006	-1.914	0.05564	G	0.08219	0.1088	A
exm1062246	13	33017043	1.111	0.07734	0.9551	1.293	1.366	0.1721	C	0.4221	0.4152	T
exm1062267	13	33017869	0.8971	0.1069	0.7274	1.106	-1.016	0.3097	C	0.1353	0.1564	T
exm1062537	13	33628138	1.133	0.1728	0.8079	1.59	0.7252	0.4683	G	0.05806	0.0425	T
exm1062558	13	33629393	1.097	0.1072	0.8892	1.354	0.8644	0.3873	T	0.1421	0.1424	C
exm1062803	13	33704065	1.134	0.07912	0.9711	1.324	1.59	0.1119	C	0.3373	0.3325	T
exm1063281	13	36744910	1.092	0.0748	0.9432	1.265	1.178	0.2389	T	0.4228	0.4249	C
exm1063341	13	36801415	1.044	0.0762	0.8995	1.213	0.5693	0.5692	T	0.4161	0.4129	C
exm1063600	13	37441448	1.096	0.1196	0.8667	1.385	0.7642	0.4447	T	0.1053	0.1069	G
exm1063730	13	37583831	0.9872	0.07599	0.8506	1.146	-0.1699	0.8651	A	0.395	0.397	G
exm1063866	13	37679268	0.9452	0.07452	0.8168	1.094	-0.7564	0.4494	G	0.4529	0.4678	T
exm1063885	13	38138689	0.9917	0.09312	0.8263	1.19	-0.08961	0.9286	T	0.1918	0.2075	C
exm1064277	13	39264690	0.9614	0.07512	0.8298	1.114	-0.5234	0.6007	C	0.4461	0.4722	T
exm1064427	13	39422624	0.8421	0.07754	0.7234	0.9804	-2.216	0.02671	T	0.3399	0.3999	C
exm1064487	13	39430314	1.318	0.1069	1.069	1.625	2.58	0.009893	C	0.1695	0.1247	T
exm1065144	13	41323397	1.041	0.08302	0.8845	1.225	0.482	0.6298	T	0.2836	0.2861	C
exm1065317	13	41533052	0.9553	0.08324	0.8115	1.125	-0.5489	0.5831	T	0.2988	0.3122	C
exm1065913	13	42442546	1.093	0.08142	0.9314	1.282	1.087	0.2771	G	0.3313	0.3273	A
exm1065941	13	42465713	1.064	0.08172	0.9068	1.249	0.7626	0.4457	T	0.3233	0.3233	C
exm1066128	13	42803263	1.042	0.1543	0.7701	1.41	0.2668	0.7896	C	0.0625	0.06373	T
exm1066465	13	43462607	1.031	0.1048	0.8392	1.266	0.287	0.7741	A	0.1405	0.15	G
exm1066537	13	43597865	1.027	0.1083	0.8301	1.269	0.2415	0.8092	G	0.1615	0.1392	A
exm1066695	13	44457925	0.9896	0.0761	0.8525	1.149	-0.1377	0.8905	G	0.4161	0.4505	A
exm1066801	13	45148257	1.023	0.1318	0.7903	1.325	0.1741	0.8618	A	0.08904	0.08792	G
exm1067237	13	46103935	0.8929	0.1258	0.6977	1.143	-0.9002	0.368	A	0.1046	0.09613	G
exm1067259	13	46115731	0.9573	0.0758	0.8251	1.111	-0.5756	0.5649	A	0.4101	0.4338	C
exm1067309	13	46170609	1.167	0.0749	1.007	1.351	2.058	0.03955	T	0.469	0.4355	C
exm1067389	13	46288145	0.7888	0.07701	0.6783	0.9173	-3.08	0.002067	G	0.4431	0.4705	A
exm1067677	13	46629944	1.079	0.09576	0.8945	1.302	0.7952	0.4265	A	0.2046	0.1702	G
exm1067697	13	46648094	0.9854	0.0829	0.8376	1.159	-0.1779	0.8588	T	0.274	0.2708	C
exm1067872	13	46946157	1.009	0.07629	0.8689	1.172	0.1177	0.9063	T	0.4682	0.4592	C
exm1068027	13	47354101	0.9892	0.1019	0.8101	1.208	-0.107	0.9148	T	0.1584	0.1631	C
exm1068183	13	48619855	0.9357	0.1607	0.6828	1.282	-0.4134	0.6793	T	0.05429	0.05946	C
exm1068843	13	50050620	1.019	0.08791	0.8579	1.211	0.2169	0.8283	A	0.244	0.2341	G
exm1068873	13	50056926	0.8569	0.1424	0.6482	1.133	-1.085	0.278	A	0.06932	0.09302	G
exm1068880	13	50057097	1.005	0.09567	0.833	1.212	0.04966	0.9604	G	0.1969	0.1851	A
exm1069048	13	50141345	1.019	0.08721	0.8588	1.209	0.214	0.8306	G	0.2457	0.2302	A
exm1069078	13	50205025	0.9999	0.07785	0.8584	1.165	-0.001112	0.9991	C	0.346	0.3337	T
exm1069546	13	51918558	1.281	0.1439	0.9658	1.698	1.718	0.08578	A	0.07534	0.06915	G
exm1069690	13	52332329	1.086	0.1222	0.8548	1.38	0.6764	0.4988	T	0.1003	0.1107	C
exm1069707	13	52343391	0.9282	0.08268	0.7893	1.091	-0.9013	0.3674	T	0.301	0.3491	C
exm1069741	13	52365354	1.017	0.0995	0.8368	1.236	0.1696	0.8653	T	0.1824	0.1825	G
exm1069795	13	52440130	1.093	0.07651	0.9405	1.269	1.158	0.2468	A	0.4632	0.4202	G
exm1069867	13	52515354	1.123	0.07753	0.9647	1.307	1.497	0.1345	A	0.3714	0.3529	G
exm1069913	13	52523808	1.123	0.07744	0.9652	1.307	1.502	0.133	C	0.3716	0.3527	T
exm1069928	13	52524488	0.9854	0.07775	0.8461	1.148	-0.189	0.8501	C	0.47	0.4576	T
exm1069995	13	52548140	1.038	0.0786	0.8899	1.211	0.4757	0.6343	C	0.3793	0.3569	A
exm1070070	13	52598189	0.8291	0.1052	0.6747	1.019	-1.783	0.07466	G	0.149	0.1803	A
exm1070119	13	52603194	1.089	0.07812	0.9345	1.269	1.093	0.2744	G	0.3416	0.3386	T
exm1070121	13	52603241	0.9741	0.1191	0.7713	1.23	-0.2203	0.8256	G	0.1053	0.1066	A
exm1070267	13	52676275	0.9629	0.1206	0.7603	1.22	-0.3136	0.7538	G	0.1021	0.1041	T
exm1070908	13	53422553	1.07	0.08601	0.9043	1.267	0.7902	0.4294	G	0.2517	0.2558	A
exm1071238	13	60566644	1.025	0.1091	0.8277	1.269	0.2261	0.8211	C	0.1346	0.1487	T
exm1071477	13	61989175	0.9889	0.1176	0.7853	1.245	-0.09502	0.9243	T	0.1113	0.1275	G
exm1071994	13	73350079	0.9406	0.08002	0.8041	1.1	-0.7654	0.444	T	0.3921	0.3653	C
exm1072058	13	73369642	0.948	0.1129	0.7598	1.183	-0.4727	0.6364	G	0.131	0.1141	A
exm1072091	13	73409497	0.955	0.1186	0.7569	1.205	-0.3885	0.6977	A	0.1108	0.1295	G
exm1072299	13	75884216	0.9654	0.07816	0.8283	1.125	-0.4502	0.6526	C	0.3187	0.338	T
exm1072337	13	75915261	1.033	0.08808	0.8688	1.227	0.3637	0.7161	C	0.238	0.2612	A
exm1072583	13	76382100	1.051	0.07876	0.9011	1.227	0.6372	0.524	T	0.3379	0.3574	C
exm1072629	13	76395620	0.9056	0.1185	0.7179	1.142	-0.8373	0.4024	T	0.104	0.1185	C
exm1072639	13	76397731	0.9349	0.09457	0.7767	1.125	-0.7119	0.4765	A	0.1901	0.1858	G
exm1072737	13	76423248	0.8523	0.08747	0.718	1.012	-1.827	0.06769	T	0.226	0.2539	C
exm1072887	13	77574983	1.027	0.08609	0.8678	1.216	0.3136	0.7539	G	0.2612	0.2668	A
exm1073492	13	78188078	0.921	0.0907	0.771	1.1	-0.907	0.3644	G	0.2106	0.2344	A
exm1073808	13	79932548	0.8912	0.1504	0.6636	1.197	-0.7661	0.4436	C	0.06175	0.07143	T
exm1074303	13	92345579	1.103	0.1188	0.8741	1.392	0.8268	0.4083	T	0.1104	0.1047	C
exm1074424	13	95034749	0.9461	0.08011	0.8086	1.107	-0.6917	0.4891	A	0.3527	0.3965	G
exm10746	1	7880683	0.9863	0.09225	0.8232	1.182	-0.1496	0.8811	G	0.1978	0.2121	T
exm1074821	13	95859035	1.142	0.1286	0.8874	1.469	1.031	0.3025	A	0.09846	0.0922	C
exm1074843	13	95863008	0.9301	0.1049	0.7573	1.142	-0.6915	0.4893	A	0.1404	0.1523	C
exm1074942	13	96239805	1.04	0.1141	0.8314	1.3	0.3423	0.7321	A	0.1361	0.1062	G
exm1075013	13	96293631	1.076	0.1104	0.8664	1.336	0.661	0.5086	A	0.1381	0.1281	G
exm107515	1	155735012	1.073	0.07489	0.9269	1.243	0.9465	0.3439	T	0.5103	0.4749	C
exm1075180	13	96540204	1.144	0.1055	0.9305	1.407	1.278	0.2013	G	0.1721	0.1279	T
exm1075197	13	96555149	1.097	0.1425	0.8295	1.45	0.6479	0.517	T	0.07976	0.0619	C
exm1075268	13	96638636	0.9685	0.08355	0.8222	1.141	-0.3837	0.7012	A	0.2659	0.2927	C
exm1075269	13	96638651	1.203	0.1615	0.877	1.651	1.147	0.2514	T	0.06719	0.04708	C
exm1075641	13	98829217	0.9347	0.1183	0.7412	1.179	-0.5707	0.5682	T	0.1168	0.1234	C
exm1075666	13	98896776	1.166	0.0779	1.001	1.358	1.972	0.04856	T	0.3741	0.3477	C
exm1076079	13	99376181	0.8631	0.0796	0.7384	1.009	-1.85	0.06428	T	0.3296	0.3826	C
exm1076118	13	99449717	0.8331	0.1491	0.6219	1.116	-1.225	0.2206	T	0.06336	0.07812	C
exm1076135	13	99457431	0.887	0.09028	0.7432	1.059	-1.328	0.1843	G	0.2295	0.2464	T
exm1076581	13	100511247	1.153	0.1163	0.9183	1.449	1.227	0.2198	A	0.1199	0.1136	G
exm1076610	13	100518580	1.062	0.08414	0.9007	1.253	0.7173	0.4732	A	0.2697	0.2704	G
exm1076927	13	101287340	1.119	0.08191	0.9532	1.314	1.375	0.169	T	0.3065	0.2929	C
exm1077223	13	102220193	0.9778	0.1637	0.7094	1.348	-0.1371	0.891	T	0.05394	0.05461	G
exm1077544	13	103383417	0.9231	0.08903	0.7753	1.099	-0.8991	0.3686	C	0.2414	0.2325	T
exm1077580	13	103384824	0.921	0.0879	0.7752	1.094	-0.9367	0.3489	G	0.25	0.2424	A
exm1077593	13	103385534	0.8949	0.1613	0.6523	1.228	-0.6887	0.491	T	0.05832	0.05261	C
exm1077750	13	103391634	0.994	0.0785	0.8522	1.159	-0.07702	0.9386	C	0.3373	0.3366	T
exm1077791	13	103394003	0.9994	0.07836	0.8571	1.165	-0.008163	0.9935	G	0.339	0.3373	A
exm1077802	13	103394613	0.9925	0.07899	0.8502	1.159	-0.09479	0.9245	T	0.3351	0.3353	G
exm1077875	13	103397937	0.9878	0.07862	0.8467	1.152	-0.1562	0.8759	G	0.3339	0.3342	T
exm1077913	13	103399837	0.917	0.1714	0.6553	1.283	-0.5055	0.6132	A	0.05308	0.04746	C
exm1077916	13	103400033	0.917	0.1714	0.6553	1.283	-0.5055	0.6132	G	0.05308	0.04746	A
exm1077934	13	103400729	0.9931	0.07854	0.8514	1.158	-0.08821	0.9297	G	0.3382	0.3396	A
exm1077967	13	103410782	0.9813	0.07513	0.847	1.137	-0.2507	0.802	T	0.476	0.4576	C
exm1078049	13	103449202	0.9355	0.0778	0.8032	1.09	-0.8565	0.3917	C	0.3617	0.3757	T
exm1078223	13	103515379	1.007	0.1641	0.7301	1.389	0.04303	0.9657	A	0.05394	0.05932	C
exm1078359	13	103705044	1.031	0.08628	0.871	1.221	0.359	0.7196	A	0.2491	0.2585	C
exm1078416	13	106119446	1.073	0.07477	0.9265	1.242	0.9386	0.348	A	0.4742	0.4691	G
exm1078677	13	108863591	0.919	0.08616	0.7762	1.088	-0.9806	0.3268	A	0.2383	0.2722	G
exm1078679	13	108863609	1.065	0.1607	0.7775	1.46	0.3937	0.6938	A	0.05852	0.05692	G
exm1078762	13	109472733	1.215	0.1296	0.9425	1.566	1.503	0.1328	A	0.09503	0.09085	G
exm1078776	13	109496813	1.146	0.1489	0.8557	1.534	0.9129	0.3613	C	0.07192	0.06	T
exm1078886	13	109777503	0.9801	0.09256	0.8175	1.175	-0.2172	0.8281	G	0.2029	0.2122	A
exm1079203	13	110818598	0.9483	0.1096	0.765	1.175	-0.4845	0.628	G	0.1498	0.1275	T
exm1079572	13	111121570	1.055	0.1103	0.8502	1.31	0.4883	0.6254	G	0.1332	0.1306	A
exm1079574	13	111121620	0.913	0.13	0.7077	1.178	-0.7002	0.4838	T	0.09503	0.08526	C
exm1080722	13	113479813	1.09	0.08196	0.928	1.28	1.048	0.2946	A	0.2979	0.2917	G
exm1080723	13	113479820	0.9415	0.09822	0.7766	1.141	-0.6136	0.5395	A	0.1738	0.1777	G
exm108077	1	156011444	1.016	0.07485	0.8774	1.177	0.2124	0.8318	C	0.4272	0.4074	T
exm1080898	13	113530199	0.9862	0.1443	0.7432	1.309	-0.09632	0.9233	A	0.07217	0.07412	G
exm1081071	13	113720476	1.044	0.07916	0.8941	1.219	0.5459	0.5851	T	0.3302	0.3408	C
exm1081080	13	113728781	1.008	0.07594	0.8688	1.17	0.1087	0.9134	A	0.4151	0.4395	G
exm1081161	13	113739226	0.8198	0.1296	0.6359	1.057	-1.534	0.1251	C	0.08647	0.1028	T
exm1081219	13	113748872	1.108	0.08921	0.9303	1.32	1.15	0.2502	A	0.2277	0.233	G
exm1081327	13	113773159	1.028	0.1243	0.8059	1.312	0.2243	0.8225	A	0.1023	0.1013	G
exm1081671	13	113909339	0.8474	0.07704	0.7287	0.9855	-2.149	0.03162	G	0.3527	0.4098	A
exm1081721	13	113973832	1.393	0.1404	1.058	1.835	2.361	0.01823	T	0.08275	0.07153	C
exm1081739	13	113975768	1.33	0.1405	1.01	1.751	2.028	0.04251	C	0.07962	0.0709	T
exm1082067	13	114175032	0.8382	0.1385	0.6389	1.1	-1.274	0.2025	A	0.08031	0.0827	G
exm1082069	13	114175038	0.8978	0.07728	0.7716	1.045	-1.395	0.163	A	0.4469	0.5136	G
exm1082440	13	114504663	1.025	0.1019	0.8395	1.252	0.2437	0.8075	A	0.1615	0.1772	G
exm108283	1	156107534	1.067	0.07766	0.9161	1.242	0.8311	0.4059	T	0.3579	0.3622	C
exm1083682	14	20404614	0.98	0.1376	0.7484	1.283	-0.1466	0.8835	A	0.0952	0.086	C
exm1083787	14	20482919	1.158	0.132	0.8936	1.499	1.108	0.2678	C	0.09177	0.08696	A
exm1083811	14	20502044	0.9688	0.09902	0.7979	1.176	-0.3199	0.749	T	0.1644	0.1732	G
exm1083869	14	20528207	0.9876	0.08004	0.8442	1.155	-0.1561	0.876	G	0.3611	0.3497	A
exm1083872	14	20528250	1.01	0.0971	0.8347	1.221	0.09862	0.9214	T	0.1852	0.1867	G
exm1083876	14	20528321	0.9806	0.07928	0.8395	1.145	-0.2474	0.8046	A	0.3562	0.3457	G
exm1083895	14	20528528	1.011	0.07686	0.8693	1.175	0.1375	0.8907	A	0.4555	0.4651	G
exm1083905	14	20528682	1.02	0.09671	0.8441	1.233	0.208	0.8352	C	0.187	0.1871	T
exm1084075	14	20665840	1.025	0.07647	0.8827	1.191	0.3277	0.7431	A	0.4502	0.4446	G
exm1084123	14	20692188	1.152	0.08565	0.9743	1.363	1.657	0.09761	C	0.2748	0.2317	T
exm1084138	14	20692453	1.157	0.08556	0.9782	1.368	1.702	0.08872	T	0.274	0.2308	G
exm1084146	14	20692574	1.153	0.08562	0.9752	1.364	1.667	0.09549	C	0.2748	0.2317	T
exm1084150	14	20692643	1.154	0.08562	0.9759	1.365	1.675	0.09387	C	0.2748	0.2315	T
exm1084268	14	20770036	1.214	0.1008	0.9963	1.479	1.923	0.0545	T	0.1738	0.1454	C
exm1084318	14	20784718	0.9537	0.07456	0.824	1.104	-0.6364	0.5245	G	0.4777	0.4976	T
exm1084476	14	20841707	0.9601	0.07609	0.8271	1.114	-0.5353	0.5924	T	0.3853	0.3964	C
exm1084607	14	20850093	1.022	0.0996	0.8405	1.242	0.2158	0.8292	T	0.1759	0.1695	C
exm1084651	14	20852029	1.062	0.08083	0.9067	1.245	0.7477	0.4547	A	0.3296	0.3086	G
exm108468	1	156202173	1.042	0.07866	0.8931	1.216	0.522	0.6017	G	0.3393	0.3244	A
exm1084682	14	20852817	1.106	0.0808	0.9441	1.296	1.248	0.212	G	0.3459	0.3164	A
exm1084781	14	20869163	0.9658	0.1266	0.7535	1.238	-0.2752	0.7831	A	0.09247	0.1017	G
exm108480	1	156206121	1.066	0.108	0.8626	1.317	0.5915	0.5542	A	0.1621	0.1429	G
exm1084813	14	20871973	0.7926	0.102	0.6491	0.968	-2.279	0.02265	C	0.1558	0.1978	T
exm1084826	14	20872881	1.009	0.07627	0.8685	1.171	0.1116	0.9111	T	0.3682	0.3769	G
exm1084860	14	20876253	0.9026	0.07802	0.7746	1.052	-1.313	0.1892	G	0.3673	0.3939	A
exm1084905	14	20897676	0.8134	0.1098	0.6559	1.009	-1.88	0.06004	C	0.1259	0.1363	T
exm1085011	14	20925154	0.8911	0.07908	0.7632	1.041	-1.458	0.1449	G	0.3482	0.3661	T
exm1085079	14	20940606	0.838	0.09203	0.6997	1.004	-1.92	0.0548	A	0.2166	0.2486	G
exm1085135	14	21024619	0.9704	0.07607	0.836	1.126	-0.3954	0.6926	A	0.3622	0.3833	G
exm1085146	14	21024786	0.9295	0.07561	0.8015	1.078	-0.9672	0.3335	A	0.3793	0.4064	G
exm1085173	14	21026773	0.9594	0.08298	0.8154	1.129	-0.4999	0.6171	T	0.2646	0.2698	C
exm1085261	14	21109141	1.018	0.07468	0.8796	1.179	0.2423	0.8085	C	0.5043	0.4908	T
exm1085281	14	21109385	1.007	0.0742	0.8707	1.165	0.09346	0.9255	T	0.4889	0.4803	C
exm1085300	14	21109726	1.019	0.07473	0.8803	1.18	0.2537	0.7997	A	0.5009	0.4888	G
exm10854	1	7897133	0.9937	0.09208	0.8296	1.19	-0.06839	0.9455	G	0.1969	0.2102	A
exm1085433	14	21250124	0.9934	0.08114	0.8474	1.165	-0.08118	0.9353	A	0.2997	0.3034	G
exm1085783	14	21500121	0.8608	0.08689	0.726	1.021	-1.725	0.08449	T	0.226	0.2636	G
exm1085832	14	21511497	1.032	0.1536	0.7637	1.395	0.2049	0.8376	C	0.06432	0.06271	T
exm1086026	14	21549854	0.9731	0.1105	0.7836	1.209	-0.2464	0.8054	A	0.1357	0.1506	G
exm1086235	14	21623290	0.9595	0.07653	0.8258	1.115	-0.5402	0.5891	T	0.3767	0.406	C
exm1086280	14	21623836	1.027	0.07622	0.8848	1.193	0.3537	0.7236	G	0.4031	0.4196	A
exm1086356	14	21770730	1.163	0.0752	1.003	1.348	2.006	0.04484	A	0.5128	0.4813	G
exm1086401	14	21790040	1.024	0.1361	0.7844	1.337	0.1757	0.8605	T	0.09075	0.07525	G
exm1087120	14	21993498	0.9271	0.1019	0.7592	1.132	-0.7428	0.4576	G	0.1575	0.1563	A
exm1087188	14	22038659	0.9796	0.1026	0.8011	1.198	-0.2009	0.8408	T	0.1575	0.1451	C
exm1087268	14	22102745	1.005	0.09266	0.8377	1.205	0.04882	0.9611	A	0.1969	0.1905	C
exm1087318	14	22133648	1.135	0.07633	0.9776	1.319	1.663	0.09627	G	0.3759	0.3658	A
exm1087340	14	22133997	1.137	0.07645	0.9789	1.321	1.681	0.09271	A	0.3754	0.3656	G
exm1087343	14	22134018	0.8125	0.1301	0.6296	1.048	-1.596	0.1104	T	0.08798	0.089	C
exm10875	1	7909737	0.9572	0.07787	0.8217	1.115	-0.5621	0.574	T	0.369	0.4114	C
exm108767	1	156255456	1.063	0.08126	0.9067	1.247	0.7552	0.4501	A	0.2783	0.2697	G
exm108859	1	156263940	1.074	0.08087	0.9164	1.258	0.88	0.3789	C	0.2813	0.271	T
exm108861	1	156264000	1.093	0.08056	0.9333	1.28	1.103	0.2699	A	0.2825	0.269	G
exm1088639	14	23236524	1.302	0.1442	0.9817	1.728	1.832	0.067	C	0.08319	0.05906	T
exm1088798	14	23299135	0.9178	0.08316	0.7797	1.08	-1.032	0.3021	T	0.286	0.2829	G
exm1088803	14	23299286	1.083	0.1126	0.8684	1.35	0.7065	0.4799	T	0.1354	0.1181	C
exm1088860	14	23312594	0.9666	0.1279	0.7523	1.242	-0.2652	0.7909	A	0.09005	0.09159	G
exm10891	1	7913029	1.274	0.1598	0.9315	1.743	1.516	0.1295	G	0.06592	0.04647	A
exm1089356	14	23467664	1.125	0.1301	0.872	1.452	0.9075	0.3641	A	0.08844	0.07539	G
exm108936	1	156280971	1.054	0.1126	0.8453	1.314	0.4673	0.6403	A	0.1241	0.1347	G
exm108959	1	156290656	1.044	0.1398	0.7935	1.373	0.3062	0.7595	C	0.07705	0.07497	T
exm10896	1	7913445	1.23	0.1608	0.8973	1.685	1.286	0.1984	T	0.06507	0.04746	C
exm1089684	14	23548787	0.9875	0.1469	0.7405	1.317	-0.0855	0.9319	T	0.06935	0.06305	C
exm1089685	14	23548793	0.9823	0.1468	0.7367	1.31	-0.1213	0.9035	T	0.06935	0.06339	C
exm1089709	14	23549319	0.9692	0.07838	0.8311	1.13	-0.3995	0.6895	G	0.3262	0.3202	A
exm1089732	14	23549785	0.9686	0.07794	0.8314	1.128	-0.4095	0.6822	C	0.3345	0.3275	T
exm1089995	14	23745533	1.001	0.08982	0.8396	1.194	0.01413	0.9887	T	0.229	0.2142	C
exm109032	1	156347131	1.059	0.09639	0.8767	1.279	0.5949	0.5519	A	0.2161	0.191	G
exm109069	1	156351699	1.036	0.08204	0.8821	1.217	0.4302	0.667	G	0.3593	0.3375	A
exm1090969	14	23900794	1.11	0.1355	0.8514	1.448	0.7729	0.4396	A	0.09247	0.07559	G
exm1091082	14	23992742	0.9787	0.07832	0.8395	1.141	-0.2745	0.7837	G	0.354	0.3733	T
exm1091096	14	23994517	0.923	0.07586	0.7955	1.071	-1.056	0.2911	G	0.3954	0.4279	A
exm1091148	14	24026493	1.025	0.08896	0.8614	1.221	0.2822	0.7778	G	0.2346	0.2515	A
exm1091209	14	24033027	0.9066	0.1677	0.6527	1.259	-0.5851	0.5585	A	0.05822	0.04953	G
exm1091817	14	24533539	1.029	0.07451	0.8893	1.191	0.3859	0.6996	A	0.4795	0.4667	C
exm1092168	14	24587639	1.095	0.07522	0.9445	1.268	1.201	0.2296	G	0.4889	0.449	A
exm1092726	14	24653954	1.055	0.0796	0.9024	1.233	0.6704	0.5026	A	0.3039	0.3072	G
exm1092865	14	24662177	0.9224	0.1114	0.7415	1.147	-0.7254	0.4682	T	0.125	0.1296	C
exm1092940	14	24679877	0.9811	0.08096	0.8371	1.15	-0.2356	0.8138	C	0.3271	0.3183	T
exm1093330	14	24736961	1.126	0.07544	0.9709	1.305	1.568	0.1168	T	0.4433	0.3961	C
exm1093406	14	24760764	0.9735	0.1629	0.7074	1.34	-0.165	0.8689	A	0.05651	0.05864	G
exm109341	1	156518379	1.171	0.07842	1.004	1.365	2.009	0.04458	A	0.4149	0.4056	G
exm1093498	14	24771285	0.9509	0.07607	0.8192	1.104	-0.6622	0.5078	A	0.399	0.4278	G
exm1094182	14	24878370	1.074	0.1172	0.8535	1.351	0.6084	0.5429	T	0.1087	0.117	C
exm1094247	14	24883887	0.9891	0.1061	0.8035	1.218	-0.103	0.918	A	0.1753	0.1478	G
exm1094468	14	24909362	0.927	0.1177	0.7361	1.168	-0.644	0.5196	T	0.1132	0.1187	C
exm1094499	14	24910973	0.9316	0.1173	0.7402	1.173	-0.6037	0.546	T	0.1139	0.119	G
exm1094584	14	25043671	1.033	0.1139	0.8264	1.292	0.286	0.7749	C	0.1173	0.1234	T
exm1094649	14	25100282	0.9583	0.1117	0.7699	1.193	-0.3811	0.7031	G	0.1378	0.1244	A
exm1094677	14	25102160	0.9919	0.1105	0.7988	1.232	-0.0738	0.9412	C	0.1452	0.1276	T
exm109487	1	156551848	0.9923	0.07646	0.8542	1.153	-0.1015	0.9191	G	0.4281	0.4132	A
exm1095230	14	31381351	1.055	0.0758	0.9092	1.224	0.7049	0.4809	C	0.4743	0.4742	T
exm1095391	14	31583512	0.9887	0.1522	0.7337	1.332	-0.07476	0.9404	T	0.06846	0.05979	C
exm1095552	14	31763142	0.9323	0.136	0.7142	1.217	-0.5157	0.6061	G	0.08219	0.09492	T
exm1095620	14	31790886	0.9223	0.1629	0.6702	1.269	-0.4963	0.6197	G	0.05565	0.05834	T
exm1095674	14	31819047	0.9953	0.08352	0.845	1.172	-0.05669	0.9548	C	0.2914	0.3144	T
exm1095748	14	31858209	0.9042	0.07784	0.7763	1.053	-1.293	0.196	T	0.3682	0.3898	C
exm1096018	14	33014869	1.242	0.09935	1.022	1.509	2.179	0.02935	T	0.1832	0.1564	C
exm1096160	14	33291494	1.153	0.1315	0.8906	1.492	1.079	0.2804	T	0.09005	0.07768	C
exm1096237	14	33293122	1.103	0.07892	0.9448	1.287	1.24	0.215	A	0.351	0.3097	G
exm1096899	14	35735967	0.8807	0.1145	0.7037	1.102	-1.11	0.2671	G	0.1156	0.1308	A
exm1097145	14	36147197	0.9749	0.1815	0.6831	1.391	-0.1399	0.8888	C	0.0446	0.05201	T
exm1097156	14	36153177	0.987	0.08999	0.8274	1.177	-0.1456	0.8842	C	0.2178	0.2145	T
exm109758	1	156622252	1.103	0.08242	0.9381	1.296	1.185	0.2359	A	0.3062	0.2893	G
exm1097667	14	38061742	0.9814	0.08573	0.8296	1.161	-0.2195	0.8262	C	0.2621	0.2488	T
exm1098126	14	39650924	0.9704	0.1278	0.7553	1.247	-0.2352	0.8141	G	0.09247	0.09668	A
exm1098156	14	39716201	1.058	0.08566	0.8945	1.251	0.6584	0.5103	G	0.259	0.2629	A
exm1098177	14	39716808	0.9263	0.1499	0.6905	1.243	-0.5103	0.6098	C	0.06336	0.07036	T
exm1098549	14	44975052	1	0.07847	0.8574	1.166	-0.0004801	0.9996	G	0.3722	0.4037	A
exm1098590	14	44975511	1.204	0.1464	0.9034	1.604	1.266	0.2054	A	0.08219	0.05525	G
exm1098595	14	44975606	0.9975	0.07841	0.8554	1.163	-0.03254	0.974	T	0.3724	0.4039	G
exm109872	1	156640156	1.145	0.08013	0.9789	1.34	1.694	0.09024	G	0.3156	0.295	A
exm1098992	14	45606287	1.103	0.1276	0.8588	1.416	0.7669	0.4431	T	0.09589	0.08277	C
exm1099079	14	45644589	1.108	0.09347	0.9225	1.331	1.097	0.2728	T	0.2017	0.195	G
exm1099145	14	45650900	0.9763	0.1102	0.7866	1.212	-0.2175	0.8279	G	0.1276	0.1349	A
exm1099285	14	45696037	1.091	0.1086	0.8822	1.35	0.8054	0.4206	G	0.1395	0.1314	T
exm1099437	14	47426637	0.9003	0.08329	0.7647	1.06	-1.261	0.2074	A	0.3065	0.3541	C
exm1099558	14	50074520	0.8929	0.07944	0.7642	1.043	-1.426	0.154	T	0.3219	0.3528	C
exm1099656	14	50092471	0.9136	0.0905	0.7651	1.091	-0.9988	0.3179	C	0.2363	0.22	T
exm1100128	14	50472405	1.004	0.07787	0.8615	1.169	0.04563	0.9636	A	0.3467	0.3545	G
exm1100138	14	50550557	1.021	0.1294	0.7922	1.316	0.1607	0.8723	T	0.08636	0.09407	C
exm1100436	14	50788213	0.9669	0.07319	0.8377	1.116	-0.4599	0.6456	C	0.4658	0.4831	T
exm1100606	14	50901768	0.9328	0.0906	0.781	1.114	-0.7684	0.4423	A	0.2149	0.2425	G
exm110075	1	156697056	0.8843	0.08087	0.7546	1.036	-1.521	0.1282	C	0.3684	0.4229	T
exm1100920	14	51223789	0.952	0.1064	0.7728	1.173	-0.462	0.644	C	0.1524	0.1512	T
exm1100951	14	51224374	0.9752	0.107	0.7907	1.203	-0.235	0.8142	T	0.1515	0.1481	G
exm1101131	14	51352345	1.212	0.09224	1.011	1.452	2.084	0.0372	A	0.2226	0.2176	G
exm1101160	14	51368610	0.9388	0.07821	0.8054	1.094	-0.8075	0.4194	A	0.4734	0.4444	G
exm1101329	14	51446216	1.02	0.09997	0.8382	1.24	0.1942	0.846	T	0.1918	0.159	G
exm1101376	14	51489582	1.129	0.1168	0.8979	1.419	1.038	0.2994	T	0.1147	0.1166	C
exm1101703	14	52496407	1.041	0.1612	0.7587	1.427	0.2467	0.8051	C	0.06164	0.04983	T
exm1101728	14	52507429	1.041	0.0914	0.8699	1.245	0.4345	0.6639	A	0.2063	0.2014	G
exm1101752	14	52509501	0.9507	0.07444	0.8216	1.1	-0.6795	0.4968	C	0.4717	0.499	T
exm1101767	14	52520368	1.074	0.07414	0.9283	1.241	0.9566	0.3388	T	0.5214	0.4878	C
exm1101814	14	52527005	1.225	0.139	0.9326	1.608	1.458	0.1448	C	0.07705	0.07356	T
exm1101842	14	52535648	0.9449	0.1376	0.7215	1.237	-0.4118	0.6805	G	0.08333	0.07502	T
exm1102004	14	52937255	0.9737	0.08092	0.8309	1.141	-0.3298	0.7416	T	0.2907	0.3185	C
exm1102109	14	53098902	1.156	0.07425	0.9998	1.338	1.957	0.05034	A	0.5283	0.4925	G
exm1102484	14	54417522	1.057	0.0855	0.8938	1.25	0.6474	0.5174	G	0.2779	0.2442	A
exm1102587	14	54996872	0.8994	0.1363	0.6885	1.175	-0.7778	0.4367	A	0.08031	0.09219	G
exm1103030	14	55604935	0.8999	0.09542	0.7464	1.085	-1.105	0.269	A	0.1858	0.1872	C
exm1103037	14	55605036	0.8593	0.08407	0.7288	1.013	-1.803	0.07134	C	0.2834	0.3014	A
exm1103159	14	55655692	0.9429	0.1075	0.7637	1.164	-0.547	0.5844	T	0.1387	0.1469	C
exm1103236	14	55818706	0.8964	0.08487	0.759	1.059	-1.289	0.1976	C	0.2543	0.2663	T
exm1103251	14	55819219	0.9226	0.1568	0.6785	1.255	-0.5135	0.6076	T	0.05736	0.06988	G
exm1103702	14	57075920	0.9224	0.1629	0.6703	1.269	-0.4957	0.6201	T	0.05565	0.05254	G
exm1103749	14	57099859	1.154	0.07674	0.9931	1.342	1.87	0.06143	G	0.3853	0.368	A
exm1103942	14	57755564	1.118	0.1048	0.9104	1.373	1.064	0.2872	A	0.1569	0.1585	G
exm1104008	14	57948380	0.9823	0.08603	0.8299	1.163	-0.208	0.8352	T	0.2337	0.2356	C
exm1104208	14	58605790	1.025	0.08769	0.8631	1.217	0.2812	0.7785	A	0.276	0.2543	G
exm1104386	14	58831142	0.9958	0.08377	0.845	1.173	-0.05026	0.9599	G	0.2834	0.2832	A
exm1104615	14	58958923	0.8682	0.1212	0.6847	1.101	-1.166	0.2436	G	0.1019	0.1212	A
exm1104691	14	59112732	1.026	0.1136	0.8214	1.282	0.2279	0.8197	T	0.1344	0.1115	C
exm1105030	14	59939727	1.028	0.07545	0.8866	1.192	0.3648	0.7153	C	0.4777	0.4549	T
exm1105139	14	59988324	1.085	0.07764	0.9316	1.263	1.048	0.2947	T	0.3686	0.3517	C
exm1105149	14	60004844	1.062	0.07557	0.9157	1.231	0.7947	0.4268	C	0.4596	0.4336	T
exm1105343	14	60582053	0.8722	0.1209	0.6881	1.105	-1.131	0.2579	G	0.1103	0.1128	A
exm1105365	14	60585131	0.8672	0.1208	0.6843	1.099	-1.18	0.2381	G	0.1087	0.1115	A
exm1105433	14	60591887	0.872	0.1201	0.6891	1.104	-1.14	0.2544	A	0.1096	0.1119	G
exm1105563	14	60903757	1.006	0.09214	0.8401	1.206	0.06849	0.9454	A	0.2219	0.2046	G
exm1105610	14	60932752	1.012	0.1174	0.804	1.274	0.1017	0.919	A	0.1246	0.114	G
exm1105655	14	60976537	1.042	0.0846	0.8828	1.23	0.4866	0.6265	C	0.3022	0.2678	A
exm1106181	14	62207557	0.8108	0.1696	0.5814	1.131	-1.237	0.2162	T	0.05137	0.04847	C
exm1106268	14	62462766	1.146	0.08765	0.9652	1.361	1.556	0.1197	T	0.2474	0.2251	C
exm1106281	14	62463129	0.9191	0.0753	0.793	1.065	-1.12	0.2628	T	0.4495	0.4973	G
exm1106380	14	63174960	0.8703	0.08014	0.7438	1.018	-1.734	0.08298	T	0.2842	0.3115	C
exm1106720	14	64447776	1.184	0.1111	0.9526	1.473	1.523	0.1279	C	0.1364	0.1214	T
exm1106800	14	64469828	1.195	0.1047	0.9733	1.467	1.701	0.08888	T	0.155	0.1492	C
exm1106849	14	64491695	1.092	0.09094	0.914	1.305	0.9705	0.3318	T	0.208	0.2007	C
exm1106893	14	64496749	1.096	0.0972	0.906	1.326	0.9441	0.3451	C	0.1821	0.1701	T
exm1106903	14	64497930	1.092	0.09835	0.9008	1.324	0.8976	0.3694	G	0.18	0.1674	A
exm1106928	14	64518321	1.083	0.1291	0.841	1.395	0.6181	0.5365	G	0.09332	0.09532	A
exm1106968	14	64519455	1.094	0.09626	0.9055	1.321	0.9291	0.3528	A	0.1832	0.1698	G
exm1107023	14	64522843	1.093	0.09724	0.9033	1.322	0.9144	0.3605	A	0.1798	0.1675	G
exm1107280	14	64604595	1.257	0.1254	0.983	1.607	1.824	0.06822	A	0.107	0.1003	G
exm1107328	14	64612858	1.035	0.07317	0.8968	1.195	0.4708	0.6378	A	0.4854	0.4776	C
exm1107732	14	64882380	0.9614	0.1331	0.7406	1.248	-0.2958	0.7674	A	0.0899	0.08787	G
exm1107794	14	64908845	1.023	0.07996	0.8746	1.197	0.2846	0.7759	G	0.4033	0.3707	A
exm1107838	14	64935411	1.095	0.1655	0.7915	1.514	0.5467	0.5846	T	0.05822	0.04851	C
exm1107911	14	64954683	0.7483	0.142	0.5665	0.9885	-2.042	0.04119	G	0.07363	0.09498	A
exm1108036	14	65031534	0.8348	0.08421	0.7078	0.9846	-2.144	0.03202	C	0.2979	0.3085	T
exm1108068	14	65053999	0.7689	0.1719	0.549	1.077	-1.528	0.1264	C	0.04709	0.05898	T
exm1108511	14	65245962	0.9465	0.117	0.7526	1.19	-0.4702	0.6382	G	0.125	0.113	A
exm110858	1	156878044	1.056	0.1401	0.8027	1.39	0.3918	0.6952	A	0.07302	0.07792	G
exm1108712	14	65263300	1.096	0.08563	0.9271	1.297	1.075	0.2822	T	0.2684	0.2366	C
exm1108857	14	65417070	1.131	0.1035	0.9233	1.385	1.189	0.2346	A	0.1507	0.1506	C
exm1109025	14	66096297	0.9577	0.09819	0.79	1.161	-0.4402	0.6598	A	0.1764	0.2024	G
exm1109028	14	66136163	0.8942	0.13	0.693	1.154	-0.8601	0.3897	A	0.09005	0.09288	C
exm110947	1	156883493	0.9044	0.08033	0.7726	1.059	-1.251	0.2108	A	0.3189	0.3621	G
exm110949	1	156883546	1.107	0.07671	0.9528	1.287	1.33	0.1836	A	0.3962	0.3595	G
exm1109510	14	68029313	0.9659	0.09905	0.7954	1.173	-0.3508	0.7257	A	0.1644	0.1622	G
exm1109522	14	68035879	1.046	0.08303	0.8885	1.23	0.536	0.5919	G	0.2714	0.2697	A
exm1109560	14	68041061	1.058	0.09318	0.8818	1.271	0.6097	0.542	A	0.1981	0.1996	G
exm1109576	14	68042574	1.069	0.07446	0.9237	1.237	0.8942	0.3712	A	0.4434	0.4217	G
exm110982	1	156890672	1.062	0.1086	0.8587	1.314	0.5573	0.5773	C	0.1377	0.1272	T
exm1109854	14	68193731	1.011	0.1062	0.8207	1.245	0.0999	0.9204	A	0.1464	0.1533	G
exm1109978	14	68234539	1.01	0.118	0.8018	1.273	0.08828	0.9297	T	0.1127	0.1251	C
exm1110045	14	68249499	0.9306	0.1042	0.7586	1.142	-0.6901	0.4902	T	0.1575	0.1481	C
exm111029	1	156902222	1.1	0.1058	0.8941	1.354	0.9021	0.367	A	0.149	0.133	G
exm111031	1	156902281	0.9843	0.07822	0.8444	1.147	-0.2022	0.8397	G	0.3236	0.3239	T
exm111070	1	156907081	1.067	0.08626	0.9014	1.264	0.7571	0.449	T	0.2423	0.2257	C
exm111074	1	156907115	1.145	0.07668	0.9854	1.331	1.768	0.07709	T	0.4332	0.3927	C
exm1110781	14	69795199	1.047	0.1082	0.8469	1.294	0.4242	0.6714	A	0.161	0.1281	G
exm1111590	14	70991650	0.9005	0.1159	0.7175	1.13	-0.9041	0.3659	C	0.1096	0.1161	A
exm1111643	14	71137844	1.231	0.1526	0.9126	1.659	1.36	0.1738	T	0.06336	0.05801	G
exm1112523	14	73404680	1.042	0.07784	0.8947	1.214	0.5306	0.5957	A	0.5009	0.4647	C
exm1112651	14	73440864	1.122	0.07962	0.9601	1.312	1.448	0.1476	T	0.3682	0.3338	C
exm1112880	14	73711394	0.9675	0.08177	0.8242	1.136	-0.4046	0.6858	G	0.342	0.3661	A
exm1112911	14	73717720	1.061	0.1392	0.8078	1.394	0.4265	0.6697	A	0.08233	0.07604	G
exm1113028	14	73727509	1.204	0.1035	0.9828	1.474	1.792	0.07313	T	0.2007	0.1467	G
exm1113137	14	73735366	1.008	0.1568	0.7412	1.37	0.04969	0.9604	T	0.06873	0.05408	C
exm1113281	14	73958375	1.097	0.108	0.8879	1.356	0.8585	0.3906	T	0.1583	0.1311	C
exm1113298	14	73958812	1.054	0.08599	0.8903	1.247	0.6087	0.5428	T	0.2809	0.2468	C
exm1113334	14	73963383	1.105	0.1062	0.8977	1.361	0.9435	0.3454	T	0.1589	0.1322	C
exm1113388	14	73978772	1.305	0.1517	0.9691	1.756	1.753	0.07963	C	0.07131	0.05854	A
exm111346	1	157069261	0.9629	0.1292	0.7475	1.24	-0.2928	0.7697	C	0.08748	0.102	A
exm1113799	14	74203789	0.8993	0.1287	0.6988	1.157	-0.8249	0.4094	A	0.0976	0.08752	G
exm1113963	14	74388908	0.981	0.08104	0.8369	1.15	-0.2371	0.8126	C	0.3313	0.3246	T
exm1113972	14	74401038	0.9226	0.1489	0.6891	1.235	-0.5411	0.5884	G	0.06401	0.07514	A
exm1113995	14	74404756	1.018	0.07943	0.871	1.189	0.2209	0.8252	C	0.393	0.3766	T
exm1114149	14	74428445	1.038	0.0799	0.8875	1.214	0.466	0.6412	A	0.3904	0.3704	G
exm1114237	14	74489735	1.06	0.1286	0.824	1.364	0.4551	0.6491	A	0.0988	0.08892	G
exm1114285	14	74523869	1.005	0.1062	0.8166	1.238	0.05157	0.9589	G	0.1469	0.1367	A
exm1114422	14	74727407	1.01	0.1068	0.8193	1.245	0.09409	0.925	A	0.1383	0.1598	G
exm1114477	14	74759006	1.06	0.09605	0.8784	1.28	0.6103	0.5417	T	0.2098	0.1753	C
exm111483	1	157508882	1.055	0.09716	0.8723	1.277	0.5544	0.5793	C	0.1875	0.181	T
exm111496	1	157509025	1.087	0.1029	0.8887	1.33	0.8133	0.4161	C	0.1641	0.1598	T
exm1115046	14	75022271	0.8018	0.1664	0.5786	1.111	-1.327	0.1844	T	0.04897	0.0597	G
exm111528	1	157514097	0.9617	0.08427	0.8153	1.134	-0.4636	0.6429	A	0.28	0.2925	G
exm1115675	14	75386576	1.011	0.07613	0.871	1.174	0.1454	0.8844	A	0.4905	0.4997	G
exm1115903	14	75513828	0.9804	0.09683	0.8109	1.185	-0.2043	0.8381	A	0.2038	0.181	G
exm1116052	14	75538217	0.9084	0.09186	0.7587	1.088	-1.046	0.2957	G	0.2295	0.2147	T
exm1116103	14	75558152	1.245	0.1436	0.9397	1.65	1.527	0.1268	T	0.07277	0.06847	C
exm1116137	14	75574087	0.8969	0.09192	0.7491	1.074	-1.183	0.2367	C	0.2277	0.2149	T
exm1116270	14	75904660	0.9834	0.07753	0.8447	1.145	-0.2163	0.8288	G	0.3834	0.3651	A
exm1116310	14	76045362	1.045	0.07564	0.9011	1.212	0.5829	0.5599	C	0.3937	0.3982	T
exm1116406	14	76156609	1.152	0.07745	0.9894	1.34	1.823	0.06837	C	0.3733	0.3444	T
exm11166	1	8395560	0.9281	0.1168	0.7382	1.167	-0.6388	0.523	T	0.1113	0.1051	G
exm1116602	14	76368544	0.9654	0.076	0.8318	1.12	-0.4637	0.6429	C	0.4099	0.4364	T
exm1116677	14	76543004	0.9043	0.09266	0.7542	1.084	-1.085	0.2778	A	0.2021	0.1964	G
exm111669	1	157648543	1.413	0.1538	1.045	1.91	2.248	0.02457	C	0.06678	0.05661	T
exm1116819	14	76964655	1.074	0.1074	0.8703	1.326	0.6663	0.5052	T	0.1334	0.142	C
exm1117063	14	77332408	1.005	0.0831	0.8542	1.183	0.06328	0.9495	C	0.2808	0.2719	T
exm1117549	14	77793207	0.9844	0.09436	0.8182	1.184	-0.1667	0.8676	A	0.2046	0.1881	G
exm1117569	14	77794283	1.008	0.08337	0.8562	1.187	0.09813	0.9218	T	0.2714	0.2741	C
exm1117640	14	77843814	0.9773	0.07567	0.8426	1.133	-0.3041	0.761	C	0.4486	0.4393	T
exm1117666	14	77844265	1.011	0.08276	0.8598	1.189	0.135	0.8926	A	0.2834	0.287	G
exm1117689	14	77844869	0.9696	0.07576	0.8358	1.125	-0.4077	0.6835	G	0.4495	0.442	A
exm1117697	14	77845121	0.9809	0.07573	0.8456	1.138	-0.255	0.7988	G	0.4486	0.4389	A
exm111802	1	157668390	1.062	0.07579	0.9152	1.232	0.7905	0.4293	C	0.4803	0.4675	T
exm1118522	14	80669580	1.072	0.07701	0.9221	1.247	0.9062	0.3648	T	0.399	0.3565	C
exm1118584	14	81251255	1.035	0.07475	0.8942	1.199	0.4635	0.643	C	0.4305	0.4226	T
exm1118722	14	81574959	0.9165	0.08063	0.7825	1.073	-1.082	0.2795	A	0.3211	0.3505	G
exm1118724	14	81575005	0.911	0.08064	0.7779	1.067	-1.155	0.2479	C	0.3199	0.3507	A
exm1118851	14	81737076	0.9651	0.0735	0.8356	1.115	-0.4834	0.6288	C	0.4529	0.4606	A
exm1118942	14	81744736	1.259	0.1047	1.025	1.546	2.197	0.02803	A	0.1575	0.1336	G
exm1119141	14	86089315	1.108	0.08593	0.9366	1.312	1.197	0.2311	A	0.2551	0.261	G
exm1119187	14	88407888	1.011	0.08361	0.8578	1.19	0.1255	0.9002	G	0.3048	0.2817	A
exm1119248	14	88442712	0.8586	0.1074	0.6956	1.06	-1.419	0.1558	T	0.1344	0.1573	C
exm1119333	14	88477882	1.147	0.1027	0.938	1.403	1.337	0.1812	C	0.1592	0.1424	A
exm1119345	14	88651962	1.106	0.1245	0.8668	1.412	0.8123	0.4166	T	0.1096	0.08316	C
exm1119471	14	88862529	0.9383	0.09339	0.7813	1.127	-0.6822	0.4951	A	0.2072	0.2077	G
exm1119603	14	88938652	0.9283	0.09382	0.7724	1.116	-0.7927	0.428	G	0.2045	0.2056	A
exm1119702	14	88946622	0.9083	0.09527	0.7536	1.095	-1.009	0.3129	A	0.1961	0.201	G
exm1120001	14	89205265	0.9028	0.09455	0.7501	1.087	-1.082	0.2793	C	0.194	0.2033	T
exm1120212	14	90429760	1.231	0.09986	1.012	1.497	2.081	0.0374	T	0.1729	0.159	C
exm1120410	14	90745422	1.038	0.08009	0.8874	1.215	0.4685	0.6395	C	0.3048	0.2946	T
exm1120875	14	91636532	0.8867	0.08646	0.7485	1.05	-1.39	0.1645	T	0.241	0.2602	C
exm1120954	14	91666248	0.8059	0.1493	0.6014	1.08	-1.446	0.1483	C	0.06164	0.07938	T
exm1120964	14	91671124	0.9151	0.1728	0.6522	1.284	-0.5134	0.6077	A	0.0506	0.04752	G
exm1120976	14	91681784	0.8307	0.1577	0.6099	1.131	-1.177	0.2393	A	0.05394	0.06857	G
exm1121075	14	91739081	1.058	0.09124	0.8844	1.265	0.6139	0.5393	A	0.226	0.224	G
exm1121251	14	91773494	1.095	0.09426	0.9105	1.318	0.9654	0.3343	A	0.1978	0.1974	G
exm1121807	14	92441066	0.903	0.1039	0.7366	1.107	-0.9824	0.3259	T	0.1558	0.1509	C
exm1122069	14	92548785	0.8831	0.11	0.7118	1.096	-1.131	0.2582	T	0.131	0.1322	C
exm112226	1	158224904	0.8981	0.1212	0.7081	1.139	-0.8866	0.3753	T	0.1079	0.1252	C
exm1122363	14	93118038	0.8593	0.08421	0.7285	1.013	-1.801	0.07172	G	0.2902	0.2954	A
exm1122411	14	93118668	1.059	0.08149	0.9025	1.242	0.701	0.4833	T	0.3014	0.3033	C
exm1122576	14	93199080	0.8698	0.08284	0.7395	1.023	-1.683	0.09231	T	0.286	0.3242	C
exm1122623	14	93276654	1.091	0.1347	0.8379	1.421	0.6468	0.5178	T	0.09672	0.07604	C
exm1123292	14	94088369	1.189	0.1542	0.8786	1.608	1.121	0.2624	C	0.06935	0.05122	T
exm1123298	14	94088587	1.028	0.07691	0.8839	1.195	0.3558	0.722	G	0.4067	0.3898	A
exm1123459	14	94391699	0.9809	0.08075	0.8373	1.149	-0.2394	0.8108	A	0.3313	0.3095	G
exm1124090	14	94756750	1.098	0.09625	0.909	1.326	0.9684	0.3328	C	0.1832	0.1667	T
exm1124093	14	94756794	1.056	0.0743	0.9131	1.222	0.7358	0.4618	C	0.464	0.4634	T
exm1124126	14	94776221	1.13	0.09394	0.9397	1.358	1.298	0.1944	A	0.2483	0.2049	C
exm1124171	14	94844843	0.8601	0.07999	0.7353	1.006	-1.884	0.05954	G	0.301	0.3391	T
exm1124208	14	94847415	1.026	0.1443	0.7733	1.361	0.1778	0.8589	G	0.07877	0.0709	A
exm1124224	14	94849201	0.8744	0.1384	0.6667	1.147	-0.9701	0.332	T	0.07962	0.07593	C
exm1124271	14	94912896	0.9459	0.0871	0.7974	1.122	-0.6387	0.523	G	0.2534	0.2492	T
exm1124326	14	94931105	1.083	0.07995	0.9257	1.266	0.9947	0.3199	A	0.3425	0.3293	G
exm1124332	14	94933473	0.9328	0.07979	0.7977	1.091	-0.8721	0.3831	A	0.3413	0.3766	C
exm1124347	14	94933695	0.9268	0.0796	0.7929	1.083	-0.9554	0.3394	A	0.3425	0.3783	G
exm1124383	14	94936110	1.048	0.1621	0.7625	1.439	0.2871	0.774	A	0.05565	0.05051	G
exm112445	1	158324425	0.9114	0.07657	0.7844	1.059	-1.211	0.2258	G	0.3981	0.4183	A
exm1124564	14	95053863	1.193	0.1198	0.9433	1.509	1.473	0.1408	T	0.1104	0.09871	C
exm1124575	14	95054012	1.214	0.1192	0.9612	1.533	1.628	0.1036	G	0.1119	0.09891	A
exm1124668	14	95080803	1.049	0.09735	0.8668	1.27	0.4913	0.6232	A	0.1978	0.1693	G
exm1125198	14	95884323	1.004	0.07508	0.8668	1.163	0.05571	0.9556	A	0.4854	0.48	G
exm1125245	14	95906321	1.025	0.08686	0.8646	1.215	0.2847	0.7758	G	0.3049	0.2711	A
exm112525	1	158368846	0.8773	0.08613	0.741	1.039	-1.52	0.1285	C	0.2757	0.2905	T
exm112530	1	158368964	0.894	0.1723	0.6378	1.253	-0.6505	0.5154	T	0.05308	0.05122	C
exm112531	1	158368974	0.8724	0.1706	0.6244	1.219	-0.8002	0.4236	G	0.05394	0.05322	A
exm112539	1	158369064	0.8724	0.1706	0.6244	1.219	-0.8002	0.4236	G	0.05394	0.05322	A
exm1125478	14	96157187	1.049	0.0842	0.8896	1.237	0.5706	0.5683	A	0.2834	0.2646	G
exm1125507	14	96178688	1.22	0.1588	0.8938	1.665	1.253	0.2104	T	0.05908	0.05593	C
exm1125733	14	96768380	0.9244	0.1019	0.7571	1.129	-0.772	0.4401	G	0.1507	0.1806	T
exm1125756	14	96771959	1.015	0.1251	0.7944	1.297	0.1193	0.905	A	0.09332	0.09864	G
exm1125820	14	96781912	1.01	0.1259	0.7892	1.293	0.07926	0.9368	T	0.09161	0.09695	C
exm1125966	14	96871104	0.932	0.1052	0.7583	1.146	-0.669	0.5035	A	0.1455	0.1431	G
exm1126173	14	97321689	0.9554	0.07421	0.8261	1.105	-0.6145	0.5389	C	0.4743	0.4678	T
exm1126211	14	99182535	0.9048	0.1662	0.6533	1.253	-0.6024	0.5469	T	0.04639	0.05174	C
exm1126734	14	100375707	0.9165	0.08036	0.7829	1.073	-1.086	0.2777	T	0.4111	0.4512	C
exm1126751	14	100380948	0.9685	0.07925	0.8291	1.131	-0.4043	0.686	T	0.363	0.3653	C
exm1127057	14	100792126	1.021	0.1272	0.796	1.311	0.1661	0.8681	T	0.1002	0.08881	C
exm1127228	14	100847707	1.044	0.08107	0.8908	1.224	0.5337	0.5936	G	0.3622	0.3253	A
exm112734	1	158450142	0.725	0.134	0.5576	0.9427	-2.4	0.01638	T	0.07719	0.1088	C
exm112741	1	158450238	1.217	0.1101	0.9812	1.511	1.788	0.07385	A	0.1455	0.1136	G
exm1127429	14	101200860	1.222	0.146	0.9182	1.627	1.375	0.1691	A	0.07565	0.06433	G
exm112747	1	158450314	1.104	0.07636	0.9507	1.282	1.297	0.1945	G	0.4435	0.4172	A
exm112752	1	158450382	1.12	0.07791	0.961	1.304	1.45	0.1472	T	0.4007	0.3806	C
exm1128647	14	102695693	0.9394	0.0995	0.773	1.142	-0.6278	0.5301	C	0.1721	0.1766	T
exm1128771	14	102792631	1.073	0.07556	0.9252	1.244	0.9312	0.3518	G	0.5154	0.4729	A
exm1128808	14	102798055	0.9367	0.07925	0.8019	1.094	-0.8257	0.409	A	0.3536	0.399	G
exm1128880	14	102815042	1.068	0.1007	0.8771	1.302	0.6574	0.5109	T	0.1753	0.1496	C
exm1128949	14	102894593	0.9088	0.07898	0.7784	1.061	-1.211	0.2257	G	0.381	0.4367	A
exm1128970	14	102898363	1.11	0.1428	0.8388	1.468	0.7287	0.4662	T	0.07818	0.07128	C
exm1129005	14	102901201	1.143	0.08852	0.9606	1.359	1.506	0.1321	G	0.2586	0.2181	A
exm112919	1	158549492	1.111	0.07721	0.955	1.293	1.363	0.1728	T	0.4229	0.4032	C
exm112921	1	158549511	1.119	0.077	0.9621	1.301	1.458	0.1449	G	0.4264	0.405	A
exm1129231	14	103342049	1.089	0.07458	0.9405	1.26	1.137	0.2555	C	0.4829	0.4749	T
exm1129609	14	103566785	0.9979	0.1054	0.8117	1.227	-0.02005	0.984	T	0.1503	0.1399	C
exm1129720	14	103576415	1.022	0.0813	0.8717	1.199	0.2715	0.786	A	0.3828	0.4167	G
exm112975	1	158577109	0.9551	0.07747	0.8206	1.112	-0.5926	0.5535	C	0.3536	0.3868	A
exm113004	1	158584091	1.025	0.07523	0.8843	1.188	0.3255	0.7448	A	0.4666	0.4532	G
exm1130279	14	104165753	1.158	0.1093	0.935	1.435	1.345	0.1787	A	0.1575	0.1215	G
exm1130555	14	104381502	0.9636	0.1483	0.7205	1.289	-0.2503	0.8024	C	0.06507	0.06542	T
exm1130750	14	104559919	0.9469	0.07474	0.8179	1.096	-0.7301	0.4653	C	0.4456	0.4867	T
exm113113	1	158607935	0.9278	0.07686	0.798	1.079	-0.9757	0.3292	G	0.3587	0.3976	T
exm113133	1	158612236	0.9774	0.0768	0.8408	1.136	-0.2983	0.7655	A	0.4486	0.4451	G
exm1132196	14	105406238	1.027	0.07797	0.8817	1.197	0.3447	0.7303	C	0.4692	0.4484	A
exm1132199	14	105406372	1.048	0.09894	0.8629	1.272	0.4702	0.6382	T	0.2046	0.1698	C
exm1132261	14	105407798	1.018	0.07777	0.8744	1.186	0.2338	0.8152	C	0.4615	0.4443	T
exm1133986	14	105420215	0.8122	0.141	0.6161	1.071	-1.475	0.1401	C	0.06935	0.08237	T
exm1134221	14	105518336	0.9221	0.1014	0.7559	1.125	-0.7997	0.4239	T	0.1561	0.1735	G
exm1134357	14	105614734	0.9087	0.1231	0.7139	1.157	-0.778	0.4366	T	0.1014	0.1167	C
exm1134389	14	105615648	1.092	0.1183	0.8662	1.377	0.7454	0.456	T	0.1175	0.1096	C
exm1134396	14	105617042	0.9949	0.07753	0.8547	1.158	-0.06571	0.9476	T	0.364	0.349	C
exm1134928	14	105930406	0.8836	0.07666	0.7604	1.027	-1.614	0.1065	A	0.4709	0.5183	G
exm113498	1	158687163	0.9194	0.07455	0.7944	1.064	-1.127	0.2596	A	0.3947	0.4214	G
exm113501	1	158687224	0.8929	0.07536	0.7703	1.035	-1.504	0.1326	A	0.3741	0.4095	G
exm1135071	14	105954705	1.194	0.1382	0.9106	1.565	1.282	0.1999	T	0.09217	0.06276	C
exm113534	1	158687896	1.147	0.11	0.9244	1.423	1.245	0.213	T	0.1452	0.1199	C
exm113570	1	158725080	1.097	0.1213	0.8652	1.392	0.7662	0.4436	T	0.1079	0.09797	C
exm113613	1	158735595	1.028	0.09453	0.8539	1.237	0.2892	0.7725	C	0.1943	0.179	T
exm113618	1	158735691	1.021	0.09579	0.8461	1.232	0.2159	0.829	T	0.1973	0.1823	C
exm113622	1	158735740	1.033	0.09459	0.8585	1.244	0.347	0.7286	A	0.1947	0.179	G
exm113629	1	158735892	1.03	0.09459	0.8557	1.24	0.3124	0.7547	A	0.1947	0.1791	G
exm113663	1	158736445	0.9387	0.07561	0.8094	1.089	-0.8368	0.4027	T	0.375	0.401	C
exm113927	1	159002377	0.916	0.1234	0.7192	1.167	-0.7106	0.4773	C	0.1087	0.1014	A
exm114085	1	159175354	1.107	0.07876	0.9489	1.292	1.294	0.1956	A	0.4127	0.3636	G
exm1141368	15	22969232	0.8269	0.1422	0.6258	1.093	-1.337	0.1811	A	0.07363	0.07705	G
exm114173	1	159283494	0.913	0.112	0.7331	1.137	-0.8123	0.4166	C	0.1241	0.1349	T
exm114185	1	159283746	0.88	0.1064	0.7143	1.084	-1.202	0.2295	C	0.1361	0.1506	T
exm1141883	15	24921649	1.03	0.09639	0.8529	1.245	0.3096	0.7569	C	0.1815	0.1896	T
exm114235	1	159409857	1.001	0.08067	0.8543	1.172	0.007524	0.994	G	0.3596	0.327	A
exm114238	1	159409884	1.022	0.08189	0.8701	1.199	0.2609	0.7942	A	0.2911	0.319	G
exm1142657	15	25953198	0.8275	0.1673	0.5962	1.148	-1.132	0.2575	T	0.04709	0.05966	C
exm1142712	15	25962058	0.8791	0.1741	0.6249	1.237	-0.7404	0.459	A	0.04795	0.04915	G
exm1144029	15	29416901	0.9288	0.1035	0.7583	1.138	-0.7136	0.4755	G	0.1413	0.1583	A
exm1144042	15	29421054	0.9467	0.1061	0.7689	1.166	-0.5158	0.606	T	0.1318	0.1471	C
exm1144235	15	30018627	0.9445	0.0995	0.7771	1.148	-0.5741	0.5659	C	0.1721	0.1773	T
exm1144430	15	31197564	0.9613	0.07718	0.8263	1.118	-0.5115	0.609	G	0.3945	0.3925	A
exm1144579	15	31234064	1.343	0.1504	1	1.804	1.962	0.04976	T	0.0762	0.05288	C
exm1144900	15	31362352	1.091	0.1416	0.8265	1.44	0.6138	0.5394	C	0.08048	0.06542	T
exm1144902	15	31369123	1.058	0.1451	0.7961	1.406	0.3889	0.6973	A	0.0762	0.06814	G
exm114525	1	159785425	0.89	0.09094	0.7447	1.064	-1.282	0.1999	G	0.2063	0.2214	A
exm1145402	15	33357262	1.037	0.07382	0.8976	1.199	0.4972	0.619	A	0.4622	0.4601	G
exm1145440	15	33359370	0.9388	0.07333	0.8131	1.084	-0.8607	0.3894	T	0.4332	0.459	C
exm1145451	15	33359574	1.145	0.1053	0.9311	1.407	1.282	0.1997	C	0.1604	0.1325	A
exm1145542	15	33872177	1.009	0.09399	0.8394	1.213	0.09805	0.9219	C	0.2113	0.1999	T
exm1145586	15	33905410	0.9126	0.08008	0.78	1.068	-1.143	0.2532	G	0.3305	0.3632	A
exm114575	1	159802683	0.5353	0.18	0.3762	0.7618	-3.471	0.0005185	A	0.04024	0.06576	G
exm1145792	15	34016274	0.8752	0.1564	0.6441	1.189	-0.852	0.3942	G	0.05822	0.05729	A
exm1146681	15	34648935	1.017	0.08607	0.8593	1.204	0.1982	0.8429	T	0.277	0.3108	G
exm1146693	15	34649211	1.06	0.1	0.8711	1.289	0.5799	0.562	A	0.1695	0.1742	C
exm1146708	15	34649631	1.02	0.08566	0.862	1.206	0.2267	0.8207	A	0.2774	0.3108	G
exm114724	1	159854251	1.112	0.1507	0.8278	1.494	0.7058	0.4803	C	0.07021	0.06441	T
exm1147679	15	39880822	0.9465	0.1314	0.7316	1.225	-0.4182	0.6758	G	0.09161	0.08921	A
exm1147799	15	39910431	0.8509	0.1026	0.6959	1.04	-1.574	0.1154	G	0.1632	0.1626	A
exm1147995	15	40259848	1.041	0.105	0.8477	1.279	0.3863	0.6993	C	0.1381	0.1393	A
exm1148014	15	40265799	0.8628	0.0793	0.7386	1.008	-1.861	0.06273	A	0.4041	0.4691	G
exm1148104	15	40308859	1.157	0.1495	0.8633	1.551	0.9761	0.329	T	0.07363	0.05627	G
exm1148237	15	40477831	1.089	0.0768	0.9364	1.265	1.105	0.2692	G	0.4074	0.3895	A
exm1148323	15	40544493	1.17	0.1081	0.9464	1.446	1.451	0.1469	G	0.1544	0.1239	A
exm1148332	15	40544617	1.197	0.1088	0.9672	1.482	1.654	0.09815	A	0.1535	0.1211	G
exm114837	1	159897559	1.043	0.1041	0.8507	1.28	0.4073	0.6838	T	0.1492	0.1525	G
exm1148495	15	40581543	1.006	0.09848	0.8293	1.22	0.05942	0.9526	C	0.1758	0.1884	T
exm1148830	15	40659476	0.9491	0.1685	0.6822	1.32	-0.3102	0.7564	A	0.05769	0.05229	G
exm1148985	15	40675155	1.176	0.1508	0.8751	1.581	1.075	0.2823	A	0.07081	0.05944	C
exm1148993	15	40675443	1.17	0.1485	0.8743	1.565	1.055	0.2913	T	0.07277	0.06102	G
exm1148995	15	40675493	1.156	0.1498	0.8621	1.551	0.9696	0.3322	T	0.07106	0.06034	C
exm1149116	15	40750740	1.262	0.1107	1.016	1.568	2.102	0.03556	G	0.1334	0.1224	A
exm1149166	15	40751555	1.269	0.07971	1.086	1.484	2.993	0.002761	C	0.3597	0.2969	A
exm1149292	15	40856989	1.065	0.1281	0.8285	1.369	0.4908	0.6236	C	0.09262	0.08316	T
exm1149456	15	40914177	1.08	0.08913	0.9073	1.287	0.868	0.3854	C	0.2423	0.2049	T
exm1149532	15	40916237	1.213	0.1024	0.9921	1.482	1.883	0.05976	G	0.1943	0.1447	A
exm1149918	15	41105926	1.186	0.1292	0.9207	1.528	1.321	0.1866	T	0.1079	0.07932	G
exm114998	1	159912899	1.274	0.1326	0.9822	1.651	1.824	0.06812	T	0.09177	0.07841	C
exm1150556	15	41476209	1.587	0.1143	1.268	1.985	4.037	5.425e-05	T	0.1467	0.09041	C
exm1150665	15	41611874	0.9766	0.1367	0.7471	1.277	-0.1733	0.8624	A	0.07962	0.08379	G
exm1150700	15	41634587	1.066	0.08731	0.8986	1.265	0.7351	0.4623	G	0.2422	0.2313	A
exm1150812	15	41689166	1.367	0.1166	1.088	1.718	2.68	0.007353	A	0.1259	0.08792	C
exm1150817	15	41689232	1.344	0.1155	1.072	1.686	2.563	0.01039	T	0.1301	0.09254	C
exm1151064	15	41805237	0.9929	0.1129	0.7958	1.239	-0.06265	0.95	T	0.1304	0.1434	C
exm1151205	15	41819367	0.9038	0.1517	0.6714	1.217	-0.6671	0.5047	C	0.06764	0.05797	T
exm1151212	15	41819716	1.087	0.07604	0.9363	1.261	1.095	0.2736	C	0.3998	0.3758	T
exm1151217	15	41820200	0.9254	0.1574	0.6798	1.26	-0.4923	0.6225	T	0.05993	0.06407	C
exm1151228	15	41822163	1.09	0.1377	0.8323	1.428	0.6266	0.5309	T	0.07534	0.08147	C
exm1152134	15	42134097	1.044	0.08327	0.8869	1.229	0.518	0.6044	T	0.2762	0.2835	C
exm1152305	15	42143533	1.021	0.08428	0.8654	1.204	0.2448	0.8066	T	0.2685	0.2754	G
exm1152452	15	42149472	1.128	0.08705	0.9511	1.338	1.384	0.1664	T	0.2744	0.239	C
exm1152481	15	42150888	0.938	0.1125	0.7524	1.169	-0.5696	0.5689	A	0.1361	0.1164	G
exm1152518	15	42154738	0.9823	0.1011	0.8056	1.198	-0.1769	0.8596	A	0.171	0.1805	G
exm1152669	15	42166500	1.138	0.07994	0.9726	1.33	1.612	0.107	C	0.4204	0.3832	T
exm1152714	15	42168400	1.091	0.1164	0.8681	1.37	0.7449	0.4563	T	0.1319	0.1012	C
exm1152762	15	42171462	1.061	0.1216	0.8359	1.347	0.4866	0.6265	T	0.1139	0.08814	C
exm1152764	15	42171483	0.8888	0.1215	0.7004	1.128	-0.9702	0.3319	A	0.09846	0.1157	G
exm1152767	15	42171537	1.198	0.146	0.9	1.595	1.238	0.2158	A	0.07917	0.06331	G
exm1152820	15	42178155	1.127	0.1266	0.8794	1.445	0.9451	0.3446	T	0.1082	0.08705	C
exm1152962	15	42235316	0.9389	0.1318	0.7252	1.216	-0.4786	0.6322	T	0.09177	0.08469	C
exm1153053	15	42287606	1.09	0.1374	0.8327	1.427	0.627	0.5306	C	0.07877	0.07386	T
exm1153268	15	42375978	0.9032	0.1431	0.6823	1.196	-0.7116	0.4767	T	0.07204	0.07857	C
exm1153331	15	42434837	1.118	0.1062	0.9082	1.377	1.052	0.2926	T	0.1558	0.1238	C
exm1153713	15	42570718	0.9608	0.07925	0.8225	1.122	-0.5052	0.6134	A	0.3416	0.3664	G
exm1153874	15	42643529	0.9775	0.08098	0.8341	1.146	-0.2808	0.7788	C	0.343	0.3634	T
exm1153875	15	42643538	0.9101	0.08361	0.7725	1.072	-1.127	0.2596	G	0.28	0.3195	A
exm1153951	15	42681199	1.393	0.1319	1.076	1.805	2.515	0.01192	A	0.09794	0.07444	G
exm1154226	15	42742464	0.8976	0.08641	0.7578	1.063	-1.25	0.2115	G	0.2457	0.2853	A
exm1154274	15	42744094	0.8099	0.1393	0.6164	1.064	-1.513	0.1302	G	0.07791	0.07361	A
exm1154505	15	42981022	1.218	0.1236	0.9558	1.551	1.595	0.1108	G	0.1147	0.08243	A
exm1154518	15	42981806	1.127	0.1143	0.9008	1.41	1.046	0.2954	A	0.1327	0.1041	G
exm1154524	15	42982124	1.042	0.09988	0.8567	1.267	0.4112	0.6809	G	0.1695	0.1773	A
exm1154529	15	42982340	1.138	0.1246	0.8915	1.453	1.038	0.2992	T	0.1104	0.08508	C
exm1154707	15	43020983	1.154	0.1395	0.8779	1.517	1.027	0.3045	A	0.09178	0.06853	G
exm1154775	15	43023482	1.16	0.1153	0.9255	1.454	1.289	0.1976	C	0.1344	0.1031	T
exm1154976	15	43086885	0.7038	0.1846	0.4901	1.011	-1.902	0.05713	C	0.03767	0.06136	T
exm1155054	15	43170793	1.023	0.08484	0.8664	1.208	0.2699	0.7873	G	0.303	0.2869	A
exm11552	1	9009406	0.8544	0.08263	0.7266	1.005	-1.905	0.05682	T	0.2801	0.2974	C
exm11555	1	9009444	0.922	0.07778	0.7916	1.074	-1.045	0.2962	C	0.3508	0.3461	A
exm1155829	15	43632549	1.196	0.07942	1.023	1.397	2.249	0.02453	C	0.3379	0.2955	T
exm1155967	15	43658935	1.382	0.1372	1.056	1.808	2.356	0.01845	T	0.09332	0.06508	C
exm1155978	15	43661802	1.192	0.07986	1.019	1.394	2.195	0.02814	C	0.3319	0.2914	T
exm1156149	15	43724646	1.191	0.07907	1.02	1.391	2.212	0.02698	G	0.3356	0.2938	T
exm1156243	15	43762196	1.089	0.08661	0.9189	1.29	0.984	0.3251	T	0.2406	0.2271	C
exm1156409	15	43817404	1.292	0.1414	0.9789	1.704	1.809	0.07041	A	0.08647	0.06305	G
exm1156437	15	43818079	1.302	0.1371	0.9949	1.703	1.923	0.05449	A	0.09429	0.06918	G
exm1156850	15	43939642	1.103	0.08867	0.9273	1.313	1.109	0.2673	T	0.2187	0.2076	C
exm1157141	15	44093927	1.128	0.08844	0.9487	1.342	1.365	0.1722	C	0.226	0.2094	T
exm1157216	15	44120559	1.24	0.1399	0.9423	1.63	1.535	0.1247	T	0.08722	0.06683	G
exm1157694	15	44943757	0.8832	0.07631	0.7605	1.026	-1.628	0.1035	A	0.3964	0.4149	G
exm1157829	15	45047134	0.8945	0.07961	0.7653	1.046	-1.4	0.1614	G	0.3382	0.3685	A
exm1157845	15	45047573	0.8307	0.08569	0.7022	0.9826	-2.165	0.03038	C	0.2611	0.3095	T
exm1158093	15	45392075	0.9522	0.1113	0.7656	1.184	-0.4399	0.66	G	0.1301	0.1353	A
exm1158182	15	45398369	0.9769	0.1506	0.7273	1.312	-0.155	0.8768	T	0.06421	0.06407	C
exm1158184	15	45398438	1.001	0.1163	0.7971	1.257	0.009119	0.9927	C	0.1139	0.1162	T
exm1158610	15	45444133	1.191	0.08168	1.015	1.398	2.142	0.03222	C	0.313	0.2958	T
exm1158632	15	45446156	1.117	0.07565	0.9633	1.296	1.465	0.1428	T	0.5043	0.4643	C
exm1158768	15	45545478	1.007	0.0951	0.8354	1.213	0.06946	0.9446	T	0.2337	0.1983	C
exm1159148	15	45968435	1.258	0.08775	1.059	1.494	2.615	0.008934	C	0.2432	0.2285	T
exm1159243	15	48058071	1.091	0.07533	0.9415	1.265	1.159	0.2464	A	0.4332	0.4271	G
exm1159387	15	48441554	0.981	0.1002	0.8061	1.194	-0.191	0.8485	C	0.1658	0.1794	T
exm1159543	15	48559801	0.9579	0.1497	0.7143	1.285	-0.2872	0.774	T	0.06421	0.07293	C
exm1160128	15	49090175	0.9446	0.0899	0.792	1.127	-0.6335	0.5264	A	0.2217	0.2435	G
exm1160277	15	49293194	1.042	0.1387	0.7942	1.368	0.2986	0.7652	A	0.08904	0.06881	C
exm11606	1	9030964	1.067	0.07982	0.9126	1.248	0.8145	0.4154	T	0.3348	0.3363	C
exm1160674	15	50226313	1.036	0.07584	0.8929	1.202	0.4669	0.6406	T	0.5017	0.4739	G
exm1160717	15	50279662	1.09	0.08932	0.9146	1.298	0.9599	0.3371	C	0.2286	0.2235	T
exm1160760	15	50474766	0.9984	0.08532	0.8447	1.18	-0.01866	0.9851	A	0.3042	0.2878	C
exm1160903	15	50555544	0.9846	0.1557	0.7256	1.336	-0.09983	0.9205	A	0.06079	0.05729	G
exm1161037	15	50782703	1.031	0.07659	0.8869	1.197	0.3929	0.6944	G	0.3579	0.3593	A
exm1161045	15	50785016	0.9043	0.1577	0.6639	1.232	-0.6378	0.5236	G	0.0625	0.05948	A
exm1161148	15	50878630	0.9922	0.171	0.7096	1.387	-0.04606	0.9633	A	0.05217	0.04645	G
exm1161381	15	51217361	1.125	0.0814	0.9595	1.32	1.452	0.1465	C	0.3082	0.2698	T
exm1161562	15	51507968	0.9101	0.1415	0.6896	1.201	-0.6661	0.5054	A	0.06935	0.08746	G
exm1161644	15	51676020	1.022	0.1584	0.7496	1.395	0.1402	0.8885	G	0.05651	0.06169	T
exm1161660	15	51689772	0.9062	0.1147	0.7238	1.135	-0.8589	0.3904	A	0.1233	0.1175	G
exm1161696	15	51696856	1.056	0.1478	0.7902	1.41	0.3666	0.7139	A	0.06849	0.06915	G
exm1161910	15	51791559	1.062	0.07509	0.9171	1.231	0.807	0.4197	A	0.4949	0.4701	G
exm1162011	15	51829812	1.155	0.1263	0.9015	1.479	1.139	0.2547	A	0.1122	0.08237	G
exm1162087	15	51975608	0.9674	0.1137	0.7741	1.209	-0.291	0.7711	A	0.1235	0.1427	G
exm1162598	15	52517714	1.092	0.1601	0.7978	1.494	0.5491	0.5829	T	0.05736	0.05525	C
exm116286	1	160616703	1.051	0.08155	0.8961	1.234	0.6146	0.5388	T	0.3065	0.3018	G
exm1163035	15	52901283	1.114	0.07988	0.9522	1.302	1.347	0.178	C	0.3582	0.3472	T
exm1163042	15	52901433	1.11	0.07742	0.9539	1.292	1.351	0.1768	C	0.4181	0.4002	T
exm1163199	15	53907948	1.03	0.07696	0.8862	1.198	0.3894	0.697	A	0.4349	0.4573	G
exm1163278	15	54003091	1.052	0.08746	0.8864	1.249	0.5817	0.5608	A	0.2939	0.2652	G
exm1163422	15	54307925	0.8661	0.102	0.7091	1.058	-1.409	0.159	T	0.1544	0.1822	C
exm1163637	15	55619796	1.041	0.08047	0.8891	1.219	0.4986	0.618	C	0.3005	0.3199	T
exm1163649	15	55632859	1.012	0.07433	0.8748	1.171	0.1601	0.8728	T	0.4332	0.4369	G
exm1163765	15	55700981	1.057	0.1642	0.7658	1.458	0.3349	0.7377	A	0.06079	0.04475	C
exm1163776	15	55722882	1.075	0.1626	0.7813	1.478	0.4426	0.6581	A	0.06261	0.04564	C
exm1163805	15	55759193	0.9538	0.0921	0.7963	1.143	-0.5133	0.6077	T	0.2376	0.2091	C
exm1164023	15	55972797	1.01	0.1076	0.8179	1.247	0.09181	0.9269	C	0.1377	0.1327	T
exm1164134	15	56152729	0.9649	0.07849	0.8273	1.125	-0.4549	0.6492	T	0.3276	0.358	C
exm1164137	15	56152872	0.9723	0.07792	0.8346	1.133	-0.3606	0.7184	C	0.3313	0.3591	T
exm1164163	15	56207811	0.9533	0.1135	0.7631	1.191	-0.4214	0.6734	G	0.1231	0.1277	T
exm1164219	15	56208933	1.182	0.1457	0.8883	1.572	1.147	0.2513	C	0.07449	0.06178	T
exm1164718	15	57524982	1.102	0.08197	0.9388	1.295	1.189	0.2343	A	0.3199	0.3375	G
exm1164837	15	57731573	0.9294	0.1186	0.7366	1.173	-0.6175	0.5369	T	0.1175	0.1141	C
exm1164850	15	57731728	1.049	0.1285	0.8155	1.349	0.3726	0.7094	A	0.0976	0.09273	G
exm1164955	15	57835903	0.8269	0.08012	0.7067	0.9675	-2.373	0.01765	G	0.3091	0.359	T
exm1165045	15	57925836	1.071	0.1451	0.8059	1.423	0.4722	0.6368	T	0.0762	0.06983	C
exm116509	1	160793560	0.9224	0.0892	0.7744	1.099	-0.9058	0.365	A	0.2346	0.2214	G
exm1165164	15	58256127	1.1	0.08372	0.9335	1.296	1.138	0.2553	T	0.3193	0.2803	C
exm1165272	15	58476281	1.176	0.1334	0.9058	1.528	1.218	0.2232	A	0.09075	0.07898	G
exm1165298	15	58833993	1.091	0.1363	0.8351	1.425	0.6384	0.5232	A	0.07962	0.07661	G
exm1165332	15	58838010	1.023	0.07741	0.879	1.191	0.2934	0.7692	A	0.4272	0.3946	G
exm1165989	15	59499179	1.058	0.07449	0.9142	1.224	0.7554	0.45	A	0.4786	0.4925	G
exm1165991	15	59499228	0.9363	0.07365	0.8104	1.082	-0.8943	0.3712	C	0.474	0.4642	T
exm1166362	15	59981515	1.021	0.07666	0.8782	1.186	0.2661	0.7902	G	0.4022	0.3877	A
exm1166805	15	62202482	1.056	0.08754	0.8894	1.253	0.6207	0.5348	C	0.2672	0.2315	T
exm1167048	15	62254989	0.8601	0.09823	0.7095	1.043	-1.534	0.1251	C	0.1727	0.2088	T
exm1167070	15	62259637	1.099	0.07541	0.9482	1.274	1.255	0.2095	C	0.4887	0.4843	T
exm1167189	15	62316035	0.826	0.09964	0.6794	1.004	-1.919	0.055	T	0.1678	0.2103	C
exm1167659	15	63111739	1.019	0.111	0.8198	1.267	0.1696	0.8653	C	0.1353	0.1239	T
exm1167765	15	63414083	0.9953	0.1257	0.7779	1.273	-0.03783	0.9698	A	0.1197	0.09865	C
exm1167806	15	63433766	1.042	0.07532	0.8992	1.208	0.5491	0.5829	G	0.4467	0.4544	A
exm1167899	15	63597857	1.002	0.1047	0.8163	1.231	0.02157	0.9828	G	0.1497	0.1559	T
exm1168360	15	63970456	0.9911	0.07875	0.8493	1.156	-0.1137	0.9094	C	0.3801	0.3569	T
exm11686	1	9074861	0.9936	0.1003	0.8163	1.209	-0.06453	0.9486	T	0.1661	0.1672	C
exm1169547	15	65235776	1.152	0.08638	0.9728	1.365	1.64	0.101	G	0.2594	0.2298	A
exm1169809	15	65385511	1.161	0.1336	0.8932	1.508	1.115	0.2651	T	0.08808	0.08715	C
exm1169947	15	65489128	1.201	0.1318	0.9276	1.555	1.39	0.1646	C	0.09589	0.07695	T
exm1170066	15	65494212	0.8797	0.07657	0.7571	1.022	-1.674	0.09411	A	0.4022	0.4285	G
exm1170209	15	65621441	1.041	0.07479	0.8989	1.205	0.5345	0.593	A	0.4834	0.4697	C
exm1170363	15	65676726	0.9707	0.08128	0.8278	1.138	-0.3653	0.7149	T	0.3053	0.3269	C
exm1170479	15	65689267	0.965	0.0774	0.8291	1.123	-0.4609	0.6449	C	0.3776	0.4014	T
exm117094	1	161049662	0.7998	0.1486	0.5977	1.07	-1.504	0.1326	G	0.0651	0.07953	A
exm1171173	15	66411441	1.091	0.08259	0.9282	1.283	1.058	0.2901	T	0.2791	0.2622	C
exm117119	1	161068836	1.172	0.08108	1	1.374	1.961	0.0499	C	0.3356	0.2847	A
exm1171268	15	66618342	1.022	0.07747	0.878	1.19	0.2812	0.7786	G	0.3373	0.3403	A
exm1171342	15	66629403	1.015	0.1047	0.8265	1.246	0.1403	0.8884	A	0.1438	0.1418	C
exm1171602	15	66821250	1.148	0.122	0.904	1.458	1.133	0.2573	G	0.1199	0.08758	A
exm1171681	15	66850362	0.9963	0.1083	0.8057	1.232	-0.03401	0.9729	T	0.1349	0.1485	C
exm1171910	15	67528374	1.066	0.07518	0.9199	1.235	0.8494	0.3956	G	0.4461	0.444	T
exm1172529	15	68605169	0.971	0.09621	0.8042	1.173	-0.3054	0.7601	G	0.2118	0.1954	A
exm1172552	15	68609647	1.138	0.09881	0.9373	1.381	1.305	0.1919	T	0.1789	0.1788	G
exm1172611	15	68624396	1.144	0.1711	0.818	1.6	0.786	0.4319	A	0.05736	0.04102	C
exm1172626	15	68628049	1.29	0.1499	0.9612	1.73	1.696	0.08989	G	0.07363	0.06174	T
exm1172820	15	69238272	1.576	0.155	1.163	2.136	2.936	0.003319	T	0.06935	0.04915	G
exm1172826	15	69238445	1.198	0.07617	1.032	1.391	2.372	0.01768	A	0.4075	0.3542	G
exm1172903	15	69328226	1.099	0.09375	0.9149	1.321	1.011	0.312	T	0.2286	0.18	C
exm1172940	15	69339787	1.094	0.1213	0.8624	1.388	0.7399	0.4593	A	0.1002	0.1087	G
exm1173038	15	69561518	1.07	0.09806	0.8829	1.297	0.6896	0.4904	G	0.1755	0.1681	A
exm1173050	15	69652451	1.069	0.1018	0.8759	1.305	0.6585	0.5102	A	0.1678	0.1752	G
exm117377	1	161139738	0.7315	0.1597	0.5349	1	-1.958	0.05023	A	0.05394	0.06939	G
exm1173834	15	72030194	1.083	0.1184	0.8584	1.366	0.6708	0.5023	T	0.1062	0.1173	C
exm1173881	15	72040835	0.7823	0.1759	0.5542	1.104	-1.396	0.1626	A	0.04618	0.06173	G
exm1174174	15	72191110	1.025	0.1254	0.8013	1.31	0.1939	0.8462	C	0.09932	0.1088	T
exm1174876	15	73027478	1.043	0.07564	0.8994	1.21	0.5585	0.5765	C	0.4726	0.4463	T
exm117490	1	161163037	1.071	0.09231	0.8938	1.284	0.744	0.4569	T	0.2031	0.1869	C
exm1174933	15	73048787	1.244	0.1365	0.9516	1.625	1.596	0.1104	T	0.08448	0.08051	C
exm1174938	15	73052840	0.9118	0.102	0.7466	1.114	-0.9051	0.3654	C	0.1527	0.1655	T
exm1175449	15	74002006	0.9847	0.1341	0.7571	1.281	-0.1149	0.9085	A	0.08062	0.08435	G
exm1175845	15	74328116	1.061	0.07682	0.9126	1.233	0.7689	0.442	A	0.4793	0.4645	G
exm117587	1	161172233	0.7099	0.1547	0.5243	0.9614	-2.215	0.02679	A	0.0566	0.07536	C
exm1175871	15	74336633	1.024	0.08492	0.8674	1.21	0.2843	0.7762	C	0.2791	0.2588	T
exm1176209	15	74473739	1.01	0.0822	0.86	1.187	0.1245	0.9009	T	0.3342	0.3547	C
exm1176330	15	74560776	1.019	0.1002	0.8374	1.24	0.1897	0.8495	T	0.1575	0.1651	G
exm1176373	15	74622678	0.8744	0.08673	0.7377	1.036	-1.548	0.1217	A	0.2817	0.2692	G
exm1176820	15	74948095	0.7534	0.1574	0.5535	1.026	-1.799	0.07202	T	0.05565	0.06949	C
exm1177107	15	75108636	0.9329	0.09811	0.7697	1.131	-0.7081	0.4789	A	0.1836	0.2073	G
exm1177182	15	75117912	0.8843	0.1209	0.6978	1.121	-1.018	0.3088	T	0.1062	0.1096	G
exm1177217	15	75130093	1.009	0.07609	0.8689	1.171	0.1124	0.9105	C	0.4634	0.4565	T
exm1177316	15	75146366	0.9415	0.1085	0.7612	1.165	-0.5556	0.5785	T	0.131	0.1558	G
exm1177901	15	75648650	0.9262	0.0944	0.7697	1.114	-0.8123	0.4166	T	0.2022	0.2305	C
exm1178509	15	75970070	0.9493	0.08381	0.8055	1.119	-0.6206	0.5349	T	0.2821	0.2775	C
exm1178834	15	76017452	0.8767	0.09282	0.7308	1.052	-1.418	0.1561	T	0.1969	0.2092	C
exm1179076	15	76496232	0.9355	0.07507	0.8075	1.084	-0.8879	0.3746	A	0.3776	0.3957	G
exm1179229	15	76726465	0.9231	0.07468	0.7974	1.069	-1.071	0.2841	T	0.3892	0.4046	G
exm1179319	15	77176158	0.9089	0.07468	0.7852	1.052	-1.279	0.2009	C	0.3866	0.4132	T
exm117933	1	161479745	1.014	0.07444	0.8766	1.174	0.1912	0.8484	A	0.4766	0.4778	G
exm1179550	15	77450964	0.9002	0.1017	0.7376	1.099	-1.034	0.3011	T	0.1635	0.1583	C
exm1179893	15	78337303	0.8277	0.1258	0.6468	1.059	-1.504	0.1326	T	0.09177	0.1113	C
exm1179927	15	78390414	0.922	0.08317	0.7833	1.085	-0.976	0.3291	C	0.3028	0.298	T
exm1179941	15	78390909	0.8234	0.1003	0.6764	1.002	-1.936	0.05282	T	0.1632	0.1806	C
exm1180102	15	78466127	0.921	0.07816	0.7902	1.073	-1.053	0.2924	C	0.3836	0.3809	T
exm1180599	15	78882925	0.9587	0.1178	0.7611	1.208	-0.3585	0.72	A	0.1293	0.1041	G
exm1181265	15	79217691	1.063	0.09021	0.8904	1.268	0.6726	0.5012	A	0.2123	0.2319	G
exm1181580	15	79606186	0.9158	0.1096	0.7388	1.135	-0.8027	0.4221	A	0.1278	0.1523	G
exm1181757	15	79755604	1.199	0.1288	0.9311	1.543	1.406	0.1598	G	0.1062	0.07834	A
exm1181818	15	80191343	1.111	0.07467	0.9597	1.286	1.41	0.1586	A	0.4921	0.4556	G
exm1181858	15	80263217	1.245	0.1189	0.9859	1.571	1.84	0.06571	T	0.1233	0.09097	C
exm1181864	15	80263345	1.07	0.07742	0.919	1.245	0.8693	0.3847	C	0.3896	0.3753	A
exm1181869	15	80263406	1.099	0.07808	0.9429	1.28	1.207	0.2276	T	0.3673	0.3524	C
exm1182478	15	81440818	1.065	0.1105	0.8579	1.323	0.5728	0.5668	T	0.1216	0.1353	C
exm1182556	15	81578139	0.9074	0.08029	0.7753	1.062	-1.21	0.2262	T	0.3271	0.3758	C
exm1182664	15	81598269	1.215	0.101	0.997	1.481	1.93	0.05359	G	0.1603	0.1403	T
exm1182697	15	81605656	0.8711	0.1655	0.6298	1.205	-0.8339	0.4043	A	0.05223	0.06034	G
exm1182735	15	81624768	0.9504	0.07805	0.8156	1.107	-0.6522	0.5143	C	0.4289	0.4705	T
exm1182755	15	81625385	1.07	0.0759	0.9217	1.241	0.8864	0.3754	T	0.5051	0.4695	C
exm1182814	15	81637167	0.9341	0.09431	0.7764	1.124	-0.7233	0.4695	T	0.1995	0.2305	G
exm1182958	15	82443824	0.8977	0.1229	0.7055	1.142	-0.8776	0.3801	T	0.09589	0.1113	C
exm1182994	15	82444663	1.061	0.1555	0.7823	1.439	0.3805	0.7036	C	0.06164	0.05729	T
exm1183002	15	82456227	1.061	0.1521	0.7874	1.429	0.3882	0.6979	C	0.06507	0.06	T
exm1183089	15	82555242	1.095	0.152	0.8131	1.475	0.5982	0.5497	G	0.07513	0.05772	A
exm1183401	15	83428192	0.8531	0.1051	0.6943	1.048	-1.511	0.1307	T	0.1446	0.1572	C
exm1183586	15	83499766	1.035	0.09354	0.8617	1.243	0.3685	0.7125	A	0.1918	0.1976	G
exm118362	1	161681780	0.9868	0.07774	0.8474	1.149	-0.1703	0.8648	G	0.475	0.5069	A
exm1183726	15	83680287	1.006	0.08428	0.8532	1.187	0.07603	0.9394	A	0.2814	0.2708	G
exm1183802	15	83781631	0.9923	0.1566	0.7299	1.349	-0.04955	0.9605	T	0.05736	0.05801	C
exm1184040	15	84488636	0.944	0.07579	0.8137	1.095	-0.761	0.4467	A	0.4658	0.4691	G
exm1184122	15	84582124	0.8717	0.1104	0.7022	1.082	-1.244	0.2136	G	0.1524	0.1376	T
exm1184159	15	84639350	0.9235	0.1309	0.7146	1.194	-0.6077	0.5434	T	0.09332	0.08373	C
exm1184275	15	84706461	0.9131	0.09918	0.7518	1.109	-0.9167	0.3593	T	0.167	0.1686	C
exm1184321	15	85149771	0.9392	0.1673	0.6766	1.304	-0.3746	0.7079	G	0.05394	0.04678	T
exm1184460	15	85188839	0.899	0.0836	0.7631	1.059	-1.273	0.2029	T	0.25	0.2892	C
exm1184508	15	85200520	0.8487	0.104	0.6922	1.04	-1.578	0.1145	T	0.1635	0.165	G
exm118456	1	161697319	0.9357	0.14	0.7111	1.231	-0.475	0.6348	A	0.07449	0.07424	G
exm1184631	15	85341859	1.016	0.07581	0.8758	1.179	0.2108	0.833	A	0.4658	0.4898	G
exm1184843	15	85400499	0.9403	0.1395	0.7153	1.236	-0.4414	0.6589	T	0.07192	0.08582	C
exm1184957	15	85405995	1.03	0.09148	0.8608	1.232	0.3216	0.7477	C	0.2158	0.2025	T
exm1185057	15	85447431	1.001	0.07813	0.8589	1.167	0.01363	0.9891	G	0.3861	0.3546	A
exm118532	1	161751741	0.9724	0.1041	0.7929	1.193	-0.2684	0.7884	G	0.1587	0.1494	A
exm1185366	15	86122654	0.9176	0.07502	0.7921	1.063	-1.146	0.2517	T	0.4229	0.4586	C
exm1185372	15	86122779	0.9373	0.07479	0.8095	1.085	-0.8655	0.3868	T	0.417	0.4492	C
exm1185392	15	86123019	0.919	0.07501	0.7934	1.065	-1.125	0.2604	C	0.4229	0.4583	T
exm1185404	15	86123170	1.109	0.09811	0.9147	1.344	1.051	0.2933	T	0.1901	0.1578	G
exm1185421	15	86123364	0.6871	0.1717	0.4908	0.9619	-2.186	0.02878	A	0.05394	0.05156	G
exm1185450	15	86123833	0.9289	0.07539	0.8013	1.077	-0.9783	0.3279	T	0.4228	0.4557	C
exm1185460	15	86123988	0.9204	0.075	0.7945	1.066	-1.107	0.2685	G	0.4245	0.4596	A
exm1185487	15	86124555	0.9209	0.07489	0.7952	1.067	-1.1	0.2714	G	0.4238	0.4586	A
exm118551	1	161761312	1.025	0.08011	0.8764	1.2	0.3127	0.7545	C	0.5103	0.4634	T
exm1185518	15	86124946	0.9162	0.07523	0.7906	1.062	-1.163	0.2447	T	0.4253	0.4598	C
exm1185703	15	86278309	1.102	0.1005	0.905	1.342	0.9663	0.3339	A	0.1821	0.1523	G
exm1185755	15	86286787	1.087	0.08896	0.9127	1.293	0.9329	0.3509	T	0.2209	0.2322	C
exm1185777	15	86287867	1.004	0.1291	0.7791	1.293	0.02723	0.9783	A	0.09247	0.09504	G
exm1185933	15	86697675	0.994	0.1141	0.7948	1.243	-0.05266	0.958	T	0.1199	0.1332	C
exm1186011	15	86807843	0.8152	0.0879	0.6862	0.9684	-2.325	0.02008	C	0.2189	0.2587	T
exm1186483	15	89169858	1.026	0.08157	0.8744	1.204	0.3151	0.7527	A	0.292	0.298	G
exm11865	1	9165685	1.024	0.08009	0.8749	1.198	0.2915	0.7707	A	0.3325	0.3432	G
exm1186615	15	89386652	1.032	0.1692	0.7408	1.438	0.1873	0.8514	A	0.05928	0.04718	G
exm1186736	15	89398407	0.852	0.1447	0.6416	1.131	-1.107	0.2684	T	0.07791	0.07153	C
exm1186739	15	89398553	0.9463	0.119	0.7495	1.195	-0.4642	0.6425	A	0.1149	0.1177	C
exm1186742	15	89398605	1.014	0.08713	0.8549	1.203	0.1613	0.8718	T	0.277	0.2413	G
exm1186801	15	89400339	0.9901	0.08792	0.8334	1.176	-0.1127	0.9103	C	0.2742	0.2417	A
exm1186825	15	89401109	1.04	0.07774	0.8934	1.212	0.5104	0.6098	G	0.4692	0.4244	A
exm1186884	15	89402051	1.011	0.07604	0.8707	1.173	0.1386	0.8898	G	0.5094	0.4769	A
exm1186952	15	89417238	1.061	0.0825	0.9023	1.247	0.7141	0.4752	G	0.2877	0.2742	A
exm1187119	15	89450587	0.88	0.07658	0.7573	1.022	-1.67	0.09494	G	0.393	0.4257	T
exm1187282	15	89804043	1.07	0.07713	0.9197	1.244	0.874	0.3821	T	0.3827	0.3714	C
exm1187791	15	90023558	0.8281	0.152	0.6147	1.116	-1.241	0.2148	A	0.06849	0.06619	G
exm1187812	15	90039643	1.065	0.1284	0.828	1.37	0.4906	0.6237	C	0.0938	0.09447	T
exm1187859	15	90126121	0.9574	0.07509	0.8264	1.109	-0.5796	0.5622	T	0.3938	0.3905	C
exm1187864	15	90126164	1.06	0.1461	0.7962	1.412	0.4001	0.6891	A	0.06935	0.07361	G
exm1188025	15	90167658	1.082	0.0976	0.8938	1.31	0.8097	0.4181	A	0.1791	0.189	G
exm1188042	15	90168108	1.011	0.08134	0.8621	1.186	0.1359	0.8919	C	0.2928	0.3225	T
exm1188110	15	90170237	0.9813	0.08266	0.8345	1.154	-0.2288	0.8191	T	0.2757	0.2671	C
exm1188200	15	90174824	0.9617	0.07582	0.8289	1.116	-0.5149	0.6066	T	0.3984	0.3941	C
exm1188217	15	90176073	0.9705	0.0757	0.8366	1.126	-0.3962	0.6919	A	0.4052	0.3997	C
exm1188357	15	90196008	0.9717	0.08568	0.8215	1.149	-0.335	0.7376	T	0.2517	0.2514	C
exm1188744	15	90335788	1.037	0.09072	0.8684	1.239	0.4049	0.6856	T	0.2166	0.1994	C
exm1188770	15	90344352	0.9672	0.07803	0.8301	1.127	-0.4269	0.6695	T	0.4708	0.4345	C
exm1188875	15	90349558	1.01	0.08629	0.8525	1.196	0.1108	0.9118	T	0.2731	0.2373	C
exm118923	1	162367103	0.9867	0.09433	0.8201	1.187	-0.1422	0.8869	T	0.1824	0.1956	G
exm1189341	15	90784250	1.088	0.09188	0.9083	1.302	0.9131	0.3612	T	0.2183	0.2044	C
exm1189399	15	90785060	1.206	0.1292	0.9365	1.554	1.452	0.1465	T	0.09932	0.07424	C
exm1189459	15	90800449	1.102	0.07486	0.9513	1.276	1.292	0.1962	C	0.5068	0.4576	T
exm1189536	15	90814664	0.8794	0.1307	0.6806	1.136	-0.9832	0.3255	T	0.08666	0.09754	C
exm1189565	15	90903311	1.102	0.08496	0.9327	1.301	1.14	0.2542	A	0.2873	0.2414	G
exm1189573	15	90903502	1.027	0.1076	0.8313	1.268	0.2438	0.8074	A	0.1336	0.1258	G
exm1189615	15	90904421	1.084	0.1384	0.8265	1.422	0.5831	0.5598	G	0.07534	0.07371	A
exm1191446	15	93015427	1.144	0.07628	0.985	1.328	1.762	0.07811	G	0.5111	0.4719	A
exm1191767	15	93616975	1.152	0.08157	0.9816	1.351	1.732	0.08327	A	0.3483	0.3174	G
exm1191776	15	94841430	0.9944	0.08133	0.8479	1.166	-0.06866	0.9453	A	0.2894	0.3186	G
exm1191791	15	94841691	0.998	0.08417	0.8462	1.177	-0.02436	0.9806	A	0.2812	0.3079	G
exm1191910	15	94945719	0.9787	0.07674	0.842	1.138	-0.2804	0.7791	G	0.3726	0.4035	T
exm1191990	15	97327393	1.135	0.08906	0.9529	1.351	1.418	0.1562	T	0.238	0.2288	C
exm1192081	15	98513845	0.9059	0.07498	0.7821	1.049	-1.318	0.1876	T	0.4324	0.4458	C
exm1192448	15	99653800	0.9223	0.0752	0.7959	1.069	-1.075	0.2824	C	0.4777	0.4674	T
exm119247	1	162825457	1.107	0.153	0.8198	1.494	0.6615	0.5083	A	0.07106	0.05593	C
exm1192484	15	99670265	1.147	0.08476	0.9712	1.354	1.615	0.1063	T	0.2654	0.2689	C
exm1192485	15	99670278	0.6768	0.1759	0.4795	0.9554	-2.219	0.02648	T	0.04538	0.0536	C
exm1192495	15	99670400	1.041	0.106	0.8454	1.281	0.3758	0.7071	C	0.142	0.1567	A
exm1192502	15	99670518	1.128	0.08228	0.9604	1.326	1.469	0.1419	C	0.3084	0.3078	T
exm1192516	15	99670847	1.279	0.136	0.9794	1.669	1.807	0.07078	T	0.08048	0.07904	C
exm1192525	15	99670989	0.995	0.08362	0.8446	1.172	-0.06022	0.952	T	0.2877	0.2973	C
exm1192557	15	99671492	1.074	0.1052	0.8737	1.32	0.6772	0.4983	G	0.1455	0.1553	A
exm1192590	15	99671760	1.001	0.08322	0.85	1.178	0.006788	0.9946	T	0.292	0.3	C
exm1192593	15	99671795	1.08	0.0984	0.891	1.31	0.7867	0.4315	T	0.1819	0.1832	C
exm1192644	15	99672722	0.9086	0.07693	0.7814	1.056	-1.246	0.2128	G	0.3973	0.3887	A
exm11927	1	9305445	0.7694	0.1609	0.5613	1.055	-1.629	0.1033	C	0.06421	0.0614	A
exm1192935	15	100269737	0.8831	0.1047	0.7193	1.084	-1.188	0.2347	A	0.1534	0.176	G
exm1193285	15	100514614	1.042	0.0758	0.8979	1.209	0.5398	0.5893	T	0.4837	0.4942	C
exm1193451	15	100692845	1.031	0.1499	0.7689	1.383	0.206	0.8368	G	0.07449	0.05932	A
exm1193520	15	100821576	1.063	0.07944	0.9095	1.242	0.7665	0.4434	G	0.3596	0.3153	A
exm119362	1	163313539	1.083	0.09254	0.9033	1.298	0.8604	0.3896	T	0.2038	0.1893	C
exm1193622	15	101109677	1.191	0.1048	0.9696	1.462	1.666	0.09577	A	0.1807	0.1285	C
exm1193643	15	101110096	1.238	0.1125	0.9926	1.543	1.894	0.0582	C	0.1218	0.1088	T
exm1193711	15	101120963	1.218	0.105	0.9916	1.497	1.88	0.06009	C	0.1789	0.1247	T
exm1194142	15	101606889	0.9248	0.07852	0.7929	1.079	-0.996	0.3193	A	0.3219	0.3357	G
exm1194215	15	101718927	1.028	0.1451	0.7736	1.366	0.191	0.8485	A	0.07449	0.06678	G
exm1194216	15	101718950	1.052	0.1435	0.7944	1.394	0.3553	0.7223	C	0.07192	0.07661	T
exm1194428	15	101910550	1.183	0.08135	1.008	1.387	2.064	0.03906	G	0.3724	0.3017	A
exm1194444	15	101922323	1.026	0.09268	0.8556	1.23	0.2778	0.7812	G	0.2098	0.191	A
exm1194456	15	101924546	1.041	0.09288	0.8674	1.248	0.4281	0.6686	T	0.1926	0.2064	C
exm1194697	15	102264476	0.9939	0.09318	0.828	1.193	-0.06602	0.9474	A	0.2199	0.2279	C
exm1194810	15	102388991	0.9595	0.09374	0.7984	1.153	-0.4415	0.6589	T	0.1772	0.1891	C
exm1195568	16	319511	0.9984	0.07794	0.8569	1.163	-0.02074	0.9834	G	0.3527	0.3724	A
exm1195590	16	320759	0.9668	0.08067	0.8254	1.132	-0.418	0.676	T	0.3151	0.3416	C
exm1195813	16	334890	0.8395	0.1714	0.6	1.175	-1.02	0.3076	A	0.05146	0.0499	G
exm1195887	16	336396	0.9267	0.1407	0.7034	1.221	-0.5408	0.5886	A	0.07877	0.07729	G
exm1196224	16	420140	1.049	0.1727	0.748	1.472	0.2789	0.7803	A	0.05575	0.04564	G
exm1196344	16	426432	1.112	0.07934	0.9517	1.299	1.336	0.1815	C	0.386	0.3595	T
exm1197060	16	624114	1.04	0.07737	0.8933	1.21	0.5009	0.6164	A	0.4178	0.3821	G
exm1197183	16	632283	0.8224	0.1821	0.5756	1.175	-1.074	0.2828	A	0.04625	0.04628	G
exm1197199	16	633125	1.047	0.07814	0.8983	1.22	0.5868	0.5573	T	0.4174	0.378	C
exm1197215	16	633354	1.06	0.07897	0.9078	1.237	0.7346	0.4626	G	0.4229	0.384	A
exm1197543	16	701656	0.9806	0.07828	0.8412	1.143	-0.2496	0.8029	C	0.4604	0.4265	T
exm1197626	16	705360	0.9289	0.09605	0.7695	1.121	-0.7675	0.4428	T	0.2367	0.199	C
exm1197715	16	708275	0.9697	0.07863	0.8312	1.131	-0.3918	0.6952	C	0.4593	0.4281	A
exm1197740	16	709001	0.9298	0.09676	0.7692	1.124	-0.7521	0.452	C	0.2404	0.2021	A
exm1197872	16	716273	1.085	0.08844	0.912	1.29	0.9185	0.3584	C	0.232	0.2301	T
exm1197928	16	719592	1.04	0.091	0.8704	1.244	0.4352	0.6634	A	0.2174	0.2238	G
exm1198574	16	774692	1.008	0.09792	0.832	1.221	0.08206	0.9346	A	0.2261	0.1861	G
exm1199046	16	820584	1.059	0.1099	0.8538	1.314	0.5217	0.6019	G	0.1278	0.1309	T
exm1199055	16	820888	0.9339	0.08351	0.7929	1.1	-0.8191	0.4127	C	0.3011	0.3226	T
exm1199126	16	825003	0.9428	0.08843	0.7928	1.121	-0.6655	0.5057	T	0.2153	0.2413	G
exm1199144	16	825255	1.175	0.1198	0.929	1.486	1.345	0.1787	A	0.1142	0.1021	G
exm1199401	16	839269	1.024	0.1207	0.808	1.297	0.1936	0.8465	A	0.1024	0.1105	G
exm1199457	16	840378	0.974	0.07454	0.8416	1.127	-0.3531	0.724	G	0.4389	0.4622	A
exm1199472	16	840599	1.016	0.1394	0.7731	1.335	0.1143	0.909	T	0.07388	0.0814	C
exm1199601	16	845754	1.049	0.1135	0.8395	1.31	0.4191	0.6751	T	0.1279	0.1328	C
exm1199666	16	847743	0.8399	0.1078	0.6799	1.038	-1.618	0.1057	T	0.1289	0.1466	C
exm119979	1	166905927	0.9832	0.137	0.7516	1.286	-0.1239	0.9014	T	0.08476	0.07123	C
exm1200104	16	1129866	0.9277	0.1519	0.6888	1.249	-0.4944	0.6211	T	0.06457	0.0727	C
exm1200106	16	1129872	1.008	0.07521	0.87	1.168	0.1087	0.9134	C	0.4282	0.4301	T
exm120016	1	166958710	0.964	0.1126	0.7732	1.202	-0.3256	0.7447	G	0.1327	0.1295	T
exm1200325	16	1252441	1.245	0.1079	1.008	1.539	2.033	0.0421	C	0.1501	0.125	T
exm1200678	16	1270162	1.069	0.08706	0.9017	1.268	0.7718	0.4402	G	0.2556	0.2284	A
exm1200741	16	1271890	0.9888	0.08376	0.8391	1.165	-0.1345	0.893	G	0.2928	0.2714	T
exm1200759	16	1272038	1.077	0.1044	0.878	1.322	0.7133	0.4756	G	0.1567	0.1373	A
exm1202124	16	1536380	0.8825	0.1285	0.6861	1.135	-0.973	0.3305	T	0.09605	0.0921	G
exm1202137	16	1536499	0.9026	0.1311	0.698	1.167	-0.7816	0.4345	T	0.09247	0.08554	G
exm1202140	16	1536535	0.9972	0.09579	0.8265	1.203	-0.02909	0.9768	T	0.1947	0.18	C
exm1202190	16	1537839	1.191	0.1125	0.9556	1.485	1.557	0.1195	A	0.1441	0.1189	G
exm1202199	16	1538363	1.003	0.09542	0.8322	1.21	0.03526	0.9719	A	0.1998	0.1846	C
exm1202210	16	1538464	1.149	0.1105	0.9253	1.427	1.257	0.2088	T	0.1421	0.1186	C
exm1202218	16	1544302	1.22	0.1139	0.976	1.525	1.747	0.08063	G	0.1353	0.1056	A
exm120240	1	167095765	0.9303	0.09389	0.7739	1.118	-0.7698	0.4414	A	0.1912	0.2014	G
exm120245	1	167095881	0.9167	0.09362	0.763	1.101	-0.9289	0.3529	A	0.1926	0.2042	G
exm1202693	16	1616201	0.9816	0.07794	0.8426	1.144	-0.2379	0.812	T	0.369	0.4166	C
exm120311	1	167096931	0.8788	0.1505	0.6544	1.18	-0.8583	0.3907	C	0.06678	0.07017	A
exm1203111	16	1814440	1.048	0.07991	0.8957	1.225	0.581	0.5612	G	0.3279	0.3246	A
exm120351	1	167097739	0.9825	0.08781	0.8271	1.167	-0.2012	0.8405	A	0.2504	0.2386	C
exm1203783	16	1877558	0.93	0.1023	0.761	1.137	-0.7087	0.4785	A	0.1524	0.1632	G
exm1203838	16	1894961	0.9314	0.101	0.7642	1.135	-0.704	0.4814	G	0.1629	0.1719	A
exm1203851	16	1912021	1.215	0.1444	0.9153	1.612	1.347	0.1779	G	0.08219	0.06068	T
exm1203855	16	1918125	0.9405	0.1006	0.7722	1.146	-0.6094	0.5422	T	0.1601	0.169	G
exm1204497	16	2030127	0.9895	0.0905	0.8287	1.182	-0.1168	0.907	A	0.2165	0.2407	G
exm1204530	16	2035868	0.9738	0.1292	0.756	1.254	-0.2052	0.8374	T	0.101	0.08542	C
exm12046	1	9324213	0.8362	0.106	0.6793	1.029	-1.688	0.09146	T	0.1418	0.1626	C
exm1204647	16	2049640	0.9747	0.07627	0.8394	1.132	-0.3355	0.7372	G	0.4381	0.4379	A
exm1204687	16	2050192	0.9622	0.08712	0.8111	1.141	-0.4426	0.658	T	0.2314	0.2632	G
exm1205480	16	2140680	0.8952	0.1281	0.6964	1.151	-0.8641	0.3875	C	0.09862	0.09386	T
exm120676	1	167780071	1.13	0.1092	0.9122	1.399	1.118	0.2637	T	0.1404	0.1449	C
exm1206851	16	2260612	0.9593	0.07963	0.8207	1.121	-0.5215	0.602	T	0.3392	0.3451	C
exm120792	1	167825485	0.9935	0.08444	0.842	1.172	-0.07676	0.9388	T	0.3084	0.2712	C
exm1208527	16	2812939	0.9849	0.08848	0.8281	1.171	-0.1715	0.8638	C	0.2414	0.2258	A
exm1208984	16	2821525	1.035	0.1297	0.8027	1.335	0.2652	0.7909	A	0.09503	0.09017	G
exm1208986	16	2821573	0.9521	0.07556	0.821	1.104	-0.6501	0.5156	C	0.4485	0.4669	T
exm1209061	16	2848610	1.297	0.1063	1.053	1.597	2.447	0.0144	A	0.1601	0.1486	G
exm1209062	16	2848986	1.224	0.1058	0.9949	1.506	1.912	0.05593	T	0.1705	0.1647	G
exm1209080	16	2854494	1.301	0.1052	1.059	1.599	2.504	0.01228	C	0.1635	0.1513	T
exm1209140	16	2871452	1.331	0.1064	1.08	1.64	2.687	0.007207	A	0.1584	0.1421	G
exm120972	1	168013850	0.7974	0.1271	0.6216	1.023	-1.78	0.07501	C	0.09932	0.09356	T
exm1209828	16	3073240	0.9289	0.09361	0.7732	1.116	-0.7884	0.4305	T	0.2003	0.203	G
exm1210665	16	3293888	0.9198	0.09181	0.7683	1.101	-0.9106	0.3625	T	0.2161	0.2069	C
exm1210968	16	3367229	1.001	0.0769	0.8609	1.164	0.01188	0.9905	C	0.357	0.3687	T
exm1210993	16	3406112	1.071	0.08409	0.908	1.262	0.8117	0.417	T	0.286	0.2999	C
exm1211110	16	3434699	0.9871	0.1431	0.7456	1.307	-0.09062	0.9278	G	0.08048	0.07085	A
exm1211451	16	3586230	0.9775	0.08141	0.8333	1.147	-0.2796	0.7798	T	0.2868	0.3014	C
exm1211481	16	3594296	1.069	0.1438	0.8068	1.418	0.4668	0.6407	T	0.07277	0.07128	C
exm1211511	16	3602242	0.9703	0.0908	0.8121	1.159	-0.3322	0.7397	T	0.2149	0.2403	C
exm1211790	16	3639771	1.029	0.08907	0.8643	1.226	0.323	0.7467	T	0.2306	0.2461	G
exm1211793	16	3639827	0.9983	0.1343	0.7672	1.299	-0.01291	0.9897	A	0.08219	0.09035	G
exm1211818	16	3640274	1.037	0.1171	0.8245	1.305	0.3122	0.7549	A	0.1139	0.1136	G
exm1211844	16	3640784	1.141	0.1382	0.8699	1.495	0.9517	0.3413	A	0.0819	0.07629	G
exm1211975	16	3650987	1.137	0.1361	0.8705	1.484	0.9412	0.3466	C	0.08476	0.07898	T
exm1212010	16	3656625	1.093	0.1364	0.8367	1.428	0.6524	0.5142	A	0.0839	0.07972	G
exm1212135	16	3707747	0.9917	0.07875	0.8499	1.157	-0.1059	0.9157	A	0.3448	0.3573	G
exm1212306	16	3726075	1.084	0.1402	0.8234	1.427	0.5744	0.5657	A	0.0789	0.074	G
exm1212731	16	4016377	0.9741	0.1126	0.7811	1.215	-0.2334	0.8154	C	0.125	0.1394	T
exm1212815	16	4033436	0.9582	0.08964	0.8038	1.142	-0.4768	0.6335	C	0.2096	0.2007	T
exm1213120	16	4390358	0.8069	0.1593	0.5905	1.103	-1.347	0.178	T	0.05403	0.06585	G
exm1213379	16	4432029	1.029	0.08501	0.8708	1.215	0.3327	0.7393	A	0.2651	0.265	C
exm1213448	16	4445327	0.9391	0.07531	0.8103	1.089	-0.8337	0.4045	C	0.3964	0.4217	T
exm121365	1	168698298	0.9407	0.1114	0.7561	1.17	-0.5482	0.5836	T	0.1267	0.146	C
exm1213775	16	4606635	0.8932	0.1649	0.6465	1.234	-0.6849	0.4934	A	0.05232	0.06212	G
exm1214168	16	4751045	0.9616	0.07363	0.8324	1.111	-0.5319	0.5948	T	0.4897	0.4949	C
exm1214221	16	4764117	1.223	0.1263	0.9548	1.566	1.594	0.111	C	0.09332	0.08915	A
exm1214325	16	4794873	1.035	0.07401	0.8952	1.197	0.4642	0.6425	C	0.4545	0.4566	T
exm1214335	16	4796393	1.06	0.07411	0.9163	1.225	0.7806	0.435	A	0.4503	0.4491	G
exm1214366	16	4797457	1.029	0.0736	0.8907	1.189	0.3874	0.6985	C	0.4889	0.4939	T
exm1214683	16	4864570	1.108	0.103	0.9056	1.356	0.9968	0.3189	T	0.16	0.1347	C
exm121496	1	169345868	1.284	0.0993	1.057	1.56	2.516	0.01186	G	0.1738	0.1576	A
exm1215148	16	4935636	1.039	0.08223	0.8839	1.22	0.4596	0.6458	A	0.3031	0.3097	G
exm1215217	16	4940210	1.006	0.1499	0.7498	1.349	0.03836	0.9694	G	0.06336	0.07119	A
exm1215265	16	4942099	1.03	0.07539	0.8887	1.194	0.3953	0.6926	T	0.4923	0.4905	C
exm1215342	16	4945687	1.12	0.146	0.8412	1.491	0.7752	0.4382	T	0.07045	0.06823	G
exm1215572	16	5075633	1.066	0.0837	0.9044	1.256	0.7593	0.4477	A	0.2887	0.2708	G
exm1215707	16	5097947	1.044	0.07529	0.9011	1.21	0.5769	0.564	G	0.4931	0.4914	A
exm121603	1	169391154	0.9474	0.09216	0.7909	1.135	-0.5859	0.558	A	0.2003	0.1936	G
exm1216162	16	8729124	0.8788	0.1124	0.705	1.095	-1.149	0.2505	A	0.1293	0.1256	G
exm1216236	16	8839954	0.9747	0.08439	0.8261	1.15	-0.3033	0.7617	A	0.2808	0.279	G
exm121681	1	169483561	0.877	0.1332	0.6754	1.139	-0.985	0.3246	C	0.0839	0.09715	T
exm1217028	16	10769958	1.004	0.0911	0.8397	1.2	0.04227	0.9663	T	0.262	0.2105	C
exm1217060	16	10783113	0.8797	0.1385	0.6705	1.154	-0.9255	0.3547	G	0.07192	0.09051	A
exm121743	1	169498975	1.061	0.07529	0.9155	1.23	0.7869	0.4313	T	0.4828	0.45	C
exm1217663	16	11362729	1.027	0.09613	0.8505	1.24	0.2752	0.7832	A	0.2333	0.1922	G
exm1217801	16	11647492	1.051	0.1116	0.8448	1.308	0.449	0.6535	C	0.1284	0.121	T
exm1217827	16	11769948	0.9188	0.1062	0.7462	1.131	-0.7969	0.4255	T	0.1587	0.1354	C
exm121797	1	169510118	1.035	0.08763	0.8714	1.229	0.3892	0.6971	A	0.2439	0.2491	G
exm121798	1	169510139	1.141	0.1041	0.9306	1.4	1.27	0.2042	A	0.1498	0.1515	G
exm121818	1	169510475	0.766	0.1131	0.6137	0.9562	-2.356	0.01849	T	0.1211	0.1423	G
exm1218500	16	12758966	0.9171	0.08073	0.7829	1.074	-1.072	0.2839	T	0.3259	0.3751	C
exm1218572	16	13002359	0.9417	0.1543	0.696	1.274	-0.3894	0.6969	T	0.06935	0.05593	C
exm121879	1	169511555	1.119	0.07625	0.9639	1.3	1.478	0.1395	C	0.4686	0.4539	T
exm121894	1	169511734	0.9956	0.07466	0.8601	1.152	-0.05891	0.953	C	0.4366	0.4532	T
exm121896	1	169511755	0.9984	0.07466	0.8625	1.156	-0.02126	0.983	C	0.4366	0.4525	T
exm1218981	16	14742400	1.027	0.07516	0.8864	1.19	0.356	0.7218	G	0.4135	0.419	T
exm121903	1	169511878	0.8658	0.1348	0.6647	1.128	-1.069	0.2851	G	0.08176	0.09611	T
exm1219341	16	15131962	1.065	0.07511	0.9196	1.234	0.8434	0.399	A	0.4195	0.369	G
exm1219342	16	15131974	1.064	0.07512	0.9182	1.233	0.8244	0.4097	G	0.4195	0.3694	T
exm121943	1	169513583	0.8737	0.1325	0.6738	1.133	-1.019	0.3081	T	0.08562	0.09898	G
exm121964	1	169519112	1.192	0.1096	0.9615	1.477	1.601	0.1093	T	0.1344	0.1349	C
exm121977	1	169521853	0.8753	0.1353	0.6714	1.141	-0.9843	0.325	G	0.08148	0.0947	A
exm1220028	16	15820863	1.016	0.08564	0.8592	1.202	0.1883	0.8507	T	0.2551	0.2476	C
exm1220221	16	15961356	0.9447	0.129	0.7337	1.216	-0.4409	0.6593	T	0.08707	0.0998	C
exm1220371	16	16177275	0.9806	0.1297	0.7605	1.265	-0.1506	0.8803	A	0.08647	0.09424	G
exm1220571	16	16251599	1.009	0.07872	0.8645	1.177	0.11	0.9124	T	0.3345	0.347	C
exm122058	1	169563951	0.6763	0.1486	0.5054	0.9051	-2.631	0.008513	G	0.05908	0.08712	T
exm1220703	16	16278863	0.9979	0.07576	0.8602	1.158	-0.02717	0.9783	T	0.4756	0.4858	G
exm1220710	16	16281007	1.013	0.07434	0.8755	1.172	0.171	0.8642	G	0.4863	0.4939	A
exm122075	1	169565346	1.099	0.1353	0.8431	1.433	0.6986	0.4848	A	0.09589	0.0739	C
exm122086	1	169566313	0.9056	0.09759	0.748	1.097	-1.016	0.3098	C	0.1892	0.1841	T
exm122142	1	169580885	1.383	0.1423	1.046	1.828	2.278	0.02271	T	0.09332	0.05966	C
exm1221502	16	19041595	0.9685	0.07744	0.8321	1.127	-0.4139	0.679	G	0.3536	0.367	A
exm1221601	16	19085298	0.9378	0.07713	0.8062	1.091	-0.8324	0.4052	C	0.3502	0.3693	T
exm1221853	16	19475099	1.086	0.1585	0.7959	1.481	0.5189	0.6038	A	0.05908	0.0539	C
exm1221998	16	19547503	0.9196	0.0817	0.7835	1.079	-1.026	0.3049	T	0.3057	0.3419	C
exm1222016	16	19548116	0.9327	0.09446	0.7751	1.122	-0.7376	0.4607	A	0.1832	0.201	G
exm122215	1	169673838	0.9865	0.07762	0.8473	1.149	-0.1745	0.8615	A	0.372	0.3859	G
exm122222	1	169676486	0.9854	0.1216	0.7765	1.251	-0.1209	0.9038	G	0.1132	0.09757	A
exm1222362	16	19726275	1.197	0.1671	0.8631	1.661	1.078	0.2808	T	0.06346	0.0428	C
exm1222409	16	19800213	0.9775	0.1286	0.7598	1.258	-0.1769	0.8596	C	0.09846	0.08989	T
exm122267	1	169696946	0.9392	0.07962	0.8035	1.098	-0.7879	0.4308	A	0.3271	0.3563	G
exm1222724	16	20370810	1.101	0.08109	0.939	1.29	1.184	0.2366	T	0.3125	0.2731	C
exm1222725	16	20370816	1.101	0.08106	0.9396	1.291	1.192	0.2333	T	0.313	0.2739	C
exm1222839	16	20410547	0.8723	0.07626	0.7512	1.013	-1.792	0.0732	T	0.4264	0.4807	C
exm1222890	16	20432605	0.7066	0.1729	0.5035	0.9916	-2.009	0.04456	G	0.04538	0.06076	A
exm1222920	16	20441020	1.155	0.1066	0.9377	1.424	1.356	0.1751	A	0.143	0.1386	G
exm1223003	16	20471450	1.213	0.1568	0.8922	1.649	1.232	0.2178	A	0.07266	0.05344	G
exm1223196	16	20563528	0.8906	0.1261	0.6956	1.14	-0.9192	0.358	C	0.09708	0.1066	T
exm1223244	16	20635418	1.211	0.09815	0.9995	1.468	1.955	0.05063	T	0.189	0.1684	C
exm1223367	16	20748331	0.8874	0.1487	0.663	1.188	-0.8033	0.4218	A	0.07033	0.06861	C
exm1223487	16	20802172	0.9464	0.1308	0.7323	1.223	-0.4213	0.6735	T	0.08505	0.08896	C
exm1223533	16	20810067	1.066	0.07601	0.9188	1.238	0.8464	0.3973	C	0.3887	0.3548	T
exm1223776	16	20959918	0.8493	0.1374	0.6488	1.112	-1.189	0.2344	A	0.07277	0.08933	G
exm1223797	16	20966273	0.8737	0.1284	0.6793	1.124	-1.052	0.293	A	0.08491	0.1014	G
exm1223806	16	20966362	0.867	0.1284	0.6741	1.115	-1.112	0.2661	C	0.08476	0.1017	T
exm1223922	16	20976360	0.8398	0.1354	0.6441	1.095	-1.289	0.1973	G	0.07368	0.09151	T
exm1223945	16	20981162	0.7953	0.1215	0.6267	1.009	-1.885	0.05945	C	0.09691	0.1183	T
exm122404	1	169762807	1.022	0.08838	0.8595	1.215	0.2476	0.8044	G	0.2238	0.2249	T
exm1224156	16	21049155	1.305	0.1367	0.9985	1.706	1.949	0.05131	C	0.08419	0.07627	A
exm1224366	16	21139071	0.8658	0.1598	0.633	1.184	-0.9016	0.3672	A	0.05308	0.06716	G
exm1224402	16	21151913	1.051	0.0863	0.8877	1.245	0.5803	0.5617	T	0.256	0.2597	G
exm1224455	16	21185384	0.981	0.1425	0.742	1.297	-0.1348	0.8928	A	0.08647	0.0661	G
exm1224465	16	21190853	1.063	0.1385	0.8106	1.395	0.4433	0.6575	A	0.09332	0.06814	C
exm1224585	16	21222672	1.073	0.07631	0.9242	1.246	0.9271	0.3539	C	0.4872	0.4434	A
exm1225142	16	22128153	0.9124	0.1016	0.7477	1.113	-0.9022	0.367	G	0.1475	0.1825	T
exm1225201	16	22144318	0.9888	0.0767	0.8508	1.149	-0.1468	0.8833	T	0.3682	0.3725	C
exm1225232	16	22155629	1.026	0.1147	0.8196	1.285	0.2252	0.8218	G	0.1267	0.1129	A
exm1225254	16	22161136	1.119	0.09786	0.9235	1.355	1.147	0.2515	T	0.1837	0.1803	C
exm1225290	16	22237118	1.044	0.08739	0.8794	1.239	0.4887	0.6251	G	0.25	0.2586	A
exm1225811	16	23080634	0.6567	0.1384	0.5007	0.8614	-3.037	0.002388	A	0.07877	0.0939	C
exm1225868	16	23098422	1.071	0.07627	0.9227	1.244	0.9054	0.3653	G	0.4683	0.4674	A
exm122614	1	169823718	1.027	0.08865	0.863	1.222	0.298	0.7657	T	0.2312	0.2241	C
exm1226195	16	23409440	1.102	0.1265	0.8597	1.412	0.7649	0.4444	A	0.09247	0.09186	G
exm1226381	16	23536684	1.112	0.1015	0.9116	1.357	1.048	0.2947	T	0.1712	0.1547	C
exm1226589	16	23646191	1.098	0.1346	0.8433	1.429	0.694	0.4877	C	0.09161	0.07593	T
exm1227459	16	24801638	0.7001	0.1596	0.5121	0.9572	-2.234	0.02546	G	0.05155	0.06987	A
exm1227467	16	24801737	0.9978	0.1034	0.8148	1.222	-0.02131	0.983	A	0.1556	0.1467	G
exm1227492	16	24802325	0.9941	0.1015	0.8148	1.213	-0.05788	0.9538	T	0.163	0.1542	C
exm1227666	16	24888646	0.9828	0.09804	0.811	1.191	-0.1766	0.8598	C	0.1824	0.1676	T
exm122775	1	170135760	1.16	0.08496	0.9821	1.37	1.748	0.08054	C	0.2551	0.2241	T
exm1228113	16	25258655	0.8283	0.1178	0.6574	1.043	-1.599	0.1099	G	0.1081	0.131	A
exm1228117	16	25263278	0.9723	0.07747	0.8354	1.132	-0.3623	0.7171	A	0.3322	0.3525	G
exm1228328	16	27246617	1.033	0.07652	0.8891	1.2	0.4245	0.6712	C	0.4803	0.5142	T
exm1228348	16	27356203	0.8922	0.0751	0.77	1.034	-1.519	0.1287	G	0.4348	0.4504	A
exm1228380	16	27363901	1.051	0.1151	0.8388	1.317	0.4321	0.6656	A	0.1182	0.1277	G
exm1228417	16	27373872	1.016	0.105	0.8273	1.249	0.1553	0.8766	C	0.1506	0.1461	A
exm1228438	16	27374180	0.9927	0.1044	0.8089	1.218	-0.07064	0.9437	C	0.1498	0.1495	T
exm122851	1	170521376	1.074	0.08303	0.9131	1.264	0.8647	0.3872	G	0.2997	0.2571	A
exm1228580	16	27472772	1.328	0.1002	1.091	1.617	2.832	0.004628	T	0.1804	0.1421	C
exm1228606	16	27474910	1.325	0.1002	1.089	1.613	2.812	0.004924	G	0.1818	0.1427	A
exm1228965	16	27720201	1.318	0.09996	1.083	1.603	2.759	0.005801	T	0.1807	0.143	C
exm122907	1	170927615	1.014	0.1318	0.7833	1.313	0.1079	0.9141	G	0.09154	0.085	A
exm122913	1	170928671	0.9055	0.08439	0.7674	1.068	-1.177	0.2393	C	0.2295	0.2547	T
exm1229505	16	28499044	1.002	0.1557	0.7384	1.359	0.0114	0.9909	C	0.06045	0.06676	T
exm1229706	16	28513403	0.9697	0.07815	0.832	1.13	-0.3932	0.6942	G	0.351	0.3813	A
exm1229715	16	28515228	0.9939	0.1075	0.8051	1.227	-0.05699	0.9546	C	0.1404	0.1492	A
exm123042	1	171076966	0.9116	0.08186	0.7765	1.07	-1.13	0.2584	A	0.2911	0.2982	G
exm123062	1	171080080	0.8395	0.1336	0.6461	1.091	-1.309	0.1905	A	0.08305	0.09898	G
exm1230948	16	29675846	0.8406	0.1347	0.6455	1.095	-1.289	0.1975	T	0.08202	0.1008	C
exm1230996	16	29706444	0.903	0.1472	0.6767	1.205	-0.6929	0.4884	T	0.07858	0.06685	C
exm123149	1	171168545	0.9736	0.1038	0.7945	1.193	-0.2574	0.7969	C	0.1524	0.1635	T
exm123152	1	171168584	0.9636	0.07354	0.8343	1.113	-0.5042	0.6141	C	0.458	0.4407	T
exm1231594	16	29899123	1.097	0.1431	0.8289	1.453	0.6489	0.5164	T	0.07045	0.07153	G
exm123172	1	171174531	1.19	0.08245	1.012	1.398	2.106	0.03519	G	0.2877	0.2841	A
exm1232867	16	30408765	0.9769	0.09791	0.8063	1.184	-0.2388	0.8112	C	0.1926	0.182	T
exm123379	1	171486912	1.041	0.1196	0.8234	1.316	0.3355	0.7372	A	0.1141	0.1119	G
exm123440	1	171509327	1.022	0.07865	0.8763	1.193	0.2817	0.7782	G	0.3233	0.3302	A
exm1234597	16	30936081	1.05	0.07793	0.9009	1.223	0.621	0.5346	A	0.3748	0.3908	G
exm1235050	16	30999142	0.9851	0.07749	0.8463	1.147	-0.1937	0.8464	A	0.4422	0.4655	G
exm1235282	16	31088625	0.9572	0.07617	0.8245	1.111	-0.5741	0.5659	G	0.4722	0.4747	A
exm123546	1	171526910	0.9205	0.1038	0.7509	1.128	-0.7982	0.4247	A	0.1507	0.1671	G
exm1235594	16	31099011	0.9261	0.08178	0.789	1.087	-0.9384	0.3481	C	0.313	0.3573	T
exm1235743	16	31142271	1.077	0.1261	0.8408	1.379	0.5858	0.558	G	0.1113	0.09627	A
exm1236162	16	31276811	1.016	0.1603	0.7423	1.391	0.1008	0.9197	A	0.06271	0.05061	G
exm1236199	16	31289396	1.018	0.1719	0.7269	1.426	0.1045	0.9168	C	0.05051	0.04678	T
exm1236263	16	31336888	0.9952	0.1396	0.757	1.308	-0.03443	0.9725	T	0.08576	0.07191	C
exm1236865	16	31476458	1.065	0.07724	0.9155	1.239	0.8168	0.4141	C	0.3774	0.3392	T
exm123727	1	171753039	1.048	0.081	0.8945	1.229	0.5831	0.5598	G	0.2885	0.289	A
exm123766	1	171755182	0.8434	0.1444	0.6355	1.119	-1.18	0.2381	A	0.07534	0.07186	G
exm1238246	16	48122582	1.117	0.07653	0.9613	1.298	1.444	0.1487	A	0.494	0.4478	G
exm1238459	16	48201432	1.169	0.1434	0.8829	1.549	1.091	0.2752	C	0.07976	0.0611	T
exm1238680	16	48258198	1.025	0.1007	0.841	1.248	0.2407	0.8098	T	0.1652	0.1654	C
exm123917	1	172410967	1.015	0.07743	0.8717	1.181	0.1868	0.8519	G	0.3619	0.3536	A
exm123971	1	172437592	1.014	0.12	0.8014	1.283	0.1158	0.9078	G	0.1139	0.1099	A
exm1240329	16	52478215	0.7808	0.1218	0.615	0.9915	-2.03	0.04233	T	0.1002	0.1251	C
exm1240572	16	53341748	1.173	0.09255	0.9788	1.407	1.729	0.08388	T	0.2235	0.1921	G
exm1240600	16	53358439	1.168	0.126	0.9123	1.495	1.232	0.2181	G	0.1122	0.08136	A
exm1240779	16	53639438	0.7297	0.1584	0.5349	0.9955	-1.988	0.04676	T	0.05308	0.07322	C
exm1240800	16	53671754	0.8014	0.1396	0.6096	1.054	-1.585	0.1129	T	0.07363	0.09017	C
exm1241040	16	54318172	1.02	0.1026	0.8339	1.247	0.1899	0.8494	A	0.1641	0.1493	C
exm1241121	16	54967096	1.076	0.07835	0.9225	1.254	0.9305	0.3521	A	0.4167	0.3957	C
exm1241406	16	55562466	0.9826	0.07714	0.8447	1.143	-0.2276	0.8199	G	0.3836	0.401	A
exm1241720	16	55880480	0.9137	0.1251	0.7151	1.168	-0.7215	0.4706	C	0.1062	0.1034	A
exm1241836	16	55905676	1.056	0.1594	0.7726	1.443	0.341	0.7331	T	0.0625	0.0539	C
exm1241842	16	55907811	1.067	0.08829	0.8972	1.268	0.7308	0.4649	T	0.2183	0.2176	C
exm1242073	16	56500132	0.9192	0.1689	0.6601	1.28	-0.499	0.6178	T	0.04795	0.05661	C
exm1242218	16	56545175	0.9852	0.0796	0.8429	1.152	-0.1871	0.8516	C	0.3116	0.328	T
exm1242244	16	56601720	0.7861	0.1557	0.5793	1.067	-1.546	0.1222	A	0.05651	0.07119	G
exm1242245	16	56601722	0.8064	0.156	0.594	1.095	-1.38	0.1676	T	0.05651	0.06988	C
exm1242249	16	56602798	1.083	0.1143	0.8657	1.355	0.698	0.4852	A	0.1204	0.1242	G
exm1242817	16	56933519	1.016	0.09585	0.8423	1.227	0.17	0.865	A	0.1789	0.181	G
exm1242852	16	56969148	1.076	0.1003	0.8844	1.31	0.7348	0.4625	A	0.1595	0.1411	G
exm1242998	16	57016092	0.9857	0.0751	0.8508	1.142	-0.192	0.8478	G	0.4127	0.4237	A
exm1243044	16	57059427	0.8754	0.133	0.6745	1.136	-1	0.3172	T	0.09821	0.09958	C
exm1243093	16	57060353	1.006	0.08834	0.846	1.196	0.06723	0.9464	C	0.2252	0.2276	T
exm1243143	16	57068106	0.9731	0.09634	0.8056	1.175	-0.2832	0.777	G	0.1738	0.1902	A
exm1243195	16	57080528	0.9941	0.07999	0.8499	1.163	-0.07383	0.9411	A	0.3236	0.3367	C
exm1243226	16	57091977	1.245	0.09613	1.031	1.503	2.277	0.0228	C	0.1981	0.1837	T
exm1243257	16	57101340	1.248	0.09708	1.032	1.51	2.283	0.02244	C	0.1969	0.182	T
exm1243260	16	57101373	1.246	0.09709	1.03	1.508	2.269	0.02325	G	0.1969	0.1823	A
exm1243549	16	57392733	1.052	0.08598	0.8886	1.245	0.5865	0.5575	A	0.2689	0.2882	C
exm1244153	16	57689805	1.14	0.1356	0.8736	1.487	0.9637	0.3352	C	0.1009	0.07352	A
exm1244226	16	57702274	0.8961	0.1516	0.6658	1.206	-0.7235	0.4694	T	0.06518	0.07099	G
exm1244485	16	57762401	0.9181	0.07871	0.7868	1.071	-1.086	0.2776	C	0.3478	0.3717	T
exm1244875	16	57937788	1.065	0.09925	0.8766	1.294	0.6331	0.5267	C	0.1729	0.1774	T
exm1244917	16	57949224	1.212	0.1629	0.8809	1.668	1.182	0.2373	T	0.06507	0.04478	G
exm1245055	16	57996960	0.8709	0.136	0.667	1.137	-1.016	0.3094	C	0.09091	0.08102	T
exm1245121	16	58019396	0.9847	0.07873	0.8439	1.149	-0.1954	0.845	A	0.4649	0.4243	G
exm1245481	16	58292303	0.898	0.08914	0.754	1.069	-1.207	0.2274	A	0.2389	0.2834	G
exm1245546	16	58314433	1.008	0.1099	0.8125	1.25	0.07112	0.9433	C	0.1256	0.1289	T
exm1245559	16	58314598	1.007	0.1088	0.8139	1.247	0.06617	0.9472	T	0.1286	0.1322	C
exm1245573	16	58318604	0.9863	0.08093	0.8416	1.156	-0.1705	0.8647	C	0.3353	0.3196	T
exm1246086	16	58713798	1.116	0.1575	0.82	1.52	0.6994	0.4843	A	0.0669	0.04891	G
exm1246118	16	58743454	0.9904	0.09183	0.8273	1.186	-0.1046	0.9167	A	0.2235	0.2088	C
exm1246312	16	65016087	1.123	0.09626	0.9297	1.356	1.202	0.2292	A	0.1866	0.162	C
exm1246332	16	65025718	1.004	0.1159	0.7995	1.26	0.03017	0.9759	A	0.1387	0.1123	G
exm1246530	16	66432423	0.8375	0.128	0.6517	1.076	-1.385	0.166	T	0.1079	0.09729	C
exm1246591	16	66527192	0.8894	0.1075	0.7203	1.098	-1.09	0.2756	A	0.1399	0.1699	G
exm1246722	16	66614008	0.9211	0.08054	0.7866	1.079	-1.02	0.3077	C	0.3442	0.387	T
exm1246867	16	66792714	0.9417	0.07608	0.8113	1.093	-0.7894	0.4299	T	0.4589	0.4518	C
exm1247202	16	66948130	0.9425	0.09864	0.7768	1.143	-0.6007	0.548	A	0.1681	0.181	G
exm1247524	16	67037054	0.9156	0.09704	0.757	1.107	-0.9091	0.3633	C	0.1789	0.1986	A
exm1247914	16	67214416	1.315	0.1128	1.054	1.641	2.43	0.01509	T	0.128	0.119	C
exm1248113	16	67233266	1.002	0.07625	0.8629	1.164	0.0269	0.9785	C	0.4217	0.4115	A
exm1248423	16	67268008	0.9774	0.1689	0.702	1.361	-0.1356	0.8921	A	0.0544	0.05188	G
exm1248678	16	67318242	0.9526	0.1268	0.7429	1.221	-0.3826	0.702	G	0.1036	0.09705	A
exm1249654	16	67691668	0.9956	0.07549	0.8587	1.154	-0.05861	0.9533	G	0.4168	0.4078	A
exm1249799	16	67697633	1.023	0.1211	0.8067	1.297	0.1859	0.8525	T	0.1029	0.116	C
exm1249935	16	67709955	1.057	0.1254	0.8268	1.352	0.4434	0.6575	G	0.1019	0.1096	A
exm1250232	16	67865937	0.914	0.1621	0.6652	1.256	-0.5545	0.5793	C	0.05223	0.06445	T
exm1250585	16	67964203	1.088	0.09422	0.9042	1.308	0.8909	0.373	C	0.1891	0.1801	T
exm1250890	16	67997920	1.042	0.1025	0.8525	1.274	0.4027	0.6871	C	0.1586	0.161	T
exm125097	1	175049379	0.9577	0.1332	0.7376	1.243	-0.3245	0.7455	A	0.08319	0.09128	G
exm1251028	16	68026486	0.996	0.1205	0.7865	1.261	-0.03338	0.9734	G	0.11	0.1088	T
exm1251094	16	68056703	1.034	0.1249	0.8097	1.321	0.2698	0.7873	A	0.09615	0.1077	G
exm1251187	16	68112725	1.026	0.1286	0.7972	1.32	0.1976	0.8434	T	0.09028	0.09618	C
exm1251596	16	68344696	0.9494	0.08445	0.8046	1.12	-0.6148	0.5387	C	0.2813	0.2785	T
exm125183	1	175087729	1.027	0.08069	0.8771	1.203	0.3344	0.7381	C	0.3101	0.2769	T
exm125269	1	175105996	0.8446	0.1092	0.6819	1.046	-1.546	0.122	T	0.1241	0.1431	C
exm1253081	16	69745145	0.9893	0.07434	0.8551	1.144	-0.1452	0.8846	A	0.4289	0.4576	G
exm1254268	16	70548297	1.218	0.1114	0.9791	1.515	1.771	0.07664	G	0.1318	0.1193	A
exm125430	1	175348723	0.9646	0.08802	0.8118	1.146	-0.4092	0.6824	C	0.2295	0.2268	T
exm125511	1	175375469	0.9376	0.07687	0.8065	1.09	-0.8376	0.4023	C	0.4914	0.4698	A
exm1255175	16	70972595	1.013	0.0844	0.8585	1.195	0.1519	0.8793	C	0.3179	0.2809	T
exm125527	1	175375802	1.023	0.1001	0.8408	1.245	0.2279	0.8197	T	0.1764	0.1593	C
exm1255543	16	71318001	1.038	0.1607	0.7579	1.423	0.235	0.8142	T	0.06592	0.0539	G
exm1255571	16	71318577	0.9428	0.08188	0.803	1.107	-0.7198	0.4716	T	0.3542	0.3366	C
exm1255608	16	71319646	1.095	0.131	0.8468	1.415	0.6898	0.4903	G	0.09036	0.09413	A
exm1255751	16	71487206	1.061	0.07852	0.9097	1.238	0.7545	0.4506	C	0.4099	0.3665	T
exm1255922	16	71610276	1.007	0.146	0.7562	1.34	0.04566	0.9636	A	0.07705	0.06377	G
exm1255934	16	71660310	1.013	0.07983	0.8659	1.184	0.1558	0.8762	G	0.378	0.3469	A
exm1255940	16	71660404	0.9355	0.1182	0.7421	1.179	-0.564	0.5727	A	0.1315	0.1108	G
exm1256011	16	71682830	1.21	0.1395	0.9206	1.59	1.367	0.1716	T	0.08562	0.06925	C
exm1256052	16	71683718	1.114	0.1562	0.8205	1.514	0.6931	0.4882	G	0.06935	0.05024	A
exm1256217	16	71773190	1.087	0.09598	0.9009	1.312	0.8727	0.3828	T	0.1943	0.1844	G
exm1256345	16	71885423	0.9129	0.1013	0.7485	1.114	-0.8988	0.3687	G	0.1533	0.1692	A
exm1256465	16	71967927	1.051	0.1262	0.821	1.346	0.3975	0.691	T	0.1113	0.08644	C
exm1256514	16	71988106	1.16	0.1117	0.9321	1.445	1.331	0.1832	C	0.1498	0.1225	T
exm1256527	16	72001136	0.9826	0.09287	0.819	1.179	-0.1895	0.8497	A	0.1884	0.1986	G
exm1256557	16	72007399	0.9467	0.07971	0.8098	1.107	-0.687	0.4921	T	0.3159	0.3097	C
exm1256560	16	72011181	0.9219	0.07552	0.795	1.069	-1.077	0.2814	T	0.4709	0.4661	G
exm1256594	16	72020134	0.9789	0.07975	0.8372	1.144	-0.268	0.7887	C	0.3176	0.3043	T
exm1256621	16	72033801	0.9494	0.168	0.6831	1.32	-0.3091	0.7573	T	0.05736	0.04576	G
exm1256625	16	72042682	0.9313	0.08669	0.7857	1.104	-0.8215	0.4113	A	0.2663	0.2559	C
exm1257086	16	72156842	0.9124	0.08817	0.7676	1.085	-1.04	0.2985	G	0.2414	0.2393	T
exm1257209	16	72184629	0.9423	0.1235	0.7397	1.2	-0.4809	0.6306	T	0.09503	0.1065	C
exm1257935	16	72993831	0.9792	0.09759	0.8087	1.186	-0.2159	0.8291	C	0.1921	0.1761	A
exm1258443	16	74664743	0.9442	0.09766	0.7797	1.143	-0.5883	0.5563	C	0.1919	0.1743	T
exm1258514	16	74695079	0.988	0.09155	0.8257	1.182	-0.1318	0.8951	G	0.2136	0.2059	T
exm1258789	16	74937998	1.086	0.1039	0.8858	1.331	0.7935	0.4275	C	0.1515	0.1502	T
exm125899	1	176863867	1.152	0.08035	0.9842	1.349	1.762	0.0781	T	0.3219	0.313	C
exm1259566	16	75563330	1.034	0.1439	0.7798	1.371	0.2323	0.8163	A	0.08076	0.06608	G
exm1259768	16	75646576	0.9758	0.07842	0.8367	1.138	-0.3129	0.7544	G	0.5156	0.4784	T
exm1259772	16	75646685	0.995	0.07654	0.8564	1.156	-0.0649	0.9483	G	0.4349	0.4069	T
exm1260040	16	76486581	1.105	0.08875	0.9288	1.315	1.128	0.2592	G	0.2346	0.2419	A
exm1260106	16	76532583	0.9354	0.1333	0.7204	1.215	-0.5012	0.6162	A	0.08076	0.08724	G
exm1260152	16	76587202	0.864	0.0918	0.7217	1.034	-1.593	0.1113	G	0.1969	0.2177	T
exm1260159	16	76587331	0.8672	0.0917	0.7246	1.038	-1.554	0.1203	C	0.1976	0.2177	T
exm1260287	16	77246218	0.9654	0.0814	0.823	1.132	-0.4331	0.665	A	0.2988	0.2831	G
exm1260332	16	77325325	0.867	0.1059	0.7045	1.067	-1.347	0.1779	T	0.1729	0.1549	G
exm1260367	16	77328990	1.063	0.08807	0.8946	1.263	0.6947	0.4872	A	0.2295	0.2403	C
exm1260409	16	77353973	0.9574	0.08318	0.8133	1.127	-0.5238	0.6004	G	0.3151	0.2929	T
exm1260517	16	77401545	0.9602	0.08034	0.8204	1.124	-0.5049	0.6136	A	0.3707	0.3412	G
exm1260573	16	77769834	0.8641	0.09101	0.723	1.033	-1.604	0.1086	A	0.1926	0.2123	G
exm1260585	16	77775672	1.163	0.1118	0.9342	1.448	1.352	0.1765	G	0.1267	0.1184	A
exm1260715	16	78064733	0.8059	0.1122	0.6468	1.004	-1.923	0.05446	A	0.1207	0.1401	C
exm1260773	16	78420775	0.9379	0.08186	0.7989	1.101	-0.7834	0.4334	A	0.3168	0.3064	G
exm1261111	16	81056441	1.088	0.0934	0.9063	1.307	0.9062	0.3648	G	0.2098	0.2082	T
exm1261130	16	81061827	1.073	0.07496	0.9265	1.243	0.9418	0.3463	G	0.4389	0.4406	A
exm1261286	16	81094951	1.108	0.09969	0.9115	1.347	1.03	0.3029	G	0.1815	0.1794	A
exm1261299	16	81095091	0.9105	0.1346	0.6994	1.185	-0.6964	0.4862	G	0.09177	0.08254	A
exm1261391	16	81142257	0.9458	0.0752	0.8162	1.096	-0.7417	0.4583	T	0.4195	0.4308	C
exm1261451	16	81157353	0.962	0.1168	0.7651	1.209	-0.3319	0.74	A	0.1136	0.1316	G
exm1261455	16	81157385	1.045	0.08773	0.8797	1.241	0.499	0.6178	T	0.2432	0.2469	G
exm1261477	16	81161552	1.048	0.08778	0.8826	1.245	0.538	0.5906	T	0.2432	0.2458	C
exm1261482	16	81161569	1.05	0.08778	0.8837	1.247	0.5515	0.5813	G	0.2432	0.2454	T
exm1261487	16	81161608	1.041	0.08751	0.8766	1.235	0.455	0.6491	C	0.244	0.2473	T
exm1261521	16	81173136	1.116	0.1438	0.8419	1.479	0.7628	0.4456	T	0.07449	0.07162	C
exm1261526	16	81173193	0.9427	0.0863	0.796	1.116	-0.6837	0.4941	T	0.2791	0.252	C
exm1261554	16	81175103	1.181	0.1115	0.9494	1.47	1.494	0.1351	A	0.1384	0.1215	G
exm1261560	16	81180995	1.118	0.1137	0.8945	1.397	0.9797	0.3272	C	0.1284	0.117	T
exm1261567	16	81181097	0.9689	0.08298	0.8235	1.14	-0.3807	0.7034	T	0.2722	0.3131	G
exm1261574	16	81181783	1.06	0.08209	0.9024	1.245	0.7084	0.4787	C	0.3283	0.3265	T
exm12616	1	9804693	1.203	0.0913	1.006	1.439	2.026	0.04279	T	0.2303	0.2242	C
exm1261643	16	81190598	1.111	0.07662	0.9558	1.291	1.37	0.1707	C	0.4161	0.4098	T
exm1261646	16	81190613	1.116	0.07955	0.9548	1.304	1.379	0.168	A	0.3493	0.339	G
exm1261661	16	81193321	0.9257	0.1281	0.7202	1.19	-0.6031	0.5465	T	0.1002	0.09328	C
exm1261718	16	81199520	0.9014	0.1143	0.7205	1.128	-0.9082	0.3638	T	0.131	0.1164	C
exm1261721	16	81199544	1.036	0.07505	0.8944	1.2	0.4726	0.6365	A	0.4949	0.517	G
exm1261732	16	81201625	0.9776	0.0744	0.8449	1.131	-0.3048	0.7605	A	0.4554	0.4706	G
exm1261785	16	81208515	1.076	0.08081	0.9182	1.26	0.9043	0.3658	A	0.3296	0.3337	G
exm1261812	16	81211496	1.025	0.09059	0.8584	1.224	0.274	0.7841	A	0.2106	0.2074	C
exm1261838	16	81213378	1.017	0.0907	0.851	1.214	0.1813	0.8561	A	0.2089	0.2069	G
exm1261855	16	81219187	1.018	0.09188	0.85	1.219	0.1912	0.8483	T	0.2027	0.2022	C
exm1261886	16	81232275	1.001	0.09168	0.8366	1.198	0.01396	0.9889	G	0.2115	0.205	A
exm1261911	16	81232564	1.009	0.09238	0.8419	1.209	0.09726	0.9225	T	0.21	0.2022	G
exm1261961	16	81242102	1.042	0.07653	0.8972	1.211	0.5423	0.5876	G	0.4264	0.3981	A
exm126197	1	177902387	1.016	0.08981	0.852	1.211	0.1762	0.8601	A	0.22	0.2195	C
exm1261972	16	81242194	1.125	0.08347	0.9553	1.325	1.412	0.1579	T	0.2765	0.2734	C
exm1261973	16	81242198	0.8841	0.1148	0.7059	1.107	-1.073	0.2832	A	0.1496	0.1243	G
exm1261982	16	81248716	1.02	0.08659	0.8612	1.209	0.234	0.815	T	0.2564	0.2648	C
exm1261984	16	81248745	0.9632	0.07876	0.8254	1.124	-0.4766	0.6337	G	0.307	0.3168	A
exm1262022	16	81253759	0.9083	0.07621	0.7822	1.055	-1.263	0.2067	G	0.4383	0.428	A
exm126204	1	177902725	1.018	0.09002	0.8537	1.215	0.2026	0.8395	T	0.2219	0.2201	C
exm126209	1	177905469	0.9421	0.09218	0.7864	1.129	-0.6467	0.5179	A	0.217	0.2274	C
exm126236	1	177908852	0.8663	0.09098	0.7248	1.035	-1.577	0.1147	T	0.2021	0.2398	C
exm1262491	16	81953195	0.9474	0.1555	0.6985	1.285	-0.3471	0.7285	A	0.05832	0.06886	G
exm1262760	16	82185112	1.231	0.1532	0.912	1.663	1.359	0.1742	C	0.06282	0.05521	T
exm1262772	16	82203758	1.023	0.1214	0.8066	1.298	0.1907	0.8487	C	0.1112	0.1055	T
exm1263045	16	83983071	0.8857	0.08217	0.754	1.04	-1.477	0.1396	C	0.2928	0.3066	T
exm1263052	16	83984776	0.9177	0.1206	0.7245	1.162	-0.7124	0.4762	A	0.1213	0.09918	C
exm1263055	16	83984844	1.124	0.1559	0.8281	1.526	0.7501	0.4532	A	0.06995	0.04976	C
exm1263176	16	83999491	0.9992	0.1181	0.7927	1.259	-0.006814	0.9946	A	0.1078	0.1225	G
exm1263840	16	84203612	0.8879	0.07758	0.7626	1.034	-1.533	0.1252	G	0.3836	0.4119	A
exm1263865	16	84203939	0.8549	0.07857	0.7329	0.9973	-1.995	0.04606	T	0.3613	0.3988	C
exm1263910	16	84209738	1.084	0.07507	0.9358	1.256	1.076	0.282	T	0.5205	0.4762	C
exm1264381	16	84256619	1.008	0.1344	0.7745	1.312	0.05961	0.9525	T	0.08562	0.08814	C
exm1264397	16	84270476	1.071	0.08475	0.9074	1.265	0.8138	0.4158	A	0.2741	0.2524	G
exm1264421	16	84270743	1.002	0.1018	0.8206	1.223	0.01771	0.9859	A	0.1492	0.1675	G
exm1264499	16	84360533	0.9763	0.0843	0.8276	1.152	-0.2847	0.7759	G	0.2449	0.2346	A
exm1264635	16	84474484	0.9183	0.1256	0.7178	1.175	-0.6788	0.4972	A	0.09247	0.1088	G
exm126521	1	178489978	0.9563	0.07479	0.8259	1.107	-0.5971	0.5504	G	0.4234	0.4276	T
exm1265318	16	84879464	0.9867	0.08614	0.8335	1.168	-0.155	0.8768	G	0.2719	0.2475	A
exm1266123	16	85834818	0.953	0.1001	0.7832	1.16	-0.4812	0.6303	A	0.1592	0.1705	G
exm1266315	16	86566039	0.7317	0.1264	0.5711	0.9374	-2.471	0.01347	T	0.08666	0.1197	C
exm1266316	16	86566042	0.7252	0.1263	0.5663	0.9289	-2.544	0.01095	A	0.08579	0.1183	G
exm1266491	16	87350773	1.029	0.07563	0.8871	1.193	0.3757	0.7072	A	0.469	0.4696	C
exm1266645	16	87445839	1.011	0.07533	0.8723	1.172	0.147	0.8831	T	0.4546	0.4243	C
exm1266761	16	87493737	0.8322	0.1007	0.6832	1.014	-1.824	0.06816	C	0.1541	0.1825	T
exm1267119	16	87788864	0.9824	0.07477	0.8485	1.137	-0.2379	0.812	G	0.4829	0.4722	A
exm1267825	16	88599023	0.8346	0.1052	0.6791	1.026	-1.718	0.08574	G	0.1354	0.1676	A
exm1268196	16	88713236	0.9513	0.09018	0.7972	1.135	-0.5532	0.5801	A	0.2286	0.2159	G
exm1268512	16	88779132	0.9296	0.1682	0.6686	1.292	-0.4344	0.664	T	0.05401	0.04869	C
exm1268532	16	88779739	0.8926	0.07508	0.7705	1.034	-1.513	0.1303	A	0.4649	0.4732	G
exm1268596	16	88781040	1.041	0.07617	0.8964	1.208	0.5244	0.6	G	0.4811	0.498	A
exm1268688	16	88783100	0.9521	0.1197	0.7531	1.204	-0.41	0.6818	C	0.1184	0.1029	T
exm1268756	16	88787610	1.042	0.1141	0.8333	1.303	0.3621	0.7173	C	0.131	0.1059	T
exm1268760	16	88787673	0.9875	0.1221	0.7772	1.255	-0.1034	0.9177	A	0.1113	0.09328	G
exm1269015	16	88807896	0.8345	0.1329	0.6431	1.083	-1.361	0.1736	A	0.08434	0.09656	G
exm1269019	16	88808743	0.8752	0.1381	0.6676	1.147	-0.9648	0.3346	A	0.07804	0.08571	G
exm1269073	16	88872229	0.983	0.07584	0.8473	1.141	-0.2255	0.8216	G	0.4287	0.4317	A
exm1269726	16	89180883	0.9717	0.1004	0.798	1.183	-0.2862	0.7747	G	0.1759	0.1668	A
exm1269974	16	89293271	1.119	0.09223	0.9343	1.341	1.223	0.2215	A	0.2089	0.2058	C
exm1270011	16	89293730	1.14	0.1071	0.924	1.406	1.222	0.2218	T	0.1473	0.1495	C
exm1270061	16	89294381	1.111	0.09438	0.9233	1.337	1.114	0.2652	T	0.1969	0.1967	C
exm1270064	16	89294439	1.136	0.09355	0.9455	1.364	1.361	0.1736	G	0.2003	0.1973	T
exm1270089	16	89294827	1.132	0.107	0.9176	1.396	1.156	0.2478	G	0.1484	0.1513	A
exm1270431	16	89350038	1.059	0.07566	0.9135	1.229	0.7638	0.445	G	0.4331	0.4443	A
exm1270713	16	89613123	1.113	0.1554	0.8208	1.51	0.6896	0.4904	G	0.07106	0.04959	A
exm127073	1	179320578	0.8932	0.09426	0.7425	1.074	-1.199	0.2306	G	0.1804	0.2167	A
exm1270839	16	89644001	1.095	0.08106	0.9343	1.284	1.122	0.2619	C	0.3139	0.3303	T
exm127127	1	179363143	0.9567	0.1247	0.7492	1.222	-0.3545	0.7229	T	0.09589	0.1037	G
exm127137	1	179398726	1.075	0.1223	0.8461	1.367	0.594	0.5525	G	0.1033	0.1146	A
exm127154	1	179414105	1.025	0.08639	0.8656	1.214	0.2891	0.7725	C	0.2543	0.2483	A
exm1271559	16	89789898	0.9994	0.08342	0.8487	1.177	-0.007098	0.9943	T	0.3408	0.29	C
exm1271824	16	89836323	1.017	0.08371	0.8635	1.199	0.2067	0.8363	C	0.3242	0.2714	T
exm1271900	16	89849480	1.006	0.08133	0.8581	1.18	0.07826	0.9376	C	0.3502	0.3086	T
exm1271972	16	89866043	1.043	0.0848	0.8836	1.232	0.501	0.6164	T	0.3116	0.2595	C
exm1272601	16	90037828	1.058	0.09915	0.8715	1.285	0.573	0.5667	G	0.1772	0.154	A
exm1272785	16	90102833	0.7417	0.1181	0.5885	0.9349	-2.531	0.01139	A	0.1019	0.1434	G
exm1272937	16	90130136	1.015	0.07861	0.8697	1.184	0.1835	0.8544	T	0.3664	0.4078	C
exm1273312	17	505129	1.029	0.09214	0.8591	1.233	0.3111	0.7557	C	0.1967	0.2146	A
exm1273329	17	526907	0.9471	0.1208	0.7475	1.2	-0.4504	0.6524	T	0.1045	0.1122	G
exm1273421	17	648186	0.8638	0.08386	0.7329	1.018	-1.746	0.08084	G	0.2764	0.2854	A
exm1273436	17	648498	0.8996	0.09872	0.7413	1.092	-1.072	0.2839	C	0.1733	0.1847	T
exm1273463	17	649067	1.221	0.1546	0.9017	1.653	1.29	0.1969	G	0.06678	0.04626	A
exm1273474	17	649232	1.093	0.07896	0.9367	1.276	1.131	0.258	T	0.3527	0.3683	C
exm1273677	17	685640	1.121	0.07848	0.9616	1.308	1.461	0.1441	T	0.3724	0.3781	G
exm1273681	17	685752	0.8848	0.128	0.6885	1.137	-0.9562	0.3389	A	0.09655	0.08844	G
exm127384	1	179631242	0.7943	0.1439	0.5991	1.053	-1.601	0.1095	A	0.07192	0.07395	G
exm1273976	17	1012214	1.141	0.09722	0.9429	1.38	1.356	0.1752	A	0.1888	0.1897	G
exm1274010	17	1183354	0.8474	0.1451	0.6377	1.126	-1.141	0.2539	T	0.07804	0.07099	C
exm1274016	17	1183464	0.9751	0.1301	0.7557	1.258	-0.1939	0.8462	A	0.1027	0.0848	G
exm1274146	17	1371393	1.007	0.09523	0.836	1.214	0.07845	0.9375	T	0.1861	0.2091	C
exm1274664	17	1542190	1.024	0.09004	0.8584	1.222	0.264	0.7917	G	0.2432	0.2146	A
exm1275114	17	1630208	1.035	0.1005	0.8498	1.26	0.341	0.7331	T	0.1704	0.1566	C
exm1275331	17	1648294	0.9459	0.08923	0.7941	1.127	-0.623	0.5333	T	0.2115	0.218	C
exm1275338	17	1648502	1.006	0.08196	0.8563	1.181	0.06739	0.9463	T	0.277	0.2904	C
exm1275397	17	1657653	0.9857	0.08252	0.8385	1.159	-0.1742	0.8617	A	0.2654	0.2858	G
exm1275436	17	1673276	0.973	0.07642	0.8376	1.13	-0.3587	0.7198	T	0.4743	0.4412	C
exm127551	1	179852074	0.9104	0.09377	0.7575	1.094	-1.001	0.3166	T	0.1979	0.1975	C
exm1275524	17	1684605	1.071	0.0989	0.8826	1.301	0.6968	0.4859	T	0.1721	0.1703	G
exm1275538	17	1686410	0.8316	0.09764	0.6867	1.007	-1.889	0.05888	T	0.1729	0.1817	C
exm1275576	17	1690752	0.8615	0.082	0.7336	1.012	-1.819	0.06897	G	0.3493	0.3347	A
exm1275643	17	1704296	0.8933	0.1017	0.7319	1.09	-1.11	0.2671	A	0.1759	0.1629	C
exm1276126	17	2091765	1.007	0.07889	0.863	1.176	0.09289	0.926	T	0.3014	0.2944	C
exm1276225	17	2203025	1.032	0.07445	0.8921	1.194	0.4263	0.6699	G	0.4623	0.4772	T
exm1276230	17	2203167	0.8904	0.08878	0.7482	1.06	-1.307	0.1912	G	0.2071	0.2143	T
exm1276398	17	2236404	0.8521	0.1271	0.6642	1.093	-1.258	0.2082	C	0.09036	0.09966	T
exm1276501	17	2266799	0.7793	0.08203	0.6636	0.9152	-3.04	0.002369	A	0.2826	0.3158	G
exm1276525	17	2268311	0.7748	0.08157	0.6603	0.9091	-3.128	0.001762	A	0.286	0.3202	G
exm1277165	17	2883588	1.038	0.07537	0.8958	1.204	0.5007	0.6165	A	0.3793	0.371	C
exm1277297	17	2995572	1.099	0.08361	0.9327	1.294	1.127	0.2598	A	0.2868	0.2854	G
exm1277418	17	3101578	1.129	0.07885	0.9676	1.318	1.542	0.1231	T	0.3091	0.2836	G
exm1277425	17	3101691	1.126	0.0788	0.9651	1.314	1.509	0.1314	T	0.3099	0.2851	G
exm1277455	17	3119611	1.177	0.1045	0.9588	1.444	1.558	0.1193	A	0.1498	0.1444	G
exm1277466	17	3119767	0.9837	0.08443	0.8337	1.161	-0.1948	0.8455	T	0.2637	0.2437	C
exm1277724	17	3324810	0.8113	0.07552	0.6997	0.9408	-2.768	0.005635	A	0.4657	0.4769	G
exm1277805	17	3352294	0.9261	0.0747	0.8	1.072	-1.028	0.3042	G	0.4118	0.4474	A
exm1277806	17	3352309	0.9098	0.1127	0.7295	1.135	-0.8381	0.402	C	0.1387	0.1215	T
exm1277809	17	3352331	0.9261	0.07469	0.8	1.072	-1.028	0.3042	T	0.4118	0.4474	C
exm1277912	17	3422073	0.9014	0.1488	0.6734	1.207	-0.6978	0.4853	T	0.06421	0.07677	C
exm1278028	17	3446885	0.968	0.1064	0.7858	1.193	-0.3051	0.7603	C	0.1575	0.1366	T
exm1278107	17	3480447	0.9463	0.0798	0.8093	1.107	-0.6914	0.4893	C	0.3053	0.3139	T
exm1278123	17	3486702	0.8458	0.07648	0.7281	0.9826	-2.189	0.02857	A	0.4067	0.4501	G
exm1278182	17	3495374	0.6841	0.1142	0.5469	0.8558	-3.323	0.0008892	A	0.1143	0.1565	G
exm1278255	17	3526637	0.6418	0.1076	0.5198	0.7924	-4.123	3.737e-05	T	0.1355	0.1851	C
exm1278690	17	3631241	1.013	0.09849	0.8351	1.229	0.1297	0.8968	G	0.1835	0.1655	A
exm1278793	17	3657159	1.006	0.0787	0.8619	1.173	0.07194	0.9426	T	0.4429	0.4071	C
exm1278982	17	3775848	1.064	0.07653	0.9155	1.236	0.8064	0.42	T	0.4271	0.4022	C
exm1279506	17	3947533	0.7776	0.1734	0.5535	1.092	-1.451	0.1469	A	0.04966	0.04783	G
exm1279514	17	3947644	1.081	0.07663	0.9299	1.256	1.012	0.3117	T	0.3836	0.3493	C
exm1279527	17	3953102	0.9698	0.07355	0.8396	1.12	-0.4169	0.6767	G	0.4271	0.4244	A
exm1279613	17	3968064	0.9471	0.09502	0.7862	1.141	-0.5722	0.5672	C	0.1832	0.2157	A
exm1279692	17	3981290	1.121	0.09496	0.9305	1.35	1.202	0.2294	G	0.1738	0.174	A
exm1280156	17	4352636	1.073	0.1133	0.8593	1.34	0.6217	0.5341	A	0.1282	0.1179	G
exm1280166	17	4356375	0.9656	0.07602	0.8319	1.121	-0.4609	0.6449	G	0.4683	0.4488	T
exm1280567	17	4451453	0.8256	0.1784	0.582	1.171	-1.074	0.2827	T	0.04281	0.05458	C
exm1280775	17	4463023	1.058	0.09198	0.8838	1.268	0.6173	0.537	G	0.2121	0.1976	A
exm1280779	17	4463699	1.062	0.09529	0.8808	1.28	0.6283	0.5298	A	0.1943	0.1781	G
exm1280781	17	4463713	1.037	0.1186	0.8221	1.309	0.3086	0.7576	G	0.1089	0.1108	A
exm1280794	17	4495740	0.978	0.07684	0.8413	1.137	-0.2898	0.772	G	0.4538	0.4233	A
exm1280869	17	4535035	1.089	0.1312	0.842	1.408	0.6493	0.5162	A	0.08562	0.09193	G
exm1280885	17	4535314	0.9789	0.1089	0.7907	1.212	-0.196	0.8446	A	0.1327	0.1465	G
exm1281251	17	4638563	1.017	0.07406	0.88	1.176	0.234	0.815	G	0.4709	0.4454	A
exm1281259	17	4638737	1.014	0.07413	0.8768	1.172	0.1866	0.852	A	0.47	0.4454	G
exm1281478	17	4689572	0.9879	0.07683	0.8498	1.149	-0.1579	0.8745	T	0.4178	0.4073	C
exm1281583	17	4712617	0.9044	0.09922	0.7445	1.099	-1.013	0.3111	T	0.167	0.1888	C
exm1281660	17	4721376	0.9859	0.1533	0.73	1.332	-0.09231	0.9265	G	0.06947	0.06284	A
exm1281703	17	4722876	0.902	0.1136	0.722	1.127	-0.9079	0.3639	A	0.1259	0.137	G
exm128173	1	180243524	0.9719	0.09396	0.8084	1.168	-0.3036	0.7614	G	0.2192	0.1902	A
exm1281821	17	4796274	1.202	0.07471	1.038	1.391	2.462	0.01382	T	0.482	0.4446	C
exm1281822	17	4796286	1.18	0.07449	1.019	1.365	2.218	0.02656	C	0.488	0.4547	T
exm1281848	17	4797305	0.8346	0.1035	0.6813	1.022	-1.747	0.08071	A	0.1407	0.1628	G
exm1281974	17	4803711	0.8954	0.101	0.7346	1.091	-1.094	0.2737	A	0.1615	0.1715	G
exm1282028	17	4806052	1.224	0.08507	1.036	1.446	2.378	0.01743	A	0.277	0.2784	C
exm1282042	17	4835895	0.9357	0.09387	0.7785	1.125	-0.7078	0.4791	C	0.1908	0.1957	T
exm1282062	17	4836381	0.9142	0.1089	0.7385	1.132	-0.8238	0.4101	T	0.1304	0.1456	C
exm1282445	17	4875628	0.936	0.1189	0.7414	1.182	-0.5563	0.578	G	0.1112	0.1189	A
exm1282866	17	4936898	0.8537	0.08053	0.7291	0.9997	-1.964	0.04953	T	0.2959	0.3205	C
exm1283271	17	5058808	0.9397	0.07572	0.8101	1.09	-0.8212	0.4116	G	0.4388	0.4485	A
exm1283295	17	5072134	0.9081	0.1544	0.671	1.229	-0.6239	0.5327	T	0.05842	0.06565	C
exm1283472	17	5087040	1.04	0.07497	0.8977	1.204	0.5211	0.6023	G	0.4238	0.4179	A
exm1283682	17	5308377	1.052	0.08064	0.8985	1.233	0.6329	0.5268	T	0.3259	0.3247	C
exm1283761	17	5326089	1.071	0.07521	0.9239	1.241	0.9075	0.3641	T	0.4384	0.4369	C
exm1283930	17	5366947	1.067	0.1635	0.7747	1.471	0.399	0.6899	A	0.0566	0.04839	G
exm1284072	17	5425076	0.9547	0.0836	0.8104	1.125	-0.5549	0.579	G	0.2719	0.3136	A
exm1284073	17	5425077	0.9496	0.074	0.8214	1.098	-0.6996	0.4842	C	0.4589	0.4748	T
exm128467	1	180905263	1.195	0.111	0.9613	1.485	1.604	0.1087	T	0.1396	0.1243	C
exm128469	1	180905294	1.125	0.1299	0.8724	1.452	0.909	0.3633	T	0.09413	0.1007	C
exm1284695	17	6406883	0.757	0.1159	0.6032	0.9501	-2.402	0.01631	T	0.1259	0.1309	C
exm1284723	17	6493198	0.8863	0.09265	0.7391	1.063	-1.302	0.1928	T	0.2286	0.2176	C
exm1284757	17	6511781	0.901	0.0921	0.7522	1.079	-1.132	0.2578	A	0.2346	0.2203	G
exm1284758	17	6513329	1.127	0.0747	0.9736	1.305	1.601	0.1093	G	0.5274	0.4759	A
exm1284774	17	6515387	0.8892	0.09266	0.7415	1.066	-1.268	0.2049	A	0.2286	0.2169	G
exm1284780	17	6515454	0.8772	0.08892	0.7369	1.044	-1.474	0.1406	C	0.2551	0.2444	T
exm128479	1	180905448	1.04	0.07657	0.8947	1.208	0.5066	0.6124	T	0.4281	0.4046	G
exm12849	1	10195185	0.8856	0.156	0.6523	1.202	-0.7786	0.4362	G	0.05993	0.07288	A
exm1285076	17	6683215	1.09	0.07875	0.9342	1.272	1.095	0.2733	T	0.3467	0.3488	C
exm1285098	17	6683684	0.9889	0.08678	0.8343	1.172	-0.128	0.8981	G	0.244	0.2536	A
exm1285172	17	6716242	1.084	0.08067	0.9257	1.27	1.003	0.3156	A	0.3159	0.3109	G
exm1285270	17	6902760	0.9783	0.08268	0.832	1.15	-0.2647	0.7912	A	0.2885	0.2822	G
exm1285280	17	6904934	1.018	0.09192	0.85	1.219	0.1919	0.8478	G	0.2132	0.1984	A
exm1285360	17	6919093	1.145	0.07822	0.9826	1.335	1.736	0.08264	C	0.5353	0.4725	T
exm1285579	17	6946287	0.9508	0.07963	0.8134	1.111	-0.6339	0.5262	C	0.3271	0.3684	T
exm1285641	17	6981397	0.9358	0.08494	0.7923	1.105	-0.7806	0.435	G	0.2703	0.2605	A
exm1286317	17	7163739	1.033	0.07538	0.891	1.197	0.4286	0.6682	A	0.4457	0.448	G
exm1286613	17	7221385	1.06	0.09857	0.8737	1.286	0.5899	0.5553	G	0.1943	0.164	A
exm1286783	17	7230845	0.9205	0.09375	0.766	1.106	-0.8839	0.3767	T	0.1985	0.2194	G
exm1287054	17	7290695	0.9816	0.1079	0.7945	1.213	-0.1724	0.8631	G	0.1338	0.1391	A
exm1287069	17	7292107	0.9267	0.08625	0.7825	1.097	-0.8832	0.3771	G	0.2444	0.2797	A
exm1287081	17	7293715	1.013	0.08211	0.8624	1.19	0.1575	0.8748	T	0.3913	0.3399	C
exm1287274	17	7324770	0.9094	0.1408	0.6901	1.198	-0.6746	0.4999	A	0.07745	0.08731	G
exm1287276	17	7324788	1.124	0.1257	0.8785	1.438	0.9296	0.3526	A	0.09675	0.09322	G
exm1287293	17	7329134	1.091	0.1471	0.8177	1.455	0.5916	0.5541	A	0.07277	0.06102	G
exm1287303	17	7329632	1.06	0.08884	0.8909	1.262	0.6592	0.5098	G	0.28	0.2347	T
exm1287615	17	7366348	0.9151	0.08276	0.7781	1.076	-1.072	0.2836	C	0.3408	0.3883	A
exm1287816	17	7402600	1.144	0.1135	0.916	1.429	1.187	0.2353	T	0.1336	0.1061	C
exm1288075	17	7462969	0.8758	0.07552	0.7553	1.015	-1.756	0.07902	A	0.4278	0.482	G
exm1288274	17	7484101	1.159	0.1345	0.8903	1.508	1.096	0.2733	A	0.08733	0.07322	C
exm1288547	17	7557419	1.001	0.08729	0.8435	1.188	0.01	0.992	A	0.2372	0.2324	G
exm128885	1	181759657	0.8929	0.08017	0.763	1.045	-1.414	0.1575	A	0.3108	0.3149	G
exm1288994	17	7673605	0.8831	0.1338	0.6794	1.148	-0.9293	0.3527	G	0.07962	0.09735	A
exm1289032	17	7678085	0.8201	0.1288	0.6372	1.056	-1.54	0.1236	A	0.0839	0.1102	G
exm1289494	17	7735063	0.9278	0.08166	0.7906	1.089	-0.9179	0.3587	G	0.2847	0.3266	T
exm1289500	17	7735934	0.9235	0.08211	0.7862	1.085	-0.969	0.3325	A	0.2807	0.3241	G
exm1289587	17	7750436	0.9076	0.1149	0.7245	1.137	-0.8442	0.3986	T	0.1104	0.1313	C
exm1289607	17	7750903	0.9198	0.1027	0.7521	1.125	-0.8146	0.4153	C	0.1515	0.1822	T
exm1289863	17	7760704	0.8807	0.07512	0.7601	1.02	-1.691	0.0909	G	0.4187	0.4705	A
exm1289873	17	7761512	0.8957	0.07892	0.7674	1.046	-1.395	0.163	A	0.3109	0.3588	C
exm129002	1	182027022	0.8817	0.1037	0.7195	1.08	-1.214	0.2247	T	0.1521	0.1599	C
exm1290334	17	7847955	1.028	0.08694	0.867	1.219	0.3189	0.7498	C	0.2817	0.2468	A
exm1290486	17	7915912	0.8881	0.1414	0.6731	1.172	-0.8391	0.4014	T	0.07106	0.08752	C
exm1290669	17	7951819	1.026	0.07614	0.8838	1.191	0.3381	0.7353	A	0.3793	0.3747	G
exm129077	1	182369233	1.111	0.07651	0.9564	1.291	1.377	0.1686	A	0.4512	0.4229	G
exm1290940	17	8022065	1.068	0.07654	0.9191	1.241	0.8581	0.3909	G	0.4358	0.3921	A
exm1291388	17	8108331	0.9211	0.09409	0.766	1.108	-0.873	0.3827	A	0.1824	0.198	G
exm1291460	17	8132763	0.9351	0.07464	0.8079	1.082	-0.8985	0.3689	T	0.464	0.4997	C
exm129147	1	182496829	0.991	0.09575	0.8215	1.196	-0.09405	0.9251	G	0.1901	0.1729	A
exm1291480	17	8135061	1.248	0.1039	1.018	1.53	2.132	0.03303	T	0.1541	0.1392	C
exm1291603	17	8157310	1.076	0.09796	0.8881	1.304	0.7487	0.454	C	0.1918	0.179	T
exm1291728	17	8167600	1.021	0.07543	0.8803	1.183	0.2698	0.7873	C	0.4743	0.4453	T
exm1291977	17	8216468	0.8806	0.08903	0.7396	1.048	-1.428	0.1532	T	0.253	0.2459	C
exm1292049	17	8224276	0.8718	0.0836	0.74	1.027	-1.641	0.1007	T	0.2594	0.2827	C
exm1292061	17	8243469	0.9808	0.07596	0.8451	1.138	-0.2559	0.798	C	0.4906	0.5064	T
exm1292074	17	8243661	0.8894	0.07893	0.7619	1.038	-1.485	0.1376	G	0.3159	0.3444	A
exm1292076	17	8243785	0.8879	0.07892	0.7607	1.036	-1.506	0.1321	A	0.3159	0.3451	G
exm129222	1	182551337	0.8384	0.07569	0.7228	0.9725	-2.329	0.01987	C	0.4289	0.4663	A
exm129232	1	182554557	0.7259	0.1237	0.5696	0.925	-2.59	0.00959	T	0.1079	0.1122	C
exm1292458	17	8644854	0.8299	0.08266	0.7058	0.9758	-2.256	0.02409	T	0.2902	0.3565	C
exm1292543	17	8700982	1.09	0.1171	0.8668	1.371	0.7384	0.4603	T	0.1122	0.09424	C
exm1292578	17	8701423	1.126	0.1261	0.8796	1.442	0.9419	0.3463	G	0.107	0.07864	A
exm1292597	17	8701799	0.9738	0.09379	0.8103	1.17	-0.2827	0.7774	T	0.193	0.1962	G
exm1293093	17	9515777	1.065	0.09098	0.8909	1.273	0.69	0.4902	G	0.2072	0.1952	A
exm1293306	17	9676134	1.185	0.14	0.9005	1.559	1.211	0.2259	A	0.08134	0.0675	G
exm1293419	17	9792768	1.027	0.1184	0.8142	1.295	0.2231	0.8235	A	0.1216	0.102	G
exm129362	1	182640864	0.9962	0.09787	0.8223	1.207	-0.03881	0.969	C	0.1695	0.1876	T
exm1293637	17	10219113	1.086	0.09501	0.9012	1.308	0.8655	0.3868	T	0.1961	0.1872	C
exm1293674	17	10223714	1.07	0.07852	0.9172	1.248	0.8594	0.3901	T	0.3279	0.307	C
exm1293739	17	10243717	1.058	0.1109	0.8512	1.315	0.5075	0.6118	G	0.1357	0.1281	A
exm1294147	17	10351327	1.136	0.1635	0.8248	1.566	0.7823	0.434	A	0.05394	0.06106	C
exm1294229	17	10355763	1.073	0.0782	0.9208	1.251	0.9052	0.3654	T	0.3801	0.3442	C
exm1295074	17	10541515	0.8786	0.07613	0.7568	1.02	-1.7	0.08915	C	0.4534	0.4925	T
exm1295318	17	10614442	0.9417	0.07848	0.8075	1.098	-0.7653	0.4441	G	0.3741	0.3786	A
exm1295541	17	11572808	0.97	0.156	0.7144	1.317	-0.1953	0.8452	G	0.05908	0.06411	A
exm1295723	17	11651057	1.023	0.09181	0.8544	1.225	0.246	0.8057	G	0.1978	0.1987	A
exm1295768	17	11672607	1.136	0.168	0.817	1.578	0.757	0.4491	T	0.05746	0.04169	G
exm1296002	17	11835331	0.998	0.09578	0.8272	1.204	-0.02101	0.9832	A	0.1875	0.1746	G
exm1296056	17	11865462	0.8592	0.08354	0.7295	1.012	-1.816	0.06939	A	0.2676	0.3099	G
exm1296241	17	12647729	0.8138	0.1801	0.5718	1.158	-1.144	0.2525	C	0.04202	0.05492	T
exm1296274	17	12656111	0.9314	0.1333	0.7173	1.209	-0.5334	0.5938	C	0.08262	0.1009	T
exm1296536	17	12915009	1.09	0.08691	0.9192	1.292	0.9907	0.3218	A	0.2551	0.2427	G
exm1296645	17	13980350	1.109	0.07624	0.955	1.288	1.356	0.175	G	0.4289	0.3988	A
exm129667	1	183085755	1.147	0.08453	0.972	1.354	1.624	0.1045	A	0.3057	0.261	G
exm1296943	17	15234895	1.329	0.1166	1.057	1.67	2.436	0.01483	T	0.1344	0.09831	C
exm1296954	17	15341183	0.9209	0.08444	0.7804	1.087	-0.9758	0.3292	C	0.2491	0.2734	A
exm1296967	17	15341332	1.054	0.1597	0.771	1.442	0.3313	0.7405	T	0.05822	0.06411	C
exm1297057	17	15496727	0.9141	0.08085	0.7801	1.071	-1.111	0.2664	G	0.3039	0.3396	T
exm1297198	17	15554561	1.19	0.1667	0.8585	1.65	1.045	0.2961	A	0.05479	0.04715	C
exm129731	1	183094547	1.154	0.0845	0.978	1.362	1.696	0.08981	T	0.3065	0.261	C
exm1298022	17	16340316	0.9989	0.08108	0.8521	1.171	-0.0139	0.9889	C	0.2971	0.2946	A
exm1298075	17	16347245	0.7788	0.1466	0.5843	1.038	-1.706	0.08807	T	0.06186	0.08697	C
exm1298228	17	16527795	1.177	0.07738	1.011	1.37	2.107	0.03516	A	0.3801	0.3512	C
exm1298971	17	17409560	1.094	0.07718	0.9406	1.273	1.166	0.2437	C	0.4957	0.5018	T
exm1298984	17	17425631	0.9969	0.0953	0.827	1.202	-0.03299	0.9737	T	0.2029	0.1746	C
exm1299044	17	17696755	1.009	0.07993	0.8624	1.18	0.1082	0.9139	C	0.3655	0.3239	A
exm1299915	17	18023897	0.9381	0.07802	0.8051	1.093	-0.819	0.4128	G	0.4685	0.4539	A
exm1300132	17	18047189	0.9554	0.07852	0.8191	1.114	-0.5812	0.5611	A	0.3954	0.4477	G
exm1300952	17	18167684	0.846	0.09286	0.7052	1.015	-1.801	0.07174	A	0.2036	0.2566	G
exm1301240	17	18220674	0.9555	0.09194	0.7979	1.144	-0.4953	0.6204	T	0.2038	0.2069	C
exm1301248	17	18220770	1.009	0.08347	0.8564	1.188	0.1033	0.9178	G	0.2882	0.2737	A
exm1301264	17	18221010	1.163	0.08485	0.9847	1.373	1.779	0.07526	G	0.268	0.238	A
exm1301275	17	18221134	0.9555	0.09194	0.7979	1.144	-0.4953	0.6204	T	0.2038	0.2069	C
exm1301416	17	18284262	1.063	0.07483	0.9179	1.231	0.8149	0.4151	G	0.5017	0.4864	A
exm1301695	17	18584142	0.8401	0.1017	0.6883	1.025	-1.713	0.08678	G	0.1521	0.1799	A
exm130185	1	183515428	0.9688	0.09501	0.8042	1.167	-0.3339	0.7385	A	0.1875	0.209	G
exm1302286	17	18923180	1.205	0.1468	0.9033	1.606	1.267	0.205	T	0.07791	0.06148	C
exm130237	1	183532437	0.758	0.119	0.6003	0.9571	-2.328	0.01991	A	0.1036	0.1461	G
exm130273	1	183542387	0.9887	0.08491	0.8371	1.168	-0.134	0.8934	T	0.3005	0.2731	C
exm130329	1	183616926	0.9548	0.08393	0.81	1.126	-0.5509	0.5817	C	0.268	0.2714	T
exm1303378	17	19645938	0.9493	0.09281	0.7914	1.139	-0.5609	0.5749	A	0.1952	0.192	C
exm130338	1	183617105	0.9613	0.08414	0.8152	1.134	-0.4688	0.6392	G	0.2671	0.2699	A
exm1303513	17	19713740	0.9689	0.1353	0.7432	1.263	-0.2332	0.8156	C	0.08219	0.0922	T
exm1303568	17	19812541	1.103	0.07512	0.9523	1.278	1.309	0.1904	C	0.4383	0.4324	T
exm1303622	17	19861458	1.103	0.07498	0.952	1.277	1.304	0.1922	T	0.4384	0.4329	C
exm1303680	17	20107773	1.065	0.07489	0.9196	1.233	0.8405	0.4006	T	0.5103	0.4929	C
exm1304524	17	25628820	1.005	0.07541	0.8672	1.165	0.07076	0.9436	C	0.4007	0.4027	T
exm1304628	17	25909816	0.9717	0.08169	0.8279	1.14	-0.3517	0.725	T	0.2877	0.3205	C
exm1304719	17	25958304	0.9422	0.08006	0.8053	1.102	-0.7442	0.4568	A	0.3033	0.3347	G
exm1304879	17	26096597	1.198	0.1098	0.9662	1.486	1.647	0.09961	A	0.1361	0.1145	G
exm1304944	17	26109102	0.9253	0.148	0.6922	1.237	-0.5246	0.5999	A	0.06164	0.07468	G
exm1305196	17	26686416	1.128	0.1541	0.8342	1.526	0.7831	0.4335	A	0.06592	0.06305	G
exm1305221	17	26691321	0.8809	0.09114	0.7368	1.053	-1.392	0.164	A	0.2175	0.2463	G
exm1305265	17	26694861	1.032	0.07566	0.8901	1.197	0.4219	0.6731	G	0.4161	0.4029	A
exm1305477	17	26817537	1.099	0.1272	0.8567	1.411	0.7446	0.4565	A	0.1104	0.09153	G
exm1305562	17	26824156	1.046	0.07571	0.9019	1.213	0.5957	0.5513	A	0.4683	0.4389	G
exm1305585	17	26851602	0.9009	0.08666	0.7601	1.068	-1.205	0.2283	T	0.2565	0.2977	C
exm130582	1	184023529	1.108	0.08287	0.9415	1.303	1.233	0.2176	C	0.2967	0.2805	A
exm1305822	17	26900817	1.014	0.1478	0.7588	1.354	0.09253	0.9263	C	0.06849	0.07559	T
exm1306090	17	26941173	1.016	0.1493	0.7583	1.361	0.1065	0.9152	T	0.06678	0.0739	C
exm130634	1	184663537	1.03	0.07987	0.8803	1.204	0.3642	0.7157	C	0.3497	0.3432	A
exm1306879	17	27068978	0.8497	0.1597	0.6214	1.162	-1.02	0.3078	A	0.05403	0.07026	G
exm1307087	17	27208326	0.8297	0.1563	0.6108	1.127	-1.194	0.2323	T	0.05565	0.07807	C
exm1307334	17	27284443	0.9487	0.102	0.7768	1.159	-0.5167	0.6054	G	0.155	0.1637	A
exm1307365	17	27286851	1.033	0.08472	0.8748	1.219	0.3806	0.7035	C	0.262	0.2498	T
exm1307662	17	27438469	0.9474	0.07703	0.8147	1.102	-0.7008	0.4834	A	0.4015	0.4078	G
exm1307998	17	27889986	1.053	0.08001	0.9003	1.232	0.6466	0.5179	T	0.3276	0.3133	C
exm1308429	17	27959903	0.9569	0.08369	0.8121	1.127	-0.5265	0.5986	A	0.2787	0.2797	G
exm1308546	17	28296327	1.027	0.07642	0.8838	1.192	0.3428	0.7318	T	0.3938	0.3711	G
exm1308714	17	28511884	1.018	0.1313	0.7869	1.317	0.1356	0.8921	A	0.08829	0.09107	G
exm1308836	17	28576076	0.9487	0.07727	0.8154	1.104	-0.682	0.4952	C	0.3502	0.3592	T
exm1309187	17	29161358	0.9261	0.09459	0.7694	1.115	-0.812	0.4168	T	0.1918	0.2102	C
exm1309192	17	29161503	0.9425	0.09428	0.7835	1.134	-0.628	0.53	G	0.2026	0.1956	A
exm1309201	17	29161845	0.9341	0.09527	0.775	1.126	-0.7151	0.4745	A	0.1887	0.2048	G
exm1309250	17	29167653	0.929	0.09547	0.7704	1.12	-0.7719	0.4402	C	0.1893	0.2064	A
exm1309312	17	29214387	0.9352	0.09528	0.7759	1.127	-0.7033	0.4819	C	0.1884	0.2045	T
exm1309347	17	29226228	0.9328	0.09527	0.7739	1.124	-0.7301	0.4653	C	0.1884	0.2049	T
exm1309662	17	29623288	0.8054	0.1384	0.6141	1.056	-1.563	0.1179	T	0.0762	0.09097	C
exm131016	1	185143721	1.153	0.08005	0.9856	1.349	1.778	0.07537	G	0.3456	0.3131	A
exm1310429	17	30625205	1.027	0.09136	0.8585	1.228	0.2898	0.772	A	0.1932	0.1917	G
exm131066	1	185171869	1.116	0.09212	0.9319	1.337	1.195	0.2322	G	0.2263	0.1916	A
exm131091	1	185240474	1.111	0.07405	0.9612	1.285	1.425	0.1541	G	0.4408	0.4101	A
exm1311048	17	32904586	1.094	0.0959	0.9066	1.32	0.938	0.3483	C	0.1926	0.1896	T
exm1311274	17	33288363	0.9688	0.07512	0.8362	1.122	-0.4219	0.6731	T	0.4332	0.4168	C
exm1311542	17	33433487	0.9868	0.08116	0.8417	1.157	-0.1634	0.8702	T	0.3125	0.3464	C
exm1311589	17	33448818	1.197	0.1027	0.9784	1.464	1.748	0.08054	T	0.1712	0.137	C
exm1311709	17	33464864	1.18	0.1056	0.9597	1.452	1.571	0.1163	C	0.1575	0.1261	T
exm1311745	17	33476001	1.027	0.0868	0.8662	1.217	0.3056	0.7599	A	0.2295	0.2522	G
exm1312130	17	33592591	1.036	0.1022	0.8482	1.266	0.3484	0.7276	T	0.1892	0.1509	C
exm1312131	17	33592621	0.8444	0.1016	0.6919	1.031	-1.664	0.09616	T	0.1592	0.1902	C
exm1312251	17	33690466	0.9926	0.07458	0.8576	1.149	-0.09942	0.9208	A	0.4769	0.4769	C
exm1312256	17	33690619	0.9891	0.1478	0.7403	1.322	-0.07405	0.941	T	0.07449	0.06377	G
exm1312307	17	33749546	0.9481	0.076	0.8169	1.1	-0.7012	0.4832	A	0.3938	0.3997	G
exm1312447	17	33771996	1.01	0.1596	0.7384	1.38	0.05943	0.9526	A	0.05832	0.05574	G
exm1312481	17	33772658	0.9293	0.17	0.666	1.297	-0.4316	0.666	T	0.04966	0.05119	G
exm1312483	17	33772689	1.066	0.1407	0.8094	1.405	0.4572	0.6475	C	0.07534	0.0722	T
exm1312489	17	33802156	1.193	0.1153	0.9517	1.496	1.531	0.1258	G	0.1271	0.1048	T
exm1312493	17	33805150	1.016	0.08036	0.868	1.189	0.1986	0.8425	T	0.3408	0.3558	C
exm1312511	17	33806546	0.9772	0.1631	0.7098	1.345	-0.1417	0.8873	A	0.05394	0.05337	G
exm1312528	17	33814758	0.9787	0.1098	0.7892	1.214	-0.1962	0.8444	C	0.1327	0.1366	T
exm1312565	17	33881631	0.8564	0.0816	0.7299	1.005	-1.899	0.05755	T	0.2911	0.3034	C
exm1312570	17	33881718	0.853	0.08177	0.7267	1.001	-1.945	0.05175	G	0.2921	0.3055	A
exm1312591	17	33884804	0.9444	0.08903	0.7932	1.124	-0.643	0.5202	C	0.2354	0.2505	T
exm1312779	17	34072519	0.9013	0.1179	0.7154	1.136	-0.8816	0.378	G	0.1038	0.1256	A
exm1312782	17	34072555	1.158	0.1144	0.9252	1.448	1.28	0.2006	A	0.1265	0.1031	G
exm1312794	17	34072898	0.8692	0.1166	0.6916	1.092	-1.202	0.2292	T	0.1141	0.1354	C
exm1312892	17	34077232	0.9786	0.0855	0.8276	1.157	-0.2535	0.7999	A	0.2573	0.2738	G
exm1313171	17	34182341	0.9725	0.08414	0.8247	1.147	-0.3314	0.7403	A	0.2646	0.2849	G
exm1313288	17	34252537	0.9994	0.08258	0.85	1.175	-0.007801	0.9938	C	0.2808	0.2942	A
exm1313322	17	34261831	0.9988	0.08385	0.8474	1.177	-0.01484	0.9882	G	0.2684	0.2824	A
exm1313420	17	34328461	0.9217	0.1225	0.7249	1.172	-0.666	0.5054	A	0.09932	0.1096	G
exm1313428	17	34340284	0.8973	0.0873	0.7562	1.065	-1.241	0.2145	C	0.232	0.2407	T
exm1313676	17	34854280	1.003	0.08441	0.85	1.183	0.03414	0.9728	A	0.2737	0.2596	G
exm1313838	17	34884029	0.8018	0.1669	0.5781	1.112	-1.323	0.1857	C	0.05181	0.06747	T
exm1314145	17	35310422	0.8415	0.1412	0.6381	1.11	-1.222	0.2217	A	0.07192	0.09051	G
exm1314440	17	35771468	1.126	0.1103	0.9072	1.398	1.077	0.2816	C	0.1378	0.1203	T
exm1314669	17	35937637	1.106	0.09168	0.9237	1.323	1.095	0.2736	C	0.2106	0.2041	T
exm131467	1	186026474	0.9448	0.08457	0.8005	1.115	-0.6716	0.5018	T	0.2757	0.2641	C
exm1314719	17	35984410	1.124	0.08446	0.9526	1.327	1.385	0.166	T	0.262	0.2478	C
exm1315146	17	36486004	0.9377	0.161	0.6839	1.286	-0.3996	0.6895	C	0.06079	0.05695	T
exm131535	1	186050417	0.9353	0.0846	0.7924	1.104	-0.7907	0.4291	A	0.2765	0.2634	G
exm1315705	17	36889559	1.016	0.07833	0.8717	1.185	0.2073	0.8358	T	0.3485	0.3641	C
exm1315976	17	37054772	1.1	0.09016	0.922	1.313	1.059	0.2896	T	0.2466	0.2041	C
exm1316097	17	37224211	0.8731	0.1193	0.6911	1.103	-1.137	0.2556	T	0.1079	0.1211	C
exm1316186	17	37316988	1.113	0.1273	0.8671	1.428	0.8405	0.4006	C	0.1104	0.09162	T
exm1316193	17	37319029	1.001	0.1125	0.8029	1.248	0.008468	0.9932	G	0.1464	0.1308	T
exm1316196	17	37319065	1.104	0.1278	0.859	1.418	0.7708	0.4408	T	0.1087	0.09125	C
exm1316197	17	37319103	0.9833	0.1082	0.7953	1.216	-0.1561	0.876	C	0.1604	0.1455	T
exm1316862	17	37814080	1.049	0.07522	0.9053	1.216	0.6366	0.5244	G	0.4229	0.421	A
exm1317177	17	37879588	1.142	0.1071	0.9261	1.409	1.243	0.2138	G	0.1432	0.1291	A
exm1317501	17	38028634	1.03	0.07946	0.8815	1.204	0.3723	0.7096	T	0.3382	0.3245	G
exm1317549	17	38062196	1.059	0.08097	0.9038	1.241	0.7103	0.4775	A	0.3105	0.2961	G
exm1317550	17	38062217	1.021	0.07955	0.8735	1.193	0.2594	0.7953	T	0.3288	0.3192	C
exm1317567	17	38064469	1.064	0.08094	0.908	1.247	0.7674	0.4428	C	0.3108	0.2959	T
exm1317579	17	38068621	0.7966	0.08254	0.6776	0.9365	-2.755	0.005868	C	0.2928	0.3701	T
exm1317660	17	38122680	1.121	0.08189	0.9549	1.316	1.396	0.1627	T	0.3219	0.2775	G
exm1317662	17	38122686	0.9849	0.09135	0.8234	1.178	-0.1667	0.8676	A	0.2216	0.2085	G
exm131767	1	186101539	0.9664	0.0802	0.8258	1.131	-0.4263	0.6699	A	0.3584	0.3223	G
exm1317689	17	38131187	1.163	0.07867	0.9968	1.357	1.92	0.05488	A	0.3834	0.3426	C
exm1318404	17	38457151	1.205	0.1064	0.9786	1.485	1.757	0.07894	A	0.1481	0.1294	G
exm1318828	17	38640744	0.9489	0.08863	0.7975	1.129	-0.5924	0.5536	T	0.2158	0.2088	C
exm1318882	17	38645125	0.9597	0.08788	0.8078	1.14	-0.4681	0.6397	G	0.2256	0.2171	A
exm1319070	17	38855772	0.9277	0.08948	0.7785	1.106	-0.839	0.4015	T	0.2427	0.2327	C
exm1319099	17	38857446	0.9282	0.0867	0.7831	1.1	-0.8594	0.3901	C	0.2663	0.2529	A
exm1319283	17	38928014	1.019	0.0773	0.8759	1.186	0.2455	0.8061	G	0.3622	0.3746	A
exm1319329	17	38935812	0.9291	0.08377	0.7884	1.095	-0.8778	0.38	A	0.2825	0.2756	G
exm1319333	17	38935876	1.047	0.11	0.8438	1.299	0.4159	0.6775	T	0.1452	0.1366	C
exm1319352	17	38936659	1.011	0.07888	0.8663	1.18	0.1406	0.8882	T	0.345	0.3459	C
exm1319362	17	38938316	1.031	0.07738	0.8857	1.2	0.3918	0.6952	T	0.3579	0.3698	C
exm1319459	17	38955991	1.223	0.1318	0.9444	1.583	1.526	0.1271	T	0.1046	0.07017	C
exm1319536	17	38978462	1.023	0.1044	0.8334	1.255	0.2144	0.8302	T	0.1498	0.1381	C
exm1319588	17	38991052	1.244	0.1294	0.9654	1.603	1.688	0.09148	G	0.1096	0.07225	T
exm131964	1	186273994	1.058	0.07514	0.9132	1.226	0.7519	0.4521	T	0.4451	0.4469	C
exm1319729	17	39041052	1.129	0.1049	0.9195	1.387	1.16	0.2461	T	0.1404	0.1369	C
exm1319778	17	39084504	0.943	0.08071	0.805	1.105	-0.7277	0.4668	T	0.3288	0.3085	C
exm1319829	17	39114962	1.241	0.1075	1.005	1.533	2.011	0.04436	T	0.1567	0.1281	C
exm1319856	17	39116728	0.8341	0.1686	0.5994	1.161	-1.076	0.2818	A	0.05137	0.04885	G
exm1319926	17	39135084	1.073	0.09613	0.8885	1.295	0.7301	0.4653	G	0.2024	0.1785	A
exm1319941	17	39137104	1.072	0.09618	0.8879	1.295	0.7243	0.4689	G	0.2012	0.1773	A
exm1319945	17	39137297	1.06	0.08391	0.8995	1.25	0.6977	0.4854	C	0.2699	0.2338	T
exm1319972	17	39140221	1.071	0.09632	0.8868	1.294	0.7131	0.4758	T	0.2007	0.1771	C
exm1319979	17	39140417	1.072	0.09618	0.8879	1.295	0.7243	0.4689	C	0.2012	0.1773	T
exm1320079	17	39183304	0.9448	0.108	0.7645	1.168	-0.5259	0.599	T	0.1314	0.155	C
exm1320143	17	39197499	0.989	0.07764	0.8494	1.152	-0.1421	0.887	A	0.3412	0.3682	G
exm1321315	17	39579112	0.9897	0.1479	0.7407	1.322	-0.0699	0.9443	A	0.07692	0.06609	G
exm1321365	17	39580660	0.9014	0.09316	0.751	1.082	-1.114	0.2653	C	0.2326	0.2199	T
exm1321386	17	39593768	0.8622	0.1271	0.672	1.106	-1.166	0.2434	A	0.0899	0.1033	G
exm132142	1	186278219	1.178	0.09373	0.98	1.415	1.744	0.08114	C	0.2089	0.2061	A
exm1321491	17	39616430	1.035	0.07827	0.8875	1.206	0.4349	0.6637	G	0.3371	0.3593	T
exm1321530	17	39620565	0.8318	0.1084	0.6726	1.029	-1.699	0.08932	T	0.1388	0.1456	C
exm1321555	17	39622385	1.085	0.1391	0.8263	1.426	0.5887	0.556	G	0.07414	0.0792	A
exm1321696	17	39637244	1.097	0.07607	0.9451	1.273	1.218	0.2232	A	0.3861	0.3549	G
exm1321737	17	39643646	1.068	0.07634	0.9199	1.241	0.8665	0.3862	G	0.3946	0.369	A
exm1321860	17	39659913	1.152	0.1381	0.8785	1.51	1.023	0.3065	G	0.08763	0.06993	A
exm1321904	17	39671724	1.119	0.1422	0.8468	1.479	0.791	0.4289	C	0.08677	0.06246	T
exm1321963	17	39674641	0.9638	0.09504	0.8	1.161	-0.3882	0.6979	T	0.1995	0.1903	C
exm132198	1	186289510	0.729	0.1493	0.544	0.9768	-2.117	0.03426	A	0.05832	0.08407	G
exm1322569	17	39883350	0.9502	0.08745	0.8005	1.128	-0.5846	0.5588	A	0.2277	0.2542	G
exm1322587	17	39884065	0.9619	0.1098	0.7757	1.193	-0.3538	0.7235	A	0.1641	0.1345	C
exm1322599	17	39884583	1.021	0.08636	0.8618	1.209	0.2372	0.8125	G	0.2551	0.2508	A
exm1322655	17	39890876	1.005	0.07924	0.8606	1.174	0.06518	0.948	T	0.3748	0.3434	C
exm1322861	17	39967442	1.066	0.07526	0.9198	1.235	0.8496	0.3956	T	0.4588	0.4099	C
exm1323024	17	39983820	1.075	0.1271	0.8378	1.379	0.5672	0.5706	G	0.1062	0.08277	A
exm132334	1	186321242	0.821	0.1559	0.6049	1.114	-1.266	0.2057	T	0.06261	0.0625	C
exm1323676	17	40257163	0.9387	0.112	0.7537	1.169	-0.5652	0.572	C	0.1347	0.1233	T
exm1323851	17	40274873	0.8104	0.1069	0.6572	0.9994	-1.966	0.04933	C	0.1411	0.1415	A
exm1324081	17	40341909	0.9781	0.1075	0.7922	1.208	-0.2056	0.8371	A	0.1396	0.1488	G
exm1324855	17	40722029	0.9053	0.09751	0.7478	1.096	-1.021	0.3074	G	0.1678	0.1667	A
exm1326521	17	41223094	1.057	0.08011	0.9031	1.236	0.6877	0.4917	C	0.3202	0.3094	T
exm1326586	17	41244000	1.057	0.0801	0.9035	1.237	0.6925	0.4886	C	0.3202	0.3092	T
exm1326601	17	41244435	1.054	0.08054	0.9005	1.235	0.6584	0.5103	C	0.3134	0.3056	T
exm1326613	17	41244936	1.072	0.07741	0.9209	1.247	0.8959	0.3703	A	0.3587	0.34	G
exm1326846	17	41361960	1.058	0.08007	0.9045	1.238	0.706	0.4802	G	0.323	0.3102	A
exm1327233	17	41879074	0.9317	0.1308	0.7211	1.204	-0.5412	0.5884	C	0.08733	0.0939	T
exm1327367	17	41931375	0.9259	0.1328	0.7137	1.201	-0.5799	0.562	G	0.09675	0.08079	A
exm1327856	17	42225547	1.024	0.07407	0.8854	1.184	0.317	0.7513	C	0.4683	0.4705	A
exm1328246	17	42328621	1.287	0.1653	0.931	1.78	1.528	0.1266	A	0.05517	0.04917	G
exm1328375	17	42338945	0.9449	0.1066	0.7667	1.165	-0.5313	0.5952	C	0.1413	0.1583	T
exm1328455	17	42398052	0.8147	0.08077	0.6954	0.9544	-2.537	0.01117	A	0.3382	0.3471	G
exm1329065	17	42744238	0.9771	0.1356	0.749	1.275	-0.1706	0.8646	C	0.09021	0.0758	A
exm1329394	17	42927721	0.9158	0.1141	0.7323	1.145	-0.7701	0.4412	A	0.1318	0.1149	G
exm1329566	17	42987524	1.022	0.08821	0.8596	1.215	0.245	0.8065	C	0.2389	0.2325	T
exm1329584	17	42989063	1.297	0.1629	0.9427	1.786	1.598	0.1101	T	0.06174	0.05096	C
exm1329841	17	43111558	0.8681	0.1216	0.684	1.102	-1.163	0.2447	A	0.0976	0.1197	G
exm1330348	17	43333125	0.9767	0.07626	0.8411	1.134	-0.3091	0.7572	T	0.4024	0.411	C
exm1330866	17	43923266	0.8166	0.1394	0.6213	1.073	-1.453	0.1462	A	0.08752	0.08157	G
exm1330895	17	43923683	0.8512	0.1368	0.6511	1.113	-1.178	0.2389	G	0.09075	0.08141	A
exm1330915	17	43924073	0.8513	0.1368	0.6511	1.113	-1.177	0.2393	C	0.09075	0.08136	T
exm1330919	17	43924130	0.8402	0.1373	0.6419	1.1	-1.268	0.2049	A	0.09005	0.08095	G
exm1330998	17	44061023	0.8543	0.1369	0.6533	1.117	-1.151	0.2498	A	0.09091	0.08141	G
[truncated: 246,102 more rows]
